# Supplementary material for: Amyloid-β “Co-assembles” with Coatomer Subunit Delta (δ-COP)
Source: J Phys Chem Lett. 2026 Mar 19;17(13):3783–8. doi: 10.1021/acs.jpclett.5c03565 (PMC13051450; doi:10.1021/acs.jpclett.5c03565)
Supplement: Supplementary file 2 [file jz5c03565_si_002.pdb]

CRYST1    0.000    0.000    0.000  90.00  90.00  90.00 P 1           1
ATOM      1  CAY MET X 271      93.006  66.541  61.186  1.00  0.00      PROA C
ATOM      2  HY1 MET X 271      92.510  66.375  60.206  1.00  0.00      PROA H
ATOM      3  HY2 MET X 271      94.011  66.067  61.218  1.00  0.00      PROA H
ATOM      4  HY3 MET X 271      92.895  67.632  61.358  1.00  0.00      PROA H
ATOM      5  CY  MET X 271      92.127  65.815  62.133  1.00  0.00      PROA C
ATOM      6  OY  MET X 271      91.086  65.379  61.688  1.00  0.00      PROA O
ATOM      7  N   MET X 271      92.614  65.657  63.401  1.00  0.00      PROA N
ATOM      8  HN  MET X 271      93.503  66.026  63.663  1.00  0.00      PROA H
ATOM      9  CA  MET X 271      92.152  64.593  64.323  1.00  0.00      PROA C
ATOM     10  HA  MET X 271      91.144  64.858  64.606  1.00  0.00      PROA H
ATOM     11  CB  MET X 271      92.165  63.090  63.729  1.00  0.00      PROA C
ATOM     12  HB1 MET X 271      93.212  62.924  63.395  1.00  0.00      PROA H
ATOM     13  HB2 MET X 271      91.563  63.124  62.796  1.00  0.00      PROA H
ATOM     14  CG  MET X 271      91.733  61.998  64.783  1.00  0.00      PROA C
ATOM     15  HG1 MET X 271      92.329  62.115  65.714  1.00  0.00      PROA H
ATOM     16  HG2 MET X 271      92.098  61.058  64.317  1.00  0.00      PROA H
ATOM     17  SD  MET X 271      89.949  62.059  65.103  1.00  0.00      PROA S
ATOM     18  CE  MET X 271      89.367  60.531  64.334  1.00  0.00      PROA C
ATOM     19  HE1 MET X 271      89.760  60.439  63.299  1.00  0.00      PROA H
ATOM     20  HE2 MET X 271      88.268  60.626  64.466  1.00  0.00      PROA H
ATOM     21  HE3 MET X 271      89.807  59.683  64.901  1.00  0.00      PROA H
ATOM     22  C   MET X 271      93.046  64.587  65.517  1.00  0.00      PROA C
ATOM     23  O   MET X 271      94.272  64.417  65.419  1.00  0.00      PROA O
ATOM     24  N   GLU X 272      92.385  64.729  66.763  1.00  0.00      PROA N
ATOM     25  HN  GLU X 272      91.404  64.901  66.825  1.00  0.00      PROA H
ATOM     26  CA  GLU X 272      93.050  64.561  68.129  1.00  0.00      PROA C
ATOM     27  HA  GLU X 272      93.876  65.255  68.164  1.00  0.00      PROA H
ATOM     28  CB  GLU X 272      92.041  64.885  69.302  1.00  0.00      PROA C
ATOM     29  HB1 GLU X 272      92.358  64.526  70.304  1.00  0.00      PROA H
ATOM     30  HB2 GLU X 272      91.134  64.308  69.021  1.00  0.00      PROA H
ATOM     31  CG  GLU X 272      91.731  66.407  69.365  1.00  0.00      PROA C
ATOM     32  HG1 GLU X 272      91.340  66.686  68.363  1.00  0.00      PROA H
ATOM     33  HG2 GLU X 272      92.643  66.958  69.677  1.00  0.00      PROA H
ATOM     34  CD  GLU X 272      90.720  66.779  70.441  1.00  0.00      PROA C
ATOM     35  OE1 GLU X 272      89.551  66.969  70.159  1.00  0.00      PROA O
ATOM     36  OE2 GLU X 272      91.208  67.085  71.563  1.00  0.00      PROA O
ATOM     37  C   GLU X 272      93.734  63.272  68.379  1.00  0.00      PROA C
ATOM     38  O   GLU X 272      93.252  62.210  67.995  1.00  0.00      PROA O
ATOM     39  N   SER X 273      94.974  63.329  68.911  1.00  0.00      PROA N
ATOM     40  HN  SER X 273      95.343  64.235  69.106  1.00  0.00      PROA H
ATOM     41  CA  SER X 273      95.940  62.189  69.128  1.00  0.00      PROA C
ATOM     42  HA  SER X 273      96.895  62.567  69.461  1.00  0.00      PROA H
ATOM     43  CB  SER X 273      95.441  61.352  70.327  1.00  0.00      PROA C
ATOM     44  HB1 SER X 273      94.428  61.070  69.970  1.00  0.00      PROA H
ATOM     45  HB2 SER X 273      95.364  62.003  71.224  1.00  0.00      PROA H
ATOM     46  OG  SER X 273      96.300  60.220  70.688  1.00  0.00      PROA O
ATOM     47  HG1 SER X 273      95.773  59.616  71.216  1.00  0.00      PROA H
ATOM     48  C   SER X 273      96.279  61.485  67.852  1.00  0.00      PROA C
ATOM     49  O   SER X 273      96.202  62.040  66.755  1.00  0.00      PROA O
ATOM     50  N   VAL X 274      96.831  60.299  67.911  1.00  0.00      PROA N
ATOM     51  HN  VAL X 274      96.987  60.028  68.858  1.00  0.00      PROA H
ATOM     52  CA  VAL X 274      97.110  59.488  66.738  1.00  0.00      PROA C
ATOM     53  HA  VAL X 274      97.476  60.128  65.948  1.00  0.00      PROA H
ATOM     54  CB  VAL X 274      98.339  58.586  67.004  1.00  0.00      PROA C
ATOM     55  HB  VAL X 274      98.493  57.968  66.093  1.00  0.00      PROA H
ATOM     56  CG1 VAL X 274      99.515  59.497  67.256  1.00  0.00      PROA C
ATOM     57 HG11 VAL X 274     100.483  58.973  67.404  1.00  0.00      PROA H
ATOM     58 HG12 VAL X 274      99.306  60.092  68.171  1.00  0.00      PROA H
ATOM     59 HG13 VAL X 274      99.645  60.259  66.458  1.00  0.00      PROA H
ATOM     60  CG2 VAL X 274      98.154  57.587  68.209  1.00  0.00      PROA C
ATOM     61 HG21 VAL X 274      99.093  57.032  68.421  1.00  0.00      PROA H
ATOM     62 HG22 VAL X 274      97.362  56.853  67.946  1.00  0.00      PROA H
ATOM     63 HG23 VAL X 274      97.978  58.089  69.185  1.00  0.00      PROA H
ATOM     64  C   VAL X 274      95.815  58.763  66.366  1.00  0.00      PROA C
ATOM     65  O   VAL X 274      94.949  58.541  67.182  1.00  0.00      PROA O
ATOM     66  N   HSD X 275      95.681  58.392  65.059  1.00  0.00      PROA N
ATOM     67  HN  HSD X 275      96.368  58.574  64.360  1.00  0.00      PROA H
ATOM     68  CA  HSD X 275      94.601  57.545  64.585  1.00  0.00      PROA C
ATOM     69  HA  HSD X 275      94.015  57.177  65.414  1.00  0.00      PROA H
ATOM     70  CB  HSD X 275      93.673  58.273  63.590  1.00  0.00      PROA C
ATOM     71  HB1 HSD X 275      94.254  58.717  62.754  1.00  0.00      PROA H
ATOM     72  HB2 HSD X 275      93.125  59.125  64.046  1.00  0.00      PROA H
ATOM     73  ND1 HSD X 275      91.572  57.073  63.854  1.00  0.00      PROA N
ATOM     74  HD1 HSD X 275      91.255  57.469  64.716  1.00  0.00      PROA H
ATOM     75  CG  HSD X 275      92.634  57.417  63.039  1.00  0.00      PROA C
ATOM     76  CE1 HSD X 275      90.733  56.249  63.129  1.00  0.00      PROA C
ATOM     77  HE1 HSD X 275      89.839  55.852  63.609  1.00  0.00      PROA H
ATOM     78  NE2 HSD X 275      91.210  56.091  61.916  1.00  0.00      PROA N
ATOM     79  CD2 HSD X 275      92.400  56.779  61.829  1.00  0.00      PROA C
ATOM     80  HD2 HSD X 275      93.034  56.559  60.979  1.00  0.00      PROA H
ATOM     81  C   HSD X 275      95.232  56.361  63.903  1.00  0.00      PROA C
ATOM     82  O   HSD X 275      96.323  56.493  63.290  1.00  0.00      PROA O
ATOM     83  N   MET X 276      94.697  55.158  64.146  1.00  0.00      PROA N
ATOM     84  HN  MET X 276      93.848  55.049  64.658  1.00  0.00      PROA H
ATOM     85  CA  MET X 276      95.195  53.900  63.637  1.00  0.00      PROA C
ATOM     86  HA  MET X 276      96.151  53.985  63.142  1.00  0.00      PROA H
ATOM     87  CB  MET X 276      95.392  52.823  64.724  1.00  0.00      PROA C
ATOM     88  HB1 MET X 276      95.659  51.862  64.234  1.00  0.00      PROA H
ATOM     89  HB2 MET X 276      94.508  52.676  65.380  1.00  0.00      PROA H
ATOM     90  CG  MET X 276      96.594  53.209  65.609  1.00  0.00      PROA C
ATOM     91  HG1 MET X 276      96.855  52.362  66.280  1.00  0.00      PROA H
ATOM     92  HG2 MET X 276      96.372  54.100  66.236  1.00  0.00      PROA H
ATOM     93  SD  MET X 276      98.102  53.445  64.723  1.00  0.00      PROA S
ATOM     94  CE  MET X 276      98.672  51.868  64.502  1.00  0.00      PROA C
ATOM     95  HE1 MET X 276      99.506  51.822  63.769  1.00  0.00      PROA H
ATOM     96  HE2 MET X 276      97.867  51.229  64.078  1.00  0.00      PROA H
ATOM     97  HE3 MET X 276      99.013  51.458  65.476  1.00  0.00      PROA H
ATOM     98  C   MET X 276      94.171  53.415  62.586  1.00  0.00      PROA C
ATOM     99  O   MET X 276      92.996  53.160  62.867  1.00  0.00      PROA O
ATOM    100  N   LYS X 277      94.650  53.159  61.335  1.00  0.00      PROA N
ATOM    101  HN  LYS X 277      95.592  53.380  61.094  1.00  0.00      PROA H
ATOM    102  CA  LYS X 277      93.847  52.619  60.211  1.00  0.00      PROA C
ATOM    103  HA  LYS X 277      92.870  52.343  60.578  1.00  0.00      PROA H
ATOM    104  CB  LYS X 277      93.870  53.787  59.163  1.00  0.00      PROA C
ATOM    105  HB1 LYS X 277      94.966  53.961  59.111  1.00  0.00      PROA H
ATOM    106  HB2 LYS X 277      93.287  54.599  59.648  1.00  0.00      PROA H
ATOM    107  CG  LYS X 277      93.229  53.318  57.877  1.00  0.00      PROA C
ATOM    108  HG1 LYS X 277      93.817  52.495  57.417  1.00  0.00      PROA H
ATOM    109  HG2 LYS X 277      93.380  54.155  57.163  1.00  0.00      PROA H
ATOM    110  CD  LYS X 277      91.765  52.922  57.915  1.00  0.00      PROA C
ATOM    111  HD1 LYS X 277      91.339  53.436  58.803  1.00  0.00      PROA H
ATOM    112  HD2 LYS X 277      91.761  51.821  58.063  1.00  0.00      PROA H
ATOM    113  CE  LYS X 277      90.932  53.357  56.723  1.00  0.00      PROA C
ATOM    114  HE1 LYS X 277      89.934  52.873  56.795  1.00  0.00      PROA H
ATOM    115  HE2 LYS X 277      91.539  53.204  55.805  1.00  0.00      PROA H
ATOM    116  NZ  LYS X 277      90.668  54.867  56.776  1.00  0.00      PROA N
ATOM    117  HZ1 LYS X 277      90.383  55.100  55.803  1.00  0.00      PROA H
ATOM    118  HZ2 LYS X 277      91.518  55.450  56.915  1.00  0.00      PROA H
ATOM    119  HZ3 LYS X 277      89.963  55.037  57.522  1.00  0.00      PROA H
ATOM    120  C   LYS X 277      94.455  51.314  59.704  1.00  0.00      PROA C
ATOM    121  O   LYS X 277      95.570  51.205  59.242  1.00  0.00      PROA O
ATOM    122  N   ILE X 278      93.679  50.230  59.836  1.00  0.00      PROA N
ATOM    123  HN  ILE X 278      92.763  50.280  60.227  1.00  0.00      PROA H
ATOM    124  CA  ILE X 278      94.123  48.858  59.468  1.00  0.00      PROA C
ATOM    125  HA  ILE X 278      95.186  48.773  59.301  1.00  0.00      PROA H
ATOM    126  CB  ILE X 278      93.806  47.839  60.529  1.00  0.00      PROA C
ATOM    127  HB  ILE X 278      92.724  47.802  60.776  1.00  0.00      PROA H
ATOM    128  CG2 ILE X 278      94.423  46.549  59.948  1.00  0.00      PROA C
ATOM    129 HG21 ILE X 278      93.803  46.054  59.171  1.00  0.00      PROA H
ATOM    130 HG22 ILE X 278      94.440  45.723  60.691  1.00  0.00      PROA H
ATOM    131 HG23 ILE X 278      95.485  46.763  59.702  1.00  0.00      PROA H
ATOM    132  CG1 ILE X 278      94.478  48.233  61.870  1.00  0.00      PROA C
ATOM    133 HG11 ILE X 278      95.551  48.520  61.879  1.00  0.00      PROA H
ATOM    134 HG12 ILE X 278      94.423  47.254  62.392  1.00  0.00      PROA H
ATOM    135  CD  ILE X 278      93.656  49.319  62.727  1.00  0.00      PROA C
ATOM    136  HD1 ILE X 278      92.587  49.078  62.913  1.00  0.00      PROA H
ATOM    137  HD2 ILE X 278      93.829  50.377  62.434  1.00  0.00      PROA H
ATOM    138  HD3 ILE X 278      94.064  49.398  63.757  1.00  0.00      PROA H
ATOM    139  C   ILE X 278      93.298  48.556  58.205  1.00  0.00      PROA C
ATOM    140  O   ILE X 278      92.088  48.602  58.263  1.00  0.00      PROA O
ATOM    141  N   GLU X 279      93.967  48.374  57.068  1.00  0.00      PROA N
ATOM    142  HN  GLU X 279      94.952  48.273  57.177  1.00  0.00      PROA H
ATOM    143  CA  GLU X 279      93.344  48.072  55.835  1.00  0.00      PROA C
ATOM    144  HA  GLU X 279      92.265  48.047  55.887  1.00  0.00      PROA H
ATOM    145  CB  GLU X 279      93.627  49.195  54.784  1.00  0.00      PROA C
ATOM    146  HB1 GLU X 279      93.057  48.921  53.870  1.00  0.00      PROA H
ATOM    147  HB2 GLU X 279      94.695  49.209  54.479  1.00  0.00      PROA H
ATOM    148  CG  GLU X 279      93.161  50.563  55.303  1.00  0.00      PROA C
ATOM    149  HG1 GLU X 279      93.858  50.845  56.121  1.00  0.00      PROA H
ATOM    150  HG2 GLU X 279      92.124  50.591  55.701  1.00  0.00      PROA H
ATOM    151  CD  GLU X 279      93.277  51.692  54.242  1.00  0.00      PROA C
ATOM    152  OE1 GLU X 279      94.136  52.550  54.449  1.00  0.00      PROA O
ATOM    153  OE2 GLU X 279      92.475  51.647  53.248  1.00  0.00      PROA O
ATOM    154  C   GLU X 279      93.758  46.698  55.324  1.00  0.00      PROA C
ATOM    155  O   GLU X 279      94.934  46.371  55.250  1.00  0.00      PROA O
ATOM    156  N   GLU X 280      92.796  45.849  54.942  1.00  0.00      PROA N
ATOM    157  HN  GLU X 280      91.828  46.086  54.911  1.00  0.00      PROA H
ATOM    158  CA  GLU X 280      93.085  44.498  54.476  1.00  0.00      PROA C
ATOM    159  HA  GLU X 280      94.120  44.189  54.488  1.00  0.00      PROA H
ATOM    160  CB  GLU X 280      92.450  43.445  55.418  1.00  0.00      PROA C
ATOM    161  HB1 GLU X 280      92.360  42.447  54.940  1.00  0.00      PROA H
ATOM    162  HB2 GLU X 280      91.437  43.788  55.718  1.00  0.00      PROA H
ATOM    163  CG  GLU X 280      93.271  43.310  56.762  1.00  0.00      PROA C
ATOM    164  HG1 GLU X 280      93.383  44.354  57.126  1.00  0.00      PROA H
ATOM    165  HG2 GLU X 280      94.208  42.743  56.579  1.00  0.00      PROA H
ATOM    166  CD  GLU X 280      92.448  42.612  57.797  1.00  0.00      PROA C
ATOM    167  OE1 GLU X 280      91.354  43.176  58.111  1.00  0.00      PROA O
ATOM    168  OE2 GLU X 280      92.838  41.494  58.203  1.00  0.00      PROA O
ATOM    169  C   GLU X 280      92.485  44.186  53.079  1.00  0.00      PROA C
ATOM    170  O   GLU X 280      91.348  44.620  52.770  1.00  0.00      PROA O
ATOM    171  N   LYS X 281      93.256  43.627  52.157  1.00  0.00      PROA N
ATOM    172  HN  LYS X 281      94.156  43.245  52.353  1.00  0.00      PROA H
ATOM    173  CA  LYS X 281      92.770  43.305  50.865  1.00  0.00      PROA C
ATOM    174  HA  LYS X 281      91.693  43.373  50.816  1.00  0.00      PROA H
ATOM    175  CB  LYS X 281      93.472  44.162  49.692  1.00  0.00      PROA C
ATOM    176  HB1 LYS X 281      92.966  45.149  49.624  1.00  0.00      PROA H
ATOM    177  HB2 LYS X 281      93.204  43.674  48.731  1.00  0.00      PROA H
ATOM    178  CG  LYS X 281      94.975  44.340  49.782  1.00  0.00      PROA C
ATOM    179  HG1 LYS X 281      95.376  43.316  49.941  1.00  0.00      PROA H
ATOM    180  HG2 LYS X 281      95.199  44.927  50.699  1.00  0.00      PROA H
ATOM    181  CD  LYS X 281      95.645  45.095  48.591  1.00  0.00      PROA C
ATOM    182  HD1 LYS X 281      95.529  44.528  47.642  1.00  0.00      PROA H
ATOM    183  HD2 LYS X 281      96.695  45.352  48.847  1.00  0.00      PROA H
ATOM    184  CE  LYS X 281      94.949  46.417  48.341  1.00  0.00      PROA C
ATOM    185  HE1 LYS X 281      94.958  46.941  49.321  1.00  0.00      PROA H
ATOM    186  HE2 LYS X 281      93.874  46.430  48.061  1.00  0.00      PROA H
ATOM    187  NZ  LYS X 281      95.792  47.281  47.461  1.00  0.00      PROA N
ATOM    188  HZ1 LYS X 281      96.766  47.419  47.798  1.00  0.00      PROA H
ATOM    189  HZ2 LYS X 281      95.414  48.250  47.419  1.00  0.00      PROA H
ATOM    190  HZ3 LYS X 281      95.868  47.027  46.456  1.00  0.00      PROA H
ATOM    191  C   LYS X 281      93.001  41.810  50.553  1.00  0.00      PROA C
ATOM    192  O   LYS X 281      94.020  41.176  50.753  1.00  0.00      PROA O
ATOM    193  N   ILE X 282      91.977  41.150  49.991  1.00  0.00      PROA N
ATOM    194  HN  ILE X 282      91.113  41.645  49.932  1.00  0.00      PROA H
ATOM    195  CA  ILE X 282      92.057  39.760  49.538  1.00  0.00      PROA C
ATOM    196  HA  ILE X 282      93.057  39.356  49.585  1.00  0.00      PROA H
ATOM    197  CB  ILE X 282      91.332  38.834  50.541  1.00  0.00      PROA C
ATOM    198  HB  ILE X 282      91.628  39.281  51.514  1.00  0.00      PROA H
ATOM    199  CG2 ILE X 282      89.764  38.971  50.394  1.00  0.00      PROA C
ATOM    200 HG21 ILE X 282      89.442  38.872  49.336  1.00  0.00      PROA H
ATOM    201 HG22 ILE X 282      89.529  40.019  50.677  1.00  0.00      PROA H
ATOM    202 HG23 ILE X 282      89.122  38.316  51.022  1.00  0.00      PROA H
ATOM    203  CG1 ILE X 282      91.654  37.300  50.378  1.00  0.00      PROA C
ATOM    204 HG11 ILE X 282      92.748  37.107  50.377  1.00  0.00      PROA H
ATOM    205 HG12 ILE X 282      91.295  36.940  49.390  1.00  0.00      PROA H
ATOM    206  CD  ILE X 282      91.173  36.473  51.489  1.00  0.00      PROA C
ATOM    207  HD1 ILE X 282      91.472  36.784  52.512  1.00  0.00      PROA H
ATOM    208  HD2 ILE X 282      91.655  35.472  51.495  1.00  0.00      PROA H
ATOM    209  HD3 ILE X 282      90.065  36.468  51.573  1.00  0.00      PROA H
ATOM    210  C   ILE X 282      91.467  39.598  48.155  1.00  0.00      PROA C
ATOM    211  O   ILE X 282      90.547  40.310  47.698  1.00  0.00      PROA O
ATOM    212  N   THR X 283      91.894  38.560  47.401  1.00  0.00      PROA N
ATOM    213  HN  THR X 283      92.668  37.994  47.674  1.00  0.00      PROA H
ATOM    214  CA  THR X 283      91.234  37.981  46.250  1.00  0.00      PROA C
ATOM    215  HA  THR X 283      90.179  38.211  46.237  1.00  0.00      PROA H
ATOM    216  CB  THR X 283      91.795  38.460  44.873  1.00  0.00      PROA C
ATOM    217  HB  THR X 283      91.357  39.455  44.644  1.00  0.00      PROA H
ATOM    218  OG1 THR X 283      91.438  37.700  43.793  1.00  0.00      PROA O
ATOM    219  HG1 THR X 283      91.815  38.216  43.076  1.00  0.00      PROA H
ATOM    220  CG2 THR X 283      93.306  38.743  44.880  1.00  0.00      PROA C
ATOM    221 HG21 THR X 283      93.652  39.344  45.748  1.00  0.00      PROA H
ATOM    222 HG22 THR X 283      93.637  39.256  43.952  1.00  0.00      PROA H
ATOM    223 HG23 THR X 283      93.860  37.780  44.893  1.00  0.00      PROA H
ATOM    224  C   THR X 283      91.287  36.485  46.328  1.00  0.00      PROA C
ATOM    225  O   THR X 283      92.246  35.988  46.938  1.00  0.00      PROA O
ATOM    226  N   LEU X 284      90.151  35.808  45.964  1.00  0.00      PROA N
ATOM    227  HN  LEU X 284      89.422  36.273  45.467  1.00  0.00      PROA H
ATOM    228  CA  LEU X 284      90.031  34.389  46.178  1.00  0.00      PROA C
ATOM    229  HA  LEU X 284      91.026  33.985  46.297  1.00  0.00      PROA H
ATOM    230  CB  LEU X 284      89.113  33.894  47.346  1.00  0.00      PROA C
ATOM    231  HB1 LEU X 284      89.352  32.819  47.490  1.00  0.00      PROA H
ATOM    232  HB2 LEU X 284      88.047  33.978  47.046  1.00  0.00      PROA H
ATOM    233  CG  LEU X 284      89.362  34.697  48.639  1.00  0.00      PROA C
ATOM    234  HG  LEU X 284      90.432  34.964  48.779  1.00  0.00      PROA H
ATOM    235  CD1 LEU X 284      88.455  35.964  48.736  1.00  0.00      PROA C
ATOM    236 HD11 LEU X 284      88.603  36.372  49.759  1.00  0.00      PROA H
ATOM    237 HD12 LEU X 284      87.355  35.807  48.737  1.00  0.00      PROA H
ATOM    238 HD13 LEU X 284      88.787  36.670  47.945  1.00  0.00      PROA H
ATOM    239  CD2 LEU X 284      89.192  33.797  49.846  1.00  0.00      PROA C
ATOM    240 HD21 LEU X 284      88.305  33.141  49.708  1.00  0.00      PROA H
ATOM    241 HD22 LEU X 284      89.025  34.427  50.746  1.00  0.00      PROA H
ATOM    242 HD23 LEU X 284      90.082  33.165  50.053  1.00  0.00      PROA H
ATOM    243  C   LEU X 284      89.462  33.766  44.903  1.00  0.00      PROA C
ATOM    244  O   LEU X 284      88.387  34.192  44.417  1.00  0.00      PROA O
ATOM    245  N   THR X 285      90.091  32.758  44.390  1.00  0.00      PROA N
ATOM    246  HN  THR X 285      91.024  32.466  44.585  1.00  0.00      PROA H
ATOM    247  CA  THR X 285      89.473  31.975  43.300  1.00  0.00      PROA C
ATOM    248  HA  THR X 285      88.420  32.210  43.270  1.00  0.00      PROA H
ATOM    249  CB  THR X 285      90.164  31.908  41.933  1.00  0.00      PROA C
ATOM    250  HB  THR X 285      89.829  31.062  41.295  1.00  0.00      PROA H
ATOM    251  OG1 THR X 285      91.578  31.936  42.143  1.00  0.00      PROA O
ATOM    252  HG1 THR X 285      91.677  32.719  42.690  1.00  0.00      PROA H
ATOM    253  CG2 THR X 285      89.668  33.164  41.204  1.00  0.00      PROA C
ATOM    254 HG21 THR X 285      90.181  33.249  40.222  1.00  0.00      PROA H
ATOM    255 HG22 THR X 285      89.845  34.105  41.769  1.00  0.00      PROA H
ATOM    256 HG23 THR X 285      88.599  33.055  40.925  1.00  0.00      PROA H
ATOM    257  C   THR X 285      89.323  30.536  43.670  1.00  0.00      PROA C
ATOM    258  O   THR X 285      90.161  30.019  44.413  1.00  0.00      PROA O
ATOM    259  N   CYS X 286      88.136  29.961  43.333  1.00  0.00      PROA N
ATOM    260  HN  CYS X 286      87.493  30.303  42.652  1.00  0.00      PROA H
ATOM    261  CA  CYS X 286      87.624  28.841  44.024  1.00  0.00      PROA C
ATOM    262  HA  CYS X 286      88.416  28.225  44.426  1.00  0.00      PROA H
ATOM    263  CB  CYS X 286      86.583  29.224  45.142  1.00  0.00      PROA C
ATOM    264  HB1 CYS X 286      85.996  28.325  45.427  1.00  0.00      PROA H
ATOM    265  HB2 CYS X 286      85.823  29.967  44.818  1.00  0.00      PROA H
ATOM    266  SG  CYS X 286      87.315  29.858  46.700  1.00  0.00      PROA S
ATOM    267  HG1 CYS X 286      87.070  28.776  47.423  1.00  0.00      PROA H
ATOM    268  C   CYS X 286      86.830  27.917  42.979  1.00  0.00      PROA C
ATOM    269  O   CYS X 286      86.461  28.362  41.901  1.00  0.00      PROA O
ATOM    270  N   GLY X 287      86.727  26.639  43.386  1.00  0.00      PROA N
ATOM    271  HN  GLY X 287      87.073  26.440  44.299  1.00  0.00      PROA H
ATOM    272  CA  GLY X 287      86.001  25.690  42.583  1.00  0.00      PROA C
ATOM    273  HA1 GLY X 287      86.624  24.842  42.337  1.00  0.00      PROA H
ATOM    274  HA2 GLY X 287      85.569  26.187  41.728  1.00  0.00      PROA H
ATOM    275  C   GLY X 287      84.925  25.182  43.470  1.00  0.00      PROA C
ATOM    276  O   GLY X 287      84.910  25.047  44.686  1.00  0.00      PROA O
ATOM    277  N   ARG X 288      83.776  24.736  42.854  1.00  0.00      PROA N
ATOM    278  HN  ARG X 288      83.744  24.813  41.861  1.00  0.00      PROA H
ATOM    279  CA  ARG X 288      82.847  23.835  43.568  1.00  0.00      PROA C
ATOM    280  HA  ARG X 288      82.534  24.394  44.438  1.00  0.00      PROA H
ATOM    281  CB  ARG X 288      81.504  23.529  42.862  1.00  0.00      PROA C
ATOM    282  HB1 ARG X 288      80.906  22.772  43.414  1.00  0.00      PROA H
ATOM    283  HB2 ARG X 288      81.750  22.921  41.965  1.00  0.00      PROA H
ATOM    284  CG  ARG X 288      80.578  24.749  42.523  1.00  0.00      PROA C
ATOM    285  HG1 ARG X 288      79.593  24.498  42.075  1.00  0.00      PROA H
ATOM    286  HG2 ARG X 288      81.035  25.311  41.681  1.00  0.00      PROA H
ATOM    287  CD  ARG X 288      80.335  25.711  43.659  1.00  0.00      PROA C
ATOM    288  HD1 ARG X 288      81.264  26.112  44.119  1.00  0.00      PROA H
ATOM    289  HD2 ARG X 288      79.614  25.307  44.401  1.00  0.00      PROA H
ATOM    290  NE  ARG X 288      79.575  26.803  43.069  1.00  0.00      PROA N
ATOM    291  HE  ARG X 288      79.591  26.861  42.071  1.00  0.00      PROA H
ATOM    292  CZ  ARG X 288      78.912  27.747  43.755  1.00  0.00      PROA C
ATOM    293  NH1 ARG X 288      78.874  27.780  45.061  1.00  0.00      PROA N
ATOM    294 HH11 ARG X 288      78.905  28.651  45.551  1.00  0.00      PROA H
ATOM    295 HH12 ARG X 288      79.296  27.017  45.551  1.00  0.00      PROA H
ATOM    296  NH2 ARG X 288      78.629  28.903  43.116  1.00  0.00      PROA N
ATOM    297 HH21 ARG X 288      79.027  29.047  42.210  1.00  0.00      PROA H
ATOM    298 HH22 ARG X 288      78.346  29.656  43.710  1.00  0.00      PROA H
ATOM    299  C   ARG X 288      83.392  22.536  44.136  1.00  0.00      PROA C
ATOM    300  O   ARG X 288      82.724  21.834  44.965  1.00  0.00      PROA O
ATOM    301  N   ASP X 289      84.484  22.058  43.492  1.00  0.00      PROA N
ATOM    302  HN  ASP X 289      84.839  22.638  42.762  1.00  0.00      PROA H
ATOM    303  CA  ASP X 289      84.943  20.677  43.618  1.00  0.00      PROA C
ATOM    304  HA  ASP X 289      84.446  20.359  44.522  1.00  0.00      PROA H
ATOM    305  CB  ASP X 289      84.303  19.949  42.365  1.00  0.00      PROA C
ATOM    306  HB1 ASP X 289      84.920  20.178  41.470  1.00  0.00      PROA H
ATOM    307  HB2 ASP X 289      83.208  20.009  42.186  1.00  0.00      PROA H
ATOM    308  CG  ASP X 289      84.446  18.447  42.577  1.00  0.00      PROA C
ATOM    309  OD1 ASP X 289      83.746  17.743  41.839  1.00  0.00      PROA O
ATOM    310  OD2 ASP X 289      85.215  17.889  43.406  1.00  0.00      PROA O
ATOM    311  C   ASP X 289      86.483  20.734  43.761  1.00  0.00      PROA C
ATOM    312  O   ASP X 289      87.192  21.158  42.842  1.00  0.00      PROA O
ATOM    313  N   GLY X 290      86.924  20.485  45.049  1.00  0.00      PROA N
ATOM    314  HN  GLY X 290      86.292  20.275  45.790  1.00  0.00      PROA H
ATOM    315  CA  GLY X 290      88.374  20.569  45.357  1.00  0.00      PROA C
ATOM    316  HA1 GLY X 290      88.966  20.480  44.459  1.00  0.00      PROA H
ATOM    317  HA2 GLY X 290      88.523  19.849  46.148  1.00  0.00      PROA H
ATOM    318  C   GLY X 290      88.729  21.880  45.994  1.00  0.00      PROA C
ATOM    319  O   GLY X 290      89.881  22.310  45.933  1.00  0.00      PROA O
ATOM    320  N   GLY X 291      87.716  22.621  46.540  1.00  0.00      PROA N
ATOM    321  HN  GLY X 291      86.830  22.172  46.458  1.00  0.00      PROA H
ATOM    322  CA  GLY X 291      87.724  23.885  47.293  1.00  0.00      PROA C
ATOM    323  HA1 GLY X 291      87.885  23.731  48.350  1.00  0.00      PROA H
ATOM    324  HA2 GLY X 291      86.735  24.286  47.123  1.00  0.00      PROA H
ATOM    325  C   GLY X 291      88.655  24.978  46.715  1.00  0.00      PROA C
ATOM    326  O   GLY X 291      88.623  25.233  45.485  1.00  0.00      PROA O
ATOM    327  N   LEU X 292      89.356  25.757  47.539  1.00  0.00      PROA N
ATOM    328  HN  LEU X 292      89.227  25.532  48.502  1.00  0.00      PROA H
ATOM    329  CA  LEU X 292      90.306  26.826  47.224  1.00  0.00      PROA C
ATOM    330  HA  LEU X 292      89.623  27.524  46.762  1.00  0.00      PROA H
ATOM    331  CB  LEU X 292      90.904  27.258  48.631  1.00  0.00      PROA C
ATOM    332  HB1 LEU X 292      91.520  26.389  48.948  1.00  0.00      PROA H
ATOM    333  HB2 LEU X 292      90.135  27.503  49.394  1.00  0.00      PROA H
ATOM    334  CG  LEU X 292      91.713  28.549  48.571  1.00  0.00      PROA C
ATOM    335  HG  LEU X 292      92.615  28.433  47.933  1.00  0.00      PROA H
ATOM    336  CD1 LEU X 292      90.902  29.724  48.060  1.00  0.00      PROA C
ATOM    337 HD11 LEU X 292      89.956  29.808  48.635  1.00  0.00      PROA H
ATOM    338 HD12 LEU X 292      90.649  29.669  46.979  1.00  0.00      PROA H
ATOM    339 HD13 LEU X 292      91.514  30.649  48.114  1.00  0.00      PROA H
ATOM    340  CD2 LEU X 292      92.280  28.860  49.986  1.00  0.00      PROA C
ATOM    341 HD21 LEU X 292      92.641  29.910  50.036  1.00  0.00      PROA H
ATOM    342 HD22 LEU X 292      93.168  28.200  50.086  1.00  0.00      PROA H
ATOM    343 HD23 LEU X 292      91.532  28.696  50.791  1.00  0.00      PROA H
ATOM    344  C   LEU X 292      91.400  26.483  46.214  1.00  0.00      PROA C
ATOM    345  O   LEU X 292      92.203  25.560  46.305  1.00  0.00      PROA O
ATOM    346  N   GLN X 293      91.437  27.188  45.035  1.00  0.00      PROA N
ATOM    347  HN  GLN X 293      90.616  27.689  44.775  1.00  0.00      PROA H
ATOM    348  CA  GLN X 293      92.415  27.034  43.978  1.00  0.00      PROA C
ATOM    349  HA  GLN X 293      92.911  26.078  44.054  1.00  0.00      PROA H
ATOM    350  CB  GLN X 293      91.686  27.113  42.569  1.00  0.00      PROA C
ATOM    351  HB1 GLN X 293      92.358  26.773  41.753  1.00  0.00      PROA H
ATOM    352  HB2 GLN X 293      91.310  28.135  42.350  1.00  0.00      PROA H
ATOM    353  CG  GLN X 293      90.557  26.054  42.377  1.00  0.00      PROA C
ATOM    354  HG1 GLN X 293      90.228  26.261  41.337  1.00  0.00      PROA H
ATOM    355  HG2 GLN X 293      89.782  26.121  43.170  1.00  0.00      PROA H
ATOM    356  CD  GLN X 293      91.098  24.570  42.532  1.00  0.00      PROA C
ATOM    357  OE1 GLN X 293      92.038  24.077  41.930  1.00  0.00      PROA O
ATOM    358  NE2 GLN X 293      90.554  23.887  43.515  1.00  0.00      PROA N
ATOM    359 HE21 GLN X 293      89.928  24.454  44.050  1.00  0.00      PROA H
ATOM    360 HE22 GLN X 293      90.957  23.074  43.935  1.00  0.00      PROA H
ATOM    361  C   GLN X 293      93.492  27.984  44.205  1.00  0.00      PROA C
ATOM    362  O   GLN X 293      94.618  27.763  43.773  1.00  0.00      PROA O
ATOM    363  N   ASN X 294      93.282  29.129  44.935  1.00  0.00      PROA N
ATOM    364  HN  ASN X 294      92.387  29.179  45.371  1.00  0.00      PROA H
ATOM    365  CA  ASN X 294      94.241  30.237  45.117  1.00  0.00      PROA C
ATOM    366  HA  ASN X 294      94.969  29.820  45.797  1.00  0.00      PROA H
ATOM    367  CB  ASN X 294      94.984  30.692  43.869  1.00  0.00      PROA C
ATOM    368  HB1 ASN X 294      94.141  30.861  43.166  1.00  0.00      PROA H
ATOM    369  HB2 ASN X 294      95.681  29.912  43.494  1.00  0.00      PROA H
ATOM    370  CG  ASN X 294      95.820  31.970  44.083  1.00  0.00      PROA C
ATOM    371  OD1 ASN X 294      97.030  31.918  44.292  1.00  0.00      PROA O
ATOM    372  ND2 ASN X 294      95.191  33.151  43.816  1.00  0.00      PROA N
ATOM    373 HD21 ASN X 294      95.723  33.948  43.533  1.00  0.00      PROA H
ATOM    374 HD22 ASN X 294      94.218  33.263  43.613  1.00  0.00      PROA H
ATOM    375  C   ASN X 294      93.564  31.369  45.835  1.00  0.00      PROA C
ATOM    376  O   ASN X 294      92.502  31.744  45.361  1.00  0.00      PROA O
ATOM    377  N   MET X 295      94.203  31.917  46.897  1.00  0.00      PROA N
ATOM    378  HN  MET X 295      95.111  31.603  47.163  1.00  0.00      PROA H
ATOM    379  CA  MET X 295      93.842  33.197  47.390  1.00  0.00      PROA C
ATOM    380  HA  MET X 295      93.197  33.717  46.697  1.00  0.00      PROA H
ATOM    381  CB  MET X 295      93.170  33.219  48.783  1.00  0.00      PROA C
ATOM    382  HB1 MET X 295      92.199  32.688  48.685  1.00  0.00      PROA H
ATOM    383  HB2 MET X 295      92.816  34.252  48.991  1.00  0.00      PROA H
ATOM    384  CG  MET X 295      93.985  32.565  49.875  1.00  0.00      PROA C
ATOM    385  HG1 MET X 295      94.497  31.669  49.463  1.00  0.00      PROA H
ATOM    386  HG2 MET X 295      93.305  32.303  50.713  1.00  0.00      PROA H
ATOM    387  SD  MET X 295      95.407  33.412  50.658  1.00  0.00      PROA S
ATOM    388  CE  MET X 295      94.843  33.276  52.324  1.00  0.00      PROA C
ATOM    389  HE1 MET X 295      93.742  33.414  52.386  1.00  0.00      PROA H
ATOM    390  HE2 MET X 295      95.242  34.062  52.999  1.00  0.00      PROA H
ATOM    391  HE3 MET X 295      95.085  32.302  52.801  1.00  0.00      PROA H
ATOM    392  C   MET X 295      95.106  33.998  47.490  1.00  0.00      PROA C
ATOM    393  O   MET X 295      96.169  33.395  47.589  1.00  0.00      PROA O
ATOM    394  N   GLU X 296      95.053  35.316  47.348  1.00  0.00      PROA N
ATOM    395  HN  GLU X 296      94.213  35.811  47.142  1.00  0.00      PROA H
ATOM    396  CA  GLU X 296      96.125  36.234  47.707  1.00  0.00      PROA C
ATOM    397  HA  GLU X 296      97.067  35.869  48.090  1.00  0.00      PROA H
ATOM    398  CB  GLU X 296      96.584  36.966  46.415  1.00  0.00      PROA C
ATOM    399  HB1 GLU X 296      97.279  37.756  46.771  1.00  0.00      PROA H
ATOM    400  HB2 GLU X 296      95.692  37.359  45.881  1.00  0.00      PROA H
ATOM    401  CG  GLU X 296      97.243  35.995  45.467  1.00  0.00      PROA C
ATOM    402  HG1 GLU X 296      96.528  35.230  45.095  1.00  0.00      PROA H
ATOM    403  HG2 GLU X 296      98.179  35.575  45.894  1.00  0.00      PROA H
ATOM    404  CD  GLU X 296      97.487  36.652  44.116  1.00  0.00      PROA C
ATOM    405  OE1 GLU X 296      98.009  37.783  44.036  1.00  0.00      PROA O
ATOM    406  OE2 GLU X 296      97.213  35.959  43.103  1.00  0.00      PROA O
ATOM    407  C   GLU X 296      95.611  37.207  48.755  1.00  0.00      PROA C
ATOM    408  O   GLU X 296      94.509  37.725  48.637  1.00  0.00      PROA O
ATOM    409  N   LEU X 297      96.387  37.454  49.792  1.00  0.00      PROA N
ATOM    410  HN  LEU X 297      97.230  36.961  49.994  1.00  0.00      PROA H
ATOM    411  CA  LEU X 297      95.823  38.207  50.959  1.00  0.00      PROA C
ATOM    412  HA  LEU X 297      95.035  38.876  50.644  1.00  0.00      PROA H
ATOM    413  CB  LEU X 297      95.309  37.242  52.049  1.00  0.00      PROA C
ATOM    414  HB1 LEU X 297      96.014  36.386  52.116  1.00  0.00      PROA H
ATOM    415  HB2 LEU X 297      94.391  36.754  51.657  1.00  0.00      PROA H
ATOM    416  CG  LEU X 297      94.986  37.740  53.451  1.00  0.00      PROA C
ATOM    417  HG  LEU X 297      95.876  38.164  53.964  1.00  0.00      PROA H
ATOM    418  CD1 LEU X 297      93.977  38.894  53.462  1.00  0.00      PROA C
ATOM    419 HD11 LEU X 297      93.166  38.581  52.770  1.00  0.00      PROA H
ATOM    420 HD12 LEU X 297      94.281  39.919  53.161  1.00  0.00      PROA H
ATOM    421 HD13 LEU X 297      93.511  38.968  54.468  1.00  0.00      PROA H
ATOM    422  CD2 LEU X 297      94.460  36.563  54.258  1.00  0.00      PROA C
ATOM    423 HD21 LEU X 297      95.236  35.768  54.248  1.00  0.00      PROA H
ATOM    424 HD22 LEU X 297      93.496  36.253  53.800  1.00  0.00      PROA H
ATOM    425 HD23 LEU X 297      94.260  36.965  55.274  1.00  0.00      PROA H
ATOM    426  C   LEU X 297      96.923  39.093  51.451  1.00  0.00      PROA C
ATOM    427  O   LEU X 297      98.101  38.687  51.508  1.00  0.00      PROA O
ATOM    428  N   HSD X 298      96.590  40.285  51.823  1.00  0.00      PROA N
ATOM    429  HN  HSD X 298      95.681  40.674  51.698  1.00  0.00      PROA H
ATOM    430  CA  HSD X 298      97.512  41.228  52.309  1.00  0.00      PROA C
ATOM    431  HA  HSD X 298      98.275  40.631  52.786  1.00  0.00      PROA H
ATOM    432  CB  HSD X 298      98.139  42.183  51.209  1.00  0.00      PROA C
ATOM    433  HB1 HSD X 298      98.892  42.834  51.703  1.00  0.00      PROA H
ATOM    434  HB2 HSD X 298      97.341  42.833  50.791  1.00  0.00      PROA H
ATOM    435  ND1 HSD X 298      98.179  41.037  49.002  1.00  0.00      PROA N
ATOM    436  HD1 HSD X 298      97.188  41.076  48.877  1.00  0.00      PROA H
ATOM    437  CG  HSD X 298      98.924  41.476  50.089  1.00  0.00      PROA C
ATOM    438  CE1 HSD X 298      99.086  40.552  48.106  1.00  0.00      PROA C
ATOM    439  HE1 HSD X 298      98.879  39.949  47.221  1.00  0.00      PROA H
ATOM    440  NE2 HSD X 298     100.332  40.742  48.512  1.00  0.00      PROA N
ATOM    441  CD2 HSD X 298     100.202  41.297  49.800  1.00  0.00      PROA C
ATOM    442  HD2 HSD X 298     101.080  41.658  50.323  1.00  0.00      PROA H
ATOM    443  C   HSD X 298      96.953  42.147  53.372  1.00  0.00      PROA C
ATOM    444  O   HSD X 298      95.723  42.438  53.357  1.00  0.00      PROA O
ATOM    445  N   GLY X 299      97.825  42.857  54.222  1.00  0.00      PROA N
ATOM    446  HN  GLY X 299      98.771  42.543  54.220  1.00  0.00      PROA H
ATOM    447  CA  GLY X 299      97.386  43.932  55.082  1.00  0.00      PROA C
ATOM    448  HA1 GLY X 299      97.052  43.601  56.054  1.00  0.00      PROA H
ATOM    449  HA2 GLY X 299      96.667  44.473  54.485  1.00  0.00      PROA H
ATOM    450  C   GLY X 299      98.442  44.946  55.401  1.00  0.00      PROA C
ATOM    451  O   GLY X 299      99.640  44.750  55.218  1.00  0.00      PROA O
ATOM    452  N   MET X 300      97.882  46.062  55.857  1.00  0.00      PROA N
ATOM    453  HN  MET X 300      96.892  46.152  55.931  1.00  0.00      PROA H
ATOM    454  CA  MET X 300      98.719  47.211  56.081  1.00  0.00      PROA C
ATOM    455  HA  MET X 300      99.691  46.946  56.472  1.00  0.00      PROA H
ATOM    456  CB  MET X 300      98.916  48.119  54.909  1.00  0.00      PROA C
ATOM    457  HB1 MET X 300      97.919  48.177  54.423  1.00  0.00      PROA H
ATOM    458  HB2 MET X 300      99.663  47.637  54.243  1.00  0.00      PROA H
ATOM    459  CG  MET X 300      99.426  49.502  55.195  1.00  0.00      PROA C
ATOM    460  HG1 MET X 300      98.730  50.205  55.700  1.00  0.00      PROA H
ATOM    461  HG2 MET X 300      99.404  50.096  54.256  1.00  0.00      PROA H
ATOM    462  SD  MET X 300     101.058  49.699  55.921  1.00  0.00      PROA S
ATOM    463  CE  MET X 300     101.943  50.043  54.382  1.00  0.00      PROA C
ATOM    464  HE1 MET X 300     101.589  49.346  53.592  1.00  0.00      PROA H
ATOM    465  HE2 MET X 300     103.050  49.965  54.419  1.00  0.00      PROA H
ATOM    466  HE3 MET X 300     101.608  51.071  54.125  1.00  0.00      PROA H
ATOM    467  C   MET X 300      98.138  48.039  57.278  1.00  0.00      PROA C
ATOM    468  O   MET X 300      96.914  48.151  57.380  1.00  0.00      PROA O
ATOM    469  N   ILE X 301      98.973  48.401  58.271  1.00  0.00      PROA N
ATOM    470  HN  ILE X 301      99.960  48.264  58.227  1.00  0.00      PROA H
ATOM    471  CA  ILE X 301      98.487  49.250  59.416  1.00  0.00      PROA C
ATOM    472  HA  ILE X 301      97.417  49.352  59.310  1.00  0.00      PROA H
ATOM    473  CB  ILE X 301      98.893  48.894  60.797  1.00  0.00      PROA C
ATOM    474  HB  ILE X 301      99.999  48.962  60.876  1.00  0.00      PROA H
ATOM    475  CG2 ILE X 301      98.132  49.831  61.688  1.00  0.00      PROA C
ATOM    476 HG21 ILE X 301      98.306  49.627  62.766  1.00  0.00      PROA H
ATOM    477 HG22 ILE X 301      97.044  49.712  61.497  1.00  0.00      PROA H
ATOM    478 HG23 ILE X 301      98.455  50.882  61.531  1.00  0.00      PROA H
ATOM    479  CG1 ILE X 301      98.495  47.455  61.024  1.00  0.00      PROA C
ATOM    480 HG11 ILE X 301      99.231  46.891  60.412  1.00  0.00      PROA H
ATOM    481 HG12 ILE X 301      97.448  47.283  60.695  1.00  0.00      PROA H
ATOM    482  CD  ILE X 301      98.581  47.001  62.495  1.00  0.00      PROA C
ATOM    483  HD1 ILE X 301      98.522  45.902  62.645  1.00  0.00      PROA H
ATOM    484  HD2 ILE X 301      97.764  47.465  63.087  1.00  0.00      PROA H
ATOM    485  HD3 ILE X 301      99.525  47.407  62.917  1.00  0.00      PROA H
ATOM    486  C   ILE X 301      99.113  50.586  59.110  1.00  0.00      PROA C
ATOM    487  O   ILE X 301     100.316  50.663  59.134  1.00  0.00      PROA O
ATOM    488  N   MET X 302      98.307  51.652  58.865  1.00  0.00      PROA N
ATOM    489  HN  MET X 302      97.331  51.668  59.069  1.00  0.00      PROA H
ATOM    490  CA  MET X 302      98.862  52.969  58.744  1.00  0.00      PROA C
ATOM    491  HA  MET X 302      99.930  52.938  58.584  1.00  0.00      PROA H
ATOM    492  CB  MET X 302      98.233  53.807  57.612  1.00  0.00      PROA C
ATOM    493  HB1 MET X 302      98.796  54.765  57.645  1.00  0.00      PROA H
ATOM    494  HB2 MET X 302      97.164  54.042  57.801  1.00  0.00      PROA H
ATOM    495  CG  MET X 302      98.293  53.164  56.200  1.00  0.00      PROA C
ATOM    496  HG1 MET X 302      97.763  53.799  55.458  1.00  0.00      PROA H
ATOM    497  HG2 MET X 302      97.885  52.137  56.317  1.00  0.00      PROA H
ATOM    498  SD  MET X 302      99.978  52.884  55.729  1.00  0.00      PROA S
ATOM    499  CE  MET X 302     100.337  54.584  55.220  1.00  0.00      PROA C
ATOM    500  HE1 MET X 302     101.430  54.739  55.094  1.00  0.00      PROA H
ATOM    501  HE2 MET X 302      99.876  55.268  55.964  1.00  0.00      PROA H
ATOM    502  HE3 MET X 302      99.878  54.814  54.235  1.00  0.00      PROA H
ATOM    503  C   MET X 302      98.591  53.675  60.024  1.00  0.00      PROA C
ATOM    504  O   MET X 302      97.611  53.385  60.698  1.00  0.00      PROA O
ATOM    505  N   LEU X 303      99.545  54.566  60.397  1.00  0.00      PROA N
ATOM    506  HN  LEU X 303     100.356  54.677  59.828  1.00  0.00      PROA H
ATOM    507  CA  LEU X 303      99.551  55.381  61.613  1.00  0.00      PROA C
ATOM    508  HA  LEU X 303      98.736  55.150  62.283  1.00  0.00      PROA H
ATOM    509  CB  LEU X 303     100.865  55.171  62.328  1.00  0.00      PROA C
ATOM    510  HB1 LEU X 303     101.697  54.829  61.675  1.00  0.00      PROA H
ATOM    511  HB2 LEU X 303     100.753  54.370  63.089  1.00  0.00      PROA H
ATOM    512  CG  LEU X 303     101.487  56.267  63.251  1.00  0.00      PROA C
ATOM    513  HG  LEU X 303     101.616  57.181  62.632  1.00  0.00      PROA H
ATOM    514  CD1 LEU X 303     100.541  56.409  64.487  1.00  0.00      PROA C
ATOM    515 HD11 LEU X 303     100.834  57.235  65.170  1.00  0.00      PROA H
ATOM    516 HD12 LEU X 303     100.341  55.465  65.039  1.00  0.00      PROA H
ATOM    517 HD13 LEU X 303      99.585  56.717  64.014  1.00  0.00      PROA H
ATOM    518  CD2 LEU X 303     102.993  55.904  63.624  1.00  0.00      PROA C
ATOM    519 HD21 LEU X 303     103.504  55.549  62.704  1.00  0.00      PROA H
ATOM    520 HD22 LEU X 303     103.143  55.051  64.320  1.00  0.00      PROA H
ATOM    521 HD23 LEU X 303     103.450  56.780  64.131  1.00  0.00      PROA H
ATOM    522  C   LEU X 303      99.385  56.759  61.100  1.00  0.00      PROA C
ATOM    523  O   LEU X 303     100.016  57.177  60.136  1.00  0.00      PROA O
ATOM    524  N   ARG X 304      98.428  57.583  61.626  1.00  0.00      PROA N
ATOM    525  HN  ARG X 304      97.827  57.137  62.285  1.00  0.00      PROA H
ATOM    526  CA  ARG X 304      98.227  59.020  61.384  1.00  0.00      PROA C
ATOM    527  HA  ARG X 304      98.948  59.306  60.633  1.00  0.00      PROA H
ATOM    528  CB  ARG X 304      96.988  59.319  60.718  1.00  0.00      PROA C
ATOM    529  HB1 ARG X 304      96.200  59.172  61.488  1.00  0.00      PROA H
ATOM    530  HB2 ARG X 304      96.834  58.626  59.864  1.00  0.00      PROA H
ATOM    531  CG  ARG X 304      96.932  60.723  60.041  1.00  0.00      PROA C
ATOM    532  HG1 ARG X 304      96.820  61.557  60.767  1.00  0.00      PROA H
ATOM    533  HG2 ARG X 304      95.977  60.648  59.478  1.00  0.00      PROA H
ATOM    534  CD  ARG X 304      98.089  61.036  59.127  1.00  0.00      PROA C
ATOM    535  HD1 ARG X 304      98.162  60.212  58.385  1.00  0.00      PROA H
ATOM    536  HD2 ARG X 304      99.027  61.125  59.716  1.00  0.00      PROA H
ATOM    537  NE  ARG X 304      97.733  62.405  58.516  1.00  0.00      PROA N
ATOM    538  HE  ARG X 304      97.614  63.207  59.102  1.00  0.00      PROA H
ATOM    539  CZ  ARG X 304      97.413  62.600  57.243  1.00  0.00      PROA C
ATOM    540  NH1 ARG X 304      97.268  61.760  56.281  1.00  0.00      PROA N
ATOM    541 HH11 ARG X 304      97.173  60.790  56.505  1.00  0.00      PROA H
ATOM    542 HH12 ARG X 304      97.282  61.984  55.307  1.00  0.00      PROA H
ATOM    543  NH2 ARG X 304      97.114  63.864  56.887  1.00  0.00      PROA N
ATOM    544 HH21 ARG X 304      96.765  63.942  55.953  1.00  0.00      PROA H
ATOM    545 HH22 ARG X 304      97.030  64.617  57.540  1.00  0.00      PROA H
ATOM    546  C   ARG X 304      98.384  59.928  62.643  1.00  0.00      PROA C
ATOM    547  O   ARG X 304      97.507  59.905  63.546  1.00  0.00      PROA O
ATOM    548  N   ILE X 305      99.520  60.686  62.623  1.00  0.00      PROA N
ATOM    549  HN  ILE X 305     100.117  60.721  61.826  1.00  0.00      PROA H
ATOM    550  CA  ILE X 305      99.928  61.616  63.681  1.00  0.00      PROA C
ATOM    551  HA  ILE X 305      99.278  61.414  64.519  1.00  0.00      PROA H
ATOM    552  CB  ILE X 305     101.400  61.445  64.142  1.00  0.00      PROA C
ATOM    553  HB  ILE X 305     102.007  61.914  63.339  1.00  0.00      PROA H
ATOM    554  CG2 ILE X 305     101.628  62.188  65.519  1.00  0.00      PROA C
ATOM    555 HG21 ILE X 305     100.886  61.825  66.262  1.00  0.00      PROA H
ATOM    556 HG22 ILE X 305     101.520  63.287  65.395  1.00  0.00      PROA H
ATOM    557 HG23 ILE X 305     102.658  61.936  65.852  1.00  0.00      PROA H
ATOM    558  CG1 ILE X 305     101.751  59.935  64.229  1.00  0.00      PROA C
ATOM    559 HG11 ILE X 305     101.530  59.474  63.243  1.00  0.00      PROA H
ATOM    560 HG12 ILE X 305     101.052  59.528  64.991  1.00  0.00      PROA H
ATOM    561  CD  ILE X 305     103.209  59.638  64.667  1.00  0.00      PROA C
ATOM    562  HD1 ILE X 305     103.342  59.540  65.766  1.00  0.00      PROA H
ATOM    563  HD2 ILE X 305     103.788  60.468  64.210  1.00  0.00      PROA H
ATOM    564  HD3 ILE X 305     103.577  58.677  64.249  1.00  0.00      PROA H
ATOM    565  C   ILE X 305      99.694  63.128  63.245  1.00  0.00      PROA C
ATOM    566  O   ILE X 305      99.928  63.440  62.086  1.00  0.00      PROA O
ATOM    567  N   SER X 306      99.246  64.033  64.154  1.00  0.00      PROA N
ATOM    568  HN  SER X 306      98.972  63.787  65.081  1.00  0.00      PROA H
ATOM    569  CA  SER X 306      98.917  65.337  63.707  1.00  0.00      PROA C
ATOM    570  HA  SER X 306      99.333  65.509  62.726  1.00  0.00      PROA H
ATOM    571  CB  SER X 306      97.357  65.616  63.666  1.00  0.00      PROA C
ATOM    572  HB1 SER X 306      97.185  66.639  63.267  1.00  0.00      PROA H
ATOM    573  HB2 SER X 306      96.943  65.508  64.691  1.00  0.00      PROA H
ATOM    574  OG  SER X 306      96.650  64.722  62.817  1.00  0.00      PROA O
ATOM    575  HG1 SER X 306      96.599  63.889  63.292  1.00  0.00      PROA H
ATOM    576  C   SER X 306      99.594  66.413  64.594  1.00  0.00      PROA C
ATOM    577  O   SER X 306      99.305  67.576  64.426  1.00  0.00      PROA O
ATOM    578  N   ASP X 307     100.518  66.058  65.431  1.00  0.00      PROA N
ATOM    579  HN  ASP X 307     100.776  65.112  65.613  1.00  0.00      PROA H
ATOM    580  CA  ASP X 307     101.232  66.956  66.330  1.00  0.00      PROA C
ATOM    581  HA  ASP X 307     101.317  67.911  65.833  1.00  0.00      PROA H
ATOM    582  CB  ASP X 307     100.271  67.078  67.521  1.00  0.00      PROA C
ATOM    583  HB1 ASP X 307      99.841  66.096  67.810  1.00  0.00      PROA H
ATOM    584  HB2 ASP X 307      99.410  67.658  67.124  1.00  0.00      PROA H
ATOM    585  CG  ASP X 307     100.776  67.841  68.689  1.00  0.00      PROA C
ATOM    586  OD1 ASP X 307     101.978  68.275  68.720  1.00  0.00      PROA O
ATOM    587  OD2 ASP X 307      99.983  67.949  69.715  1.00  0.00      PROA O
ATOM    588  C   ASP X 307     102.535  66.329  66.587  1.00  0.00      PROA C
ATOM    589  O   ASP X 307     102.662  65.109  66.725  1.00  0.00      PROA O
ATOM    590  N   ASP X 308     103.676  67.051  66.748  1.00  0.00      PROA N
ATOM    591  HN  ASP X 308     103.731  68.046  66.718  1.00  0.00      PROA H
ATOM    592  CA  ASP X 308     104.933  66.393  67.067  1.00  0.00      PROA C
ATOM    593  HA  ASP X 308     104.970  65.545  66.400  1.00  0.00      PROA H
ATOM    594  CB  ASP X 308     106.142  67.311  66.756  1.00  0.00      PROA C
ATOM    595  HB1 ASP X 308     106.104  67.453  65.655  1.00  0.00      PROA H
ATOM    596  HB2 ASP X 308     107.098  66.772  66.928  1.00  0.00      PROA H
ATOM    597  CG  ASP X 308     106.141  68.641  67.512  1.00  0.00      PROA C
ATOM    598  OD1 ASP X 308     105.076  69.354  67.441  1.00  0.00      PROA O
ATOM    599  OD2 ASP X 308     107.227  69.030  67.995  1.00  0.00      PROA O
ATOM    600  C   ASP X 308     105.039  65.931  68.546  1.00  0.00      PROA C
ATOM    601  O   ASP X 308     106.065  65.436  68.981  1.00  0.00      PROA O
ATOM    602  N   LYS X 309     103.990  66.289  69.388  1.00  0.00      PROA N
ATOM    603  HN  LYS X 309     103.304  66.811  68.886  1.00  0.00      PROA H
ATOM    604  CA  LYS X 309     103.903  65.815  70.718  1.00  0.00      PROA C
ATOM    605  HA  LYS X 309     104.867  65.901  71.197  1.00  0.00      PROA H
ATOM    606  CB  LYS X 309     102.821  66.668  71.515  1.00  0.00      PROA C
ATOM    607  HB1 LYS X 309     101.862  66.760  70.962  1.00  0.00      PROA H
ATOM    608  HB2 LYS X 309     103.178  67.707  71.680  1.00  0.00      PROA H
ATOM    609  CG  LYS X 309     102.477  66.155  72.960  1.00  0.00      PROA C
ATOM    610  HG1 LYS X 309     101.834  65.249  72.928  1.00  0.00      PROA H
ATOM    611  HG2 LYS X 309     101.894  66.979  73.424  1.00  0.00      PROA H
ATOM    612  CD  LYS X 309     103.738  65.923  73.839  1.00  0.00      PROA C
ATOM    613  HD1 LYS X 309     104.107  66.897  74.226  1.00  0.00      PROA H
ATOM    614  HD2 LYS X 309     104.566  65.376  73.340  1.00  0.00      PROA H
ATOM    615  CE  LYS X 309     103.338  65.121  75.041  1.00  0.00      PROA C
ATOM    616  HE1 LYS X 309     103.204  64.042  74.814  1.00  0.00      PROA H
ATOM    617  HE2 LYS X 309     102.416  65.541  75.496  1.00  0.00      PROA H
ATOM    618  NZ  LYS X 309     104.348  65.327  76.033  1.00  0.00      PROA N
ATOM    619  HZ1 LYS X 309     104.655  66.316  76.132  1.00  0.00      PROA H
ATOM    620  HZ2 LYS X 309     105.082  64.654  75.734  1.00  0.00      PROA H
ATOM    621  HZ3 LYS X 309     103.920  64.990  76.919  1.00  0.00      PROA H
ATOM    622  C   LYS X 309     103.657  64.321  70.770  1.00  0.00      PROA C
ATOM    623  O   LYS X 309     104.245  63.642  71.623  1.00  0.00      PROA O
ATOM    624  N   TYR X 310     102.890  63.798  69.756  1.00  0.00      PROA N
ATOM    625  HN  TYR X 310     102.574  64.390  69.018  1.00  0.00      PROA H
ATOM    626  CA  TYR X 310     102.634  62.368  69.677  1.00  0.00      PROA C
ATOM    627  HA  TYR X 310     102.815  61.829  70.595  1.00  0.00      PROA H
ATOM    628  CB  TYR X 310     101.186  62.082  69.331  1.00  0.00      PROA C
ATOM    629  HB1 TYR X 310     101.086  60.989  69.501  1.00  0.00      PROA H
ATOM    630  HB2 TYR X 310     100.893  62.225  68.269  1.00  0.00      PROA H
ATOM    631  CG  TYR X 310     100.221  62.834  70.145  1.00  0.00      PROA C
ATOM    632  CD1 TYR X 310      99.709  62.334  71.343  1.00  0.00      PROA C
ATOM    633  HD1 TYR X 310     100.076  61.387  71.709  1.00  0.00      PROA H
ATOM    634  CE1 TYR X 310      98.722  62.979  72.034  1.00  0.00      PROA C
ATOM    635  HE1 TYR X 310      98.318  62.600  72.961  1.00  0.00      PROA H
ATOM    636  CZ  TYR X 310      98.343  64.211  71.645  1.00  0.00      PROA C
ATOM    637  OH  TYR X 310      97.324  64.949  72.282  1.00  0.00      PROA O
ATOM    638  HH  TYR X 310      96.846  64.295  72.798  1.00  0.00      PROA H
ATOM    639  CD2 TYR X 310      99.885  64.077  69.742  1.00  0.00      PROA C
ATOM    640  HD2 TYR X 310     100.229  64.392  68.768  1.00  0.00      PROA H
ATOM    641  CE2 TYR X 310      98.917  64.812  70.508  1.00  0.00      PROA C
ATOM    642  HE2 TYR X 310      98.631  65.791  70.154  1.00  0.00      PROA H
ATOM    643  C   TYR X 310     103.529  61.642  68.707  1.00  0.00      PROA C
ATOM    644  O   TYR X 310     103.193  60.583  68.137  1.00  0.00      PROA O
ATOM    645  N   GLY X 311     104.739  62.145  68.472  1.00  0.00      PROA N
ATOM    646  HN  GLY X 311     105.017  62.939  69.007  1.00  0.00      PROA H
ATOM    647  CA  GLY X 311     105.699  61.638  67.459  1.00  0.00      PROA C
ATOM    648  HA1 GLY X 311     106.266  62.507  67.160  1.00  0.00      PROA H
ATOM    649  HA2 GLY X 311     105.081  61.155  66.717  1.00  0.00      PROA H
ATOM    650  C   GLY X 311     106.605  60.515  67.951  1.00  0.00      PROA C
ATOM    651  O   GLY X 311     107.032  59.693  67.123  1.00  0.00      PROA O
ATOM    652  N   ARG X 312     107.001  60.536  69.228  1.00  0.00      PROA N
ATOM    653  HN  ARG X 312     106.547  61.143  69.875  1.00  0.00      PROA H
ATOM    654  CA  ARG X 312     107.947  59.512  69.673  1.00  0.00      PROA C
ATOM    655  HA  ARG X 312     108.575  59.165  68.866  1.00  0.00      PROA H
ATOM    656  CB  ARG X 312     108.964  60.105  70.676  1.00  0.00      PROA C
ATOM    657  HB1 ARG X 312     109.766  59.414  71.013  1.00  0.00      PROA H
ATOM    658  HB2 ARG X 312     108.440  60.441  71.596  1.00  0.00      PROA H
ATOM    659  CG  ARG X 312     109.709  61.366  70.100  1.00  0.00      PROA C
ATOM    660  HG1 ARG X 312     108.979  62.194  70.232  1.00  0.00      PROA H
ATOM    661  HG2 ARG X 312     110.011  61.253  69.037  1.00  0.00      PROA H
ATOM    662  CD  ARG X 312     110.790  61.675  71.155  1.00  0.00      PROA C
ATOM    663  HD1 ARG X 312     111.399  60.813  71.502  1.00  0.00      PROA H
ATOM    664  HD2 ARG X 312     110.321  62.053  72.089  1.00  0.00      PROA H
ATOM    665  NE  ARG X 312     111.725  62.621  70.606  1.00  0.00      PROA N
ATOM    666  HE  ARG X 312     111.459  63.130  69.787  1.00  0.00      PROA H
ATOM    667  CZ  ARG X 312     112.848  63.084  71.173  1.00  0.00      PROA C
ATOM    668  NH1 ARG X 312     113.364  62.800  72.309  1.00  0.00      PROA N
ATOM    669 HH11 ARG X 312     112.843  62.148  72.860  1.00  0.00      PROA H
ATOM    670 HH12 ARG X 312     114.246  63.134  72.643  1.00  0.00      PROA H
ATOM    671  NH2 ARG X 312     113.486  64.008  70.463  1.00  0.00      PROA N
ATOM    672 HH21 ARG X 312     113.077  64.194  69.570  1.00  0.00      PROA H
ATOM    673 HH22 ARG X 312     114.454  64.175  70.652  1.00  0.00      PROA H
ATOM    674  C   ARG X 312     107.320  58.289  70.369  1.00  0.00      PROA C
ATOM    675  O   ARG X 312     108.143  57.484  70.880  1.00  0.00      PROA O
ATOM    676  N   ILE X 313     106.002  58.141  70.252  1.00  0.00      PROA N
ATOM    677  HN  ILE X 313     105.538  58.910  69.819  1.00  0.00      PROA H
ATOM    678  CA  ILE X 313     105.204  57.016  70.708  1.00  0.00      PROA C
ATOM    679  HA  ILE X 313     105.180  57.037  71.788  1.00  0.00      PROA H
ATOM    680  CB  ILE X 313     103.746  57.217  70.198  1.00  0.00      PROA C
ATOM    681  HB  ILE X 313     103.138  56.340  70.507  1.00  0.00      PROA H
ATOM    682  CG2 ILE X 313     103.077  58.441  70.857  1.00  0.00      PROA C
ATOM    683 HG21 ILE X 313     103.107  58.270  71.954  1.00  0.00      PROA H
ATOM    684 HG22 ILE X 313     102.020  58.509  70.521  1.00  0.00      PROA H
ATOM    685 HG23 ILE X 313     103.645  59.357  70.585  1.00  0.00      PROA H
ATOM    686  CG1 ILE X 313     103.812  57.302  68.645  1.00  0.00      PROA C
ATOM    687 HG11 ILE X 313     104.550  56.589  68.218  1.00  0.00      PROA H
ATOM    688 HG12 ILE X 313     103.988  58.310  68.212  1.00  0.00      PROA H
ATOM    689  CD  ILE X 313     102.457  56.800  68.183  1.00  0.00      PROA C
ATOM    690  HD1 ILE X 313     101.580  57.345  68.592  1.00  0.00      PROA H
ATOM    691  HD2 ILE X 313     102.394  55.722  68.447  1.00  0.00      PROA H
ATOM    692  HD3 ILE X 313     102.476  56.831  67.073  1.00  0.00      PROA H
ATOM    693  C   ILE X 313     105.775  55.611  70.346  1.00  0.00      PROA C
ATOM    694  O   ILE X 313     106.531  55.396  69.412  1.00  0.00      PROA O
ATOM    695  N   ARG X 314     105.175  54.597  71.053  1.00  0.00      PROA N
ATOM    696  HN  ARG X 314     104.641  54.725  71.886  1.00  0.00      PROA H
ATOM    697  CA  ARG X 314     105.250  53.191  70.830  1.00  0.00      PROA C
ATOM    698  HA  ARG X 314     105.751  53.108  69.877  1.00  0.00      PROA H
ATOM    699  CB  ARG X 314     105.986  52.414  71.910  1.00  0.00      PROA C
ATOM    700  HB1 ARG X 314     105.899  51.307  71.906  1.00  0.00      PROA H
ATOM    701  HB2 ARG X 314     105.622  52.775  72.896  1.00  0.00      PROA H
ATOM    702  CG  ARG X 314     107.596  52.512  71.662  1.00  0.00      PROA C
ATOM    703  HG1 ARG X 314     107.752  53.594  71.462  1.00  0.00      PROA H
ATOM    704  HG2 ARG X 314     107.736  52.046  70.663  1.00  0.00      PROA H
ATOM    705  CD  ARG X 314     108.391  51.867  72.839  1.00  0.00      PROA C
ATOM    706  HD1 ARG X 314     108.032  50.856  73.128  1.00  0.00      PROA H
ATOM    707  HD2 ARG X 314     108.184  52.583  73.662  1.00  0.00      PROA H
ATOM    708  NE  ARG X 314     109.836  51.963  72.467  1.00  0.00      PROA N
ATOM    709  HE  ARG X 314     110.207  52.706  71.910  1.00  0.00      PROA H
ATOM    710  CZ  ARG X 314     110.878  51.434  73.189  1.00  0.00      PROA C
ATOM    711  NH1 ARG X 314     110.632  50.769  74.287  1.00  0.00      PROA N
ATOM    712 HH11 ARG X 314     109.694  50.507  74.513  1.00  0.00      PROA H
ATOM    713 HH12 ARG X 314     111.412  50.672  74.905  1.00  0.00      PROA H
ATOM    714  NH2 ARG X 314     112.073  51.633  72.698  1.00  0.00      PROA N
ATOM    715 HH21 ARG X 314     112.894  51.096  72.896  1.00  0.00      PROA H
ATOM    716 HH22 ARG X 314     112.084  52.160  71.849  1.00  0.00      PROA H
ATOM    717  C   ARG X 314     103.799  52.663  70.827  1.00  0.00      PROA C
ATOM    718  O   ARG X 314     102.914  53.354  71.454  1.00  0.00      PROA O
ATOM    719  N   LEU X 315     103.479  51.582  70.153  1.00  0.00      PROA N
ATOM    720  HN  LEU X 315     104.269  51.181  69.694  1.00  0.00      PROA H
ATOM    721  CA  LEU X 315     102.136  51.043  69.879  1.00  0.00      PROA C
ATOM    722  HA  LEU X 315     101.469  51.628  70.495  1.00  0.00      PROA H
ATOM    723  CB  LEU X 315     101.865  51.329  68.384  1.00  0.00      PROA C
ATOM    724  HB1 LEU X 315     100.782  51.140  68.221  1.00  0.00      PROA H
ATOM    725  HB2 LEU X 315     102.518  50.723  67.719  1.00  0.00      PROA H
ATOM    726  CG  LEU X 315     102.065  52.801  67.896  1.00  0.00      PROA C
ATOM    727  HG  LEU X 315     101.943  53.529  68.726  1.00  0.00      PROA H
ATOM    728  CD1 LEU X 315     103.478  53.037  67.277  1.00  0.00      PROA C
ATOM    729 HD11 LEU X 315     103.658  52.337  66.433  1.00  0.00      PROA H
ATOM    730 HD12 LEU X 315     104.355  52.875  67.940  1.00  0.00      PROA H
ATOM    731 HD13 LEU X 315     103.616  54.091  66.953  1.00  0.00      PROA H
ATOM    732  CD2 LEU X 315     100.979  53.078  66.803  1.00  0.00      PROA C
ATOM    733 HD21 LEU X 315     101.231  54.029  66.285  1.00  0.00      PROA H
ATOM    734 HD22 LEU X 315      99.918  53.125  67.128  1.00  0.00      PROA H
ATOM    735 HD23 LEU X 315     101.085  52.354  65.967  1.00  0.00      PROA H
ATOM    736  C   LEU X 315     102.156  49.562  70.216  1.00  0.00      PROA C
ATOM    737  O   LEU X 315     103.054  48.786  69.882  1.00  0.00      PROA O
ATOM    738  N   HSD X 316     101.099  49.105  70.906  1.00  0.00      PROA N
ATOM    739  HN  HSD X 316     100.323  49.717  71.041  1.00  0.00      PROA H
ATOM    740  CA  HSD X 316     101.162  47.766  71.492  1.00  0.00      PROA C
ATOM    741  HA  HSD X 316     102.177  47.403  71.424  1.00  0.00      PROA H
ATOM    742  CB  HSD X 316     100.760  47.629  73.018  1.00  0.00      PROA C
ATOM    743  HB1 HSD X 316      99.762  48.115  73.066  1.00  0.00      PROA H
ATOM    744  HB2 HSD X 316     101.470  48.200  73.654  1.00  0.00      PROA H
ATOM    745  ND1 HSD X 316      99.272  45.793  73.739  1.00  0.00      PROA N
ATOM    746  HD1 HSD X 316      98.507  46.177  73.222  1.00  0.00      PROA H
ATOM    747  CG  HSD X 316     100.535  46.212  73.439  1.00  0.00      PROA C
ATOM    748  CE1 HSD X 316      99.283  44.660  74.416  1.00  0.00      PROA C
ATOM    749  HE1 HSD X 316      98.408  44.023  74.542  1.00  0.00      PROA H
ATOM    750  NE2 HSD X 316     100.541  44.270  74.634  1.00  0.00      PROA N
ATOM    751  CD2 HSD X 316     101.287  45.240  74.021  1.00  0.00      PROA C
ATOM    752  HD2 HSD X 316     102.325  44.934  74.053  1.00  0.00      PROA H
ATOM    753  C   HSD X 316     100.204  46.940  70.708  1.00  0.00      PROA C
ATOM    754  O   HSD X 316      99.022  47.293  70.532  1.00  0.00      PROA O
ATOM    755  N   VAL X 317     100.711  45.856  70.182  1.00  0.00      PROA N
ATOM    756  HN  VAL X 317     101.536  45.546  70.649  1.00  0.00      PROA H
ATOM    757  CA  VAL X 317     100.076  45.054  69.227  1.00  0.00      PROA C
ATOM    758  HA  VAL X 317      99.213  45.595  68.870  1.00  0.00      PROA H
ATOM    759  CB  VAL X 317     100.913  44.599  68.077  1.00  0.00      PROA C
ATOM    760  HB  VAL X 317     101.693  43.912  68.469  1.00  0.00      PROA H
ATOM    761  CG1 VAL X 317     100.101  43.984  66.980  1.00  0.00      PROA C
ATOM    762 HG11 VAL X 317      99.301  44.651  66.592  1.00  0.00      PROA H
ATOM    763 HG12 VAL X 317      99.616  43.041  67.312  1.00  0.00      PROA H
ATOM    764 HG13 VAL X 317     100.771  43.628  66.168  1.00  0.00      PROA H
ATOM    765  CG2 VAL X 317     101.706  45.819  67.526  1.00  0.00      PROA C
ATOM    766 HG21 VAL X 317     101.075  46.648  67.142  1.00  0.00      PROA H
ATOM    767 HG22 VAL X 317     102.232  45.492  66.604  1.00  0.00      PROA H
ATOM    768 HG23 VAL X 317     102.411  46.283  68.250  1.00  0.00      PROA H
ATOM    769  C   VAL X 317      99.513  43.782  69.928  1.00  0.00      PROA C
ATOM    770  O   VAL X 317     100.107  43.168  70.779  1.00  0.00      PROA O
ATOM    771  N   GLU X 318      98.233  43.400  69.644  1.00  0.00      PROA N
ATOM    772  HN  GLU X 318      97.571  43.855  69.054  1.00  0.00      PROA H
ATOM    773  CA  GLU X 318      97.710  42.116  69.957  1.00  0.00      PROA C
ATOM    774  HA  GLU X 318      98.464  41.458  70.362  1.00  0.00      PROA H
ATOM    775  CB  GLU X 318      96.621  42.200  71.106  1.00  0.00      PROA C
ATOM    776  HB1 GLU X 318      95.991  41.285  71.076  1.00  0.00      PROA H
ATOM    777  HB2 GLU X 318      95.950  43.075  70.972  1.00  0.00      PROA H
ATOM    778  CG  GLU X 318      97.252  42.384  72.468  1.00  0.00      PROA C
ATOM    779  HG1 GLU X 318      98.036  43.155  72.307  1.00  0.00      PROA H
ATOM    780  HG2 GLU X 318      97.797  41.472  72.794  1.00  0.00      PROA H
ATOM    781  CD  GLU X 318      96.237  42.777  73.509  1.00  0.00      PROA C
ATOM    782  OE1 GLU X 318      96.227  43.920  74.007  1.00  0.00      PROA O
ATOM    783  OE2 GLU X 318      95.365  41.894  73.851  1.00  0.00      PROA O
ATOM    784  C   GLU X 318      97.180  41.344  68.801  1.00  0.00      PROA C
ATOM    785  O   GLU X 318      96.300  41.786  68.061  1.00  0.00      PROA O
ATOM    786  N   ASN X 319      97.721  40.156  68.707  1.00  0.00      PROA N
ATOM    787  HN  ASN X 319      98.293  39.843  69.461  1.00  0.00      PROA H
ATOM    788  CA  ASN X 319      97.502  39.127  67.671  1.00  0.00      PROA C
ATOM    789  HA  ASN X 319      96.839  39.362  66.852  1.00  0.00      PROA H
ATOM    790  CB  ASN X 319      98.951  38.923  67.123  1.00  0.00      PROA C
ATOM    791  HB1 ASN X 319      99.627  38.482  67.887  1.00  0.00      PROA H
ATOM    792  HB2 ASN X 319      99.407  39.928  66.996  1.00  0.00      PROA H
ATOM    793  CG  ASN X 319      98.954  38.100  65.887  1.00  0.00      PROA C
ATOM    794  OD1 ASN X 319      97.981  37.452  65.524  1.00  0.00      PROA O
ATOM    795  ND2 ASN X 319     100.095  38.088  65.180  1.00  0.00      PROA N
ATOM    796 HD21 ASN X 319     100.132  37.404  64.451  1.00  0.00      PROA H
ATOM    797 HD22 ASN X 319     100.861  38.699  65.383  1.00  0.00      PROA H
ATOM    798  C   ASN X 319      96.759  37.882  68.209  1.00  0.00      PROA C
ATOM    799  O   ASN X 319      96.983  37.281  69.211  1.00  0.00      PROA O
ATOM    800  N   GLU X 320      95.785  37.353  67.455  1.00  0.00      PROA N
ATOM    801  HN  GLU X 320      95.339  37.816  66.693  1.00  0.00      PROA H
ATOM    802  CA  GLU X 320      95.038  36.129  67.831  1.00  0.00      PROA C
ATOM    803  HA  GLU X 320      95.075  36.008  68.904  1.00  0.00      PROA H
ATOM    804  CB  GLU X 320      93.590  36.287  67.332  1.00  0.00      PROA C
ATOM    805  HB1 GLU X 320      93.047  35.390  67.699  1.00  0.00      PROA H
ATOM    806  HB2 GLU X 320      93.569  36.399  66.227  1.00  0.00      PROA H
ATOM    807  CG  GLU X 320      92.870  37.578  68.049  1.00  0.00      PROA C
ATOM    808  HG1 GLU X 320      93.130  38.547  67.572  1.00  0.00      PROA H
ATOM    809  HG2 GLU X 320      93.229  37.584  69.100  1.00  0.00      PROA H
ATOM    810  CD  GLU X 320      91.450  37.367  68.091  1.00  0.00      PROA C
ATOM    811  OE1 GLU X 320      90.648  38.256  67.656  1.00  0.00      PROA O
ATOM    812  OE2 GLU X 320      90.978  36.207  68.414  1.00  0.00      PROA O
ATOM    813  C   GLU X 320      95.608  34.865  67.147  1.00  0.00      PROA C
ATOM    814  O   GLU X 320      95.216  33.720  67.377  1.00  0.00      PROA O
ATOM    815  N   ASP X 321      96.574  35.129  66.294  1.00  0.00      PROA N
ATOM    816  HN  ASP X 321      96.949  36.036  66.117  1.00  0.00      PROA H
ATOM    817  CA  ASP X 321      97.474  34.129  65.620  1.00  0.00      PROA C
ATOM    818  HA  ASP X 321      98.073  34.636  64.877  1.00  0.00      PROA H
ATOM    819  CB  ASP X 321      98.312  33.261  66.609  1.00  0.00      PROA C
ATOM    820  HB1 ASP X 321      97.556  32.633  67.126  1.00  0.00      PROA H
ATOM    821  HB2 ASP X 321      98.956  33.909  67.241  1.00  0.00      PROA H
ATOM    822  CG  ASP X 321      99.253  32.367  65.989  1.00  0.00      PROA C
ATOM    823  OD1 ASP X 321      99.893  31.551  66.720  1.00  0.00      PROA O
ATOM    824  OD2 ASP X 321      99.381  32.384  64.727  1.00  0.00      PROA O
ATOM    825  C   ASP X 321      96.663  33.295  64.627  1.00  0.00      PROA C
ATOM    826  O   ASP X 321      96.401  32.104  64.969  1.00  0.00      PROA O
ATOM    827  N   LYS X 322      96.161  33.937  63.541  1.00  0.00      PROA N
ATOM    828  HN  LYS X 322      96.524  34.844  63.342  1.00  0.00      PROA H
ATOM    829  CA  LYS X 322      95.080  33.531  62.703  1.00  0.00      PROA C
ATOM    830  HA  LYS X 322      94.972  32.466  62.851  1.00  0.00      PROA H
ATOM    831  CB  LYS X 322      93.715  34.054  63.272  1.00  0.00      PROA C
ATOM    832  HB1 LYS X 322      92.968  34.036  62.451  1.00  0.00      PROA H
ATOM    833  HB2 LYS X 322      93.709  35.131  63.545  1.00  0.00      PROA H
ATOM    834  CG  LYS X 322      93.116  33.354  64.528  1.00  0.00      PROA C
ATOM    835  HG1 LYS X 322      93.826  33.431  65.379  1.00  0.00      PROA H
ATOM    836  HG2 LYS X 322      92.961  32.273  64.326  1.00  0.00      PROA H
ATOM    837  CD  LYS X 322      91.834  34.034  65.011  1.00  0.00      PROA C
ATOM    838  HD1 LYS X 322      91.161  34.214  64.146  1.00  0.00      PROA H
ATOM    839  HD2 LYS X 322      92.162  35.052  65.314  1.00  0.00      PROA H
ATOM    840  CE  LYS X 322      91.185  33.319  66.207  1.00  0.00      PROA C
ATOM    841  HE1 LYS X 322      91.990  33.094  66.938  1.00  0.00      PROA H
ATOM    842  HE2 LYS X 322      90.581  32.405  66.025  1.00  0.00      PROA H
ATOM    843  NZ  LYS X 322      90.220  34.157  66.876  1.00  0.00      PROA N
ATOM    844  HZ1 LYS X 322      89.679  34.523  66.067  1.00  0.00      PROA H
ATOM    845  HZ2 LYS X 322      90.680  34.851  67.499  1.00  0.00      PROA H
ATOM    846  HZ3 LYS X 322      89.649  33.506  67.453  1.00  0.00      PROA H
ATOM    847  C   LYS X 322      95.278  33.725  61.180  1.00  0.00      PROA C
ATOM    848  O   LYS X 322      96.219  34.493  60.777  1.00  0.00      PROA O
ATOM    849  N   LYS X 323      94.587  33.103  60.249  1.00  0.00      PROA N
ATOM    850  HN  LYS X 323      93.900  32.401  60.420  1.00  0.00      PROA H
ATOM    851  CA  LYS X 323      94.623  33.378  58.842  1.00  0.00      PROA C
ATOM    852  HA  LYS X 323      94.085  32.576  58.358  1.00  0.00      PROA H
ATOM    853  CB  LYS X 323      94.053  34.810  58.436  1.00  0.00      PROA C
ATOM    854  HB1 LYS X 323      93.926  34.874  57.334  1.00  0.00      PROA H
ATOM    855  HB2 LYS X 323      94.625  35.621  58.934  1.00  0.00      PROA H
ATOM    856  CG  LYS X 323      92.589  35.042  58.903  1.00  0.00      PROA C
ATOM    857  HG1 LYS X 323      92.208  35.993  58.473  1.00  0.00      PROA H
ATOM    858  HG2 LYS X 323      92.708  35.192  59.998  1.00  0.00      PROA H
ATOM    859  CD  LYS X 323      91.508  33.928  58.712  1.00  0.00      PROA C
ATOM    860  HD1 LYS X 323      91.898  32.984  59.149  1.00  0.00      PROA H
ATOM    861  HD2 LYS X 323      91.416  33.792  57.614  1.00  0.00      PROA H
ATOM    862  CE  LYS X 323      90.138  34.395  59.176  1.00  0.00      PROA C
ATOM    863  HE1 LYS X 323      89.507  33.483  59.124  1.00  0.00      PROA H
ATOM    864  HE2 LYS X 323      89.713  35.184  58.519  1.00  0.00      PROA H
ATOM    865  NZ  LYS X 323      89.997  34.817  60.591  1.00  0.00      PROA N
ATOM    866  HZ1 LYS X 323      90.658  35.606  60.734  1.00  0.00      PROA H
ATOM    867  HZ2 LYS X 323      90.190  34.021  61.233  1.00  0.00      PROA H
ATOM    868  HZ3 LYS X 323      89.003  35.114  60.670  1.00  0.00      PROA H
ATOM    869  C   LYS X 323      95.922  33.174  58.068  1.00  0.00      PROA C
ATOM    870  O   LYS X 323      95.974  33.501  56.886  1.00  0.00      PROA O
ATOM    871  N   GLY X 324      96.934  32.502  58.579  1.00  0.00      PROA N
ATOM    872  HN  GLY X 324      96.929  32.320  59.560  1.00  0.00      PROA H
ATOM    873  CA  GLY X 324      98.076  32.082  57.833  1.00  0.00      PROA C
ATOM    874  HA1 GLY X 324      97.808  31.637  56.886  1.00  0.00      PROA H
ATOM    875  HA2 GLY X 324      98.491  31.281  58.427  1.00  0.00      PROA H
ATOM    876  C   GLY X 324      99.053  33.111  57.480  1.00  0.00      PROA C
ATOM    877  O   GLY X 324     100.041  32.860  56.756  1.00  0.00      PROA O
ATOM    878  N   VAL X 325      98.821  34.389  57.851  1.00  0.00      PROA N
ATOM    879  HN  VAL X 325      97.959  34.608  58.303  1.00  0.00      PROA H
ATOM    880  CA  VAL X 325      99.427  35.559  57.221  1.00  0.00      PROA C
ATOM    881  HA  VAL X 325      99.563  35.298  56.182  1.00  0.00      PROA H
ATOM    882  CB  VAL X 325      98.714  36.839  57.401  1.00  0.00      PROA C
ATOM    883  HB  VAL X 325      99.394  37.705  57.251  1.00  0.00      PROA H
ATOM    884  CG1 VAL X 325      97.631  36.838  56.277  1.00  0.00      PROA C
ATOM    885 HG11 VAL X 325      97.893  36.384  55.298  1.00  0.00      PROA H
ATOM    886 HG12 VAL X 325      97.206  37.841  56.057  1.00  0.00      PROA H
ATOM    887 HG13 VAL X 325      96.776  36.312  56.753  1.00  0.00      PROA H
ATOM    888  CG2 VAL X 325      98.330  36.962  58.827  1.00  0.00      PROA C
ATOM    889 HG21 VAL X 325      97.968  38.012  58.849  1.00  0.00      PROA H
ATOM    890 HG22 VAL X 325      99.170  37.025  59.551  1.00  0.00      PROA H
ATOM    891 HG23 VAL X 325      97.545  36.283  59.224  1.00  0.00      PROA H
ATOM    892  C   VAL X 325     100.867  35.657  57.772  1.00  0.00      PROA C
ATOM    893  O   VAL X 325     101.150  35.471  58.959  1.00  0.00      PROA O
ATOM    894  N   GLN X 326     101.848  36.012  56.833  1.00  0.00      PROA N
ATOM    895  HN  GLN X 326     101.633  36.218  55.882  1.00  0.00      PROA H
ATOM    896  CA  GLN X 326     103.262  36.230  57.265  1.00  0.00      PROA C
ATOM    897  HA  GLN X 326     103.381  35.731  58.216  1.00  0.00      PROA H
ATOM    898  CB  GLN X 326     104.207  35.699  56.168  1.00  0.00      PROA C
ATOM    899  HB1 GLN X 326     105.268  35.829  56.470  1.00  0.00      PROA H
ATOM    900  HB2 GLN X 326     103.998  36.248  55.225  1.00  0.00      PROA H
ATOM    901  CG  GLN X 326     103.825  34.230  55.888  1.00  0.00      PROA C
ATOM    902  HG1 GLN X 326     104.552  33.809  55.162  1.00  0.00      PROA H
ATOM    903  HG2 GLN X 326     102.893  34.073  55.304  1.00  0.00      PROA H
ATOM    904  CD  GLN X 326     103.920  33.411  57.139  1.00  0.00      PROA C
ATOM    905  OE1 GLN X 326     104.969  33.334  57.809  1.00  0.00      PROA O
ATOM    906  NE2 GLN X 326     102.790  32.732  57.465  1.00  0.00      PROA N
ATOM    907 HE21 GLN X 326     102.686  32.243  58.331  1.00  0.00      PROA H
ATOM    908 HE22 GLN X 326     102.063  32.636  56.785  1.00  0.00      PROA H
ATOM    909  C   GLN X 326     103.526  37.736  57.394  1.00  0.00      PROA C
ATOM    910  O   GLN X 326     103.156  38.620  56.574  1.00  0.00      PROA O
ATOM    911  N   LEU X 327     104.051  38.106  58.514  1.00  0.00      PROA N
ATOM    912  HN  LEU X 327     104.352  37.390  59.139  1.00  0.00      PROA H
ATOM    913  CA  LEU X 327     104.126  39.396  59.097  1.00  0.00      PROA C
ATOM    914  HA  LEU X 327     103.379  40.051  58.673  1.00  0.00      PROA H
ATOM    915  CB  LEU X 327     103.962  39.155  60.609  1.00  0.00      PROA C
ATOM    916  HB1 LEU X 327     104.289  40.042  61.193  1.00  0.00      PROA H
ATOM    917  HB2 LEU X 327     104.678  38.328  60.797  1.00  0.00      PROA H
ATOM    918  CG  LEU X 327     102.613  38.628  61.093  1.00  0.00      PROA C
ATOM    919  HG  LEU X 327     102.546  37.540  60.876  1.00  0.00      PROA H
ATOM    920  CD1 LEU X 327     102.504  38.725  62.558  1.00  0.00      PROA C
ATOM    921 HD11 LEU X 327     102.453  39.785  62.884  1.00  0.00      PROA H
ATOM    922 HD12 LEU X 327     103.402  38.276  63.034  1.00  0.00      PROA H
ATOM    923 HD13 LEU X 327     101.592  38.125  62.764  1.00  0.00      PROA H
ATOM    924  CD2 LEU X 327     101.415  39.208  60.339  1.00  0.00      PROA C
ATOM    925 HD21 LEU X 327     100.504  38.724  60.752  1.00  0.00      PROA H
ATOM    926 HD22 LEU X 327     101.376  38.930  59.264  1.00  0.00      PROA H
ATOM    927 HD23 LEU X 327     101.246  40.282  60.568  1.00  0.00      PROA H
ATOM    928  C   LEU X 327     105.495  39.927  58.766  1.00  0.00      PROA C
ATOM    929  O   LEU X 327     106.504  39.244  58.954  1.00  0.00      PROA O
ATOM    930  N   GLN X 328     105.566  41.189  58.278  1.00  0.00      PROA N
ATOM    931  HN  GLN X 328     104.747  41.752  58.195  1.00  0.00      PROA H
ATOM    932  CA  GLN X 328     106.822  41.814  57.987  1.00  0.00      PROA C
ATOM    933  HA  GLN X 328     107.630  41.559  58.657  1.00  0.00      PROA H
ATOM    934  CB  GLN X 328     107.122  41.632  56.521  1.00  0.00      PROA C
ATOM    935  HB1 GLN X 328     107.740  42.460  56.113  1.00  0.00      PROA H
ATOM    936  HB2 GLN X 328     106.188  41.933  55.999  1.00  0.00      PROA H
ATOM    937  CG  GLN X 328     107.729  40.315  55.975  1.00  0.00      PROA C
ATOM    938  HG1 GLN X 328     108.032  40.508  54.923  1.00  0.00      PROA H
ATOM    939  HG2 GLN X 328     106.998  39.501  56.164  1.00  0.00      PROA H
ATOM    940  CD  GLN X 328     109.085  39.891  56.618  1.00  0.00      PROA C
ATOM    941  OE1 GLN X 328     110.086  40.490  56.233  1.00  0.00      PROA O
ATOM    942  NE2 GLN X 328     109.105  39.071  57.620  1.00  0.00      PROA N
ATOM    943 HE21 GLN X 328     109.940  39.052  58.170  1.00  0.00      PROA H
ATOM    944 HE22 GLN X 328     108.243  38.834  58.067  1.00  0.00      PROA H
ATOM    945  C   GLN X 328     106.867  43.278  58.412  1.00  0.00      PROA C
ATOM    946  O   GLN X 328     106.095  44.083  57.860  1.00  0.00      PROA O
ATOM    947  N   THR X 329     107.698  43.750  59.371  1.00  0.00      PROA N
ATOM    948  HN  THR X 329     108.303  43.108  59.835  1.00  0.00      PROA H
ATOM    949  CA  THR X 329     108.120  45.152  59.617  1.00  0.00      PROA C
ATOM    950  HA  THR X 329     107.208  45.634  59.936  1.00  0.00      PROA H
ATOM    951  CB  THR X 329     109.087  45.273  60.805  1.00  0.00      PROA C
ATOM    952  HB  THR X 329     109.182  46.362  60.999  1.00  0.00      PROA H
ATOM    953  OG1 THR X 329     110.322  44.599  60.675  1.00  0.00      PROA O
ATOM    954  HG1 THR X 329     111.027  45.235  60.537  1.00  0.00      PROA H
ATOM    955  CG2 THR X 329     108.411  44.597  62.003  1.00  0.00      PROA C
ATOM    956 HG21 THR X 329     108.147  43.535  61.812  1.00  0.00      PROA H
ATOM    957 HG22 THR X 329     107.460  45.097  62.284  1.00  0.00      PROA H
ATOM    958 HG23 THR X 329     109.068  44.644  62.898  1.00  0.00      PROA H
ATOM    959  C   THR X 329     108.702  45.867  58.425  1.00  0.00      PROA C
ATOM    960  O   THR X 329     109.225  45.216  57.525  1.00  0.00      PROA O
ATOM    961  N   HSD X 330     108.676  47.183  58.420  1.00  0.00      PROA N
ATOM    962  HN  HSD X 330     108.315  47.584  59.258  1.00  0.00      PROA H
ATOM    963  CA  HSD X 330     109.374  48.174  57.575  1.00  0.00      PROA C
ATOM    964  HA  HSD X 330     109.319  47.841  56.549  1.00  0.00      PROA H
ATOM    965  CB  HSD X 330     108.714  49.572  57.617  1.00  0.00      PROA C
ATOM    966  HB1 HSD X 330     109.204  50.342  56.983  1.00  0.00      PROA H
ATOM    967  HB2 HSD X 330     108.576  49.781  58.700  1.00  0.00      PROA H
ATOM    968  ND1 HSD X 330     106.235  49.028  57.739  1.00  0.00      PROA N
ATOM    969  HD1 HSD X 330     106.260  48.577  58.631  1.00  0.00      PROA H
ATOM    970  CG  HSD X 330     107.321  49.506  57.047  1.00  0.00      PROA C
ATOM    971  CE1 HSD X 330     105.164  49.333  56.953  1.00  0.00      PROA C
ATOM    972  HE1 HSD X 330     104.144  49.080  57.243  1.00  0.00      PROA H
ATOM    973  NE2 HSD X 330     105.537  50.071  55.897  1.00  0.00      PROA N
ATOM    974  CD2 HSD X 330     106.901  50.229  55.970  1.00  0.00      PROA C
ATOM    975  HD2 HSD X 330     107.344  50.841  55.195  1.00  0.00      PROA H
ATOM    976  C   HSD X 330     110.780  48.367  58.101  1.00  0.00      PROA C
ATOM    977  O   HSD X 330     110.938  48.209  59.310  1.00  0.00      PROA O
ATOM    978  N   PRO X 331     111.746  48.681  57.234  1.00  0.00      PROA N
ATOM    979  CD  PRO X 331     111.580  48.881  55.768  1.00  0.00      PROA C
ATOM    980  HD1 PRO X 331     111.059  49.829  55.513  1.00  0.00      PROA H
ATOM    981  HD2 PRO X 331     111.096  48.017  55.265  1.00  0.00      PROA H
ATOM    982  CA  PRO X 331     113.120  48.915  57.584  1.00  0.00      PROA C
ATOM    983  HA  PRO X 331     113.658  47.979  57.596  1.00  0.00      PROA H
ATOM    984  CB  PRO X 331     113.673  49.670  56.391  1.00  0.00      PROA C
ATOM    985  HB1 PRO X 331     114.779  49.703  56.289  1.00  0.00      PROA H
ATOM    986  HB2 PRO X 331     113.428  50.745  56.260  1.00  0.00      PROA H
ATOM    987  CG  PRO X 331     112.964  49.012  55.164  1.00  0.00      PROA C
ATOM    988  HG1 PRO X 331     112.907  49.522  54.178  1.00  0.00      PROA H
ATOM    989  HG2 PRO X 331     113.460  48.045  54.935  1.00  0.00      PROA H
ATOM    990  C   PRO X 331     113.470  49.535  58.968  1.00  0.00      PROA C
ATOM    991  O   PRO X 331     114.116  48.901  59.787  1.00  0.00      PROA O
ATOM    992  N   ASN X 332     112.951  50.806  59.240  1.00  0.00      PROA N
ATOM    993  HN  ASN X 332     112.315  51.223  58.596  1.00  0.00      PROA H
ATOM    994  CA  ASN X 332     113.326  51.611  60.450  1.00  0.00      PROA C
ATOM    995  HA  ASN X 332     114.378  51.517  60.676  1.00  0.00      PROA H
ATOM    996  CB  ASN X 332     113.128  53.179  60.304  1.00  0.00      PROA C
ATOM    997  HB1 ASN X 332     113.553  53.638  61.222  1.00  0.00      PROA H
ATOM    998  HB2 ASN X 332     112.042  53.389  60.207  1.00  0.00      PROA H
ATOM    999  CG  ASN X 332     113.911  53.756  59.101  1.00  0.00      PROA C
ATOM   1000  OD1 ASN X 332     114.953  54.376  59.365  1.00  0.00      PROA O
ATOM   1001  ND2 ASN X 332     113.401  53.667  57.871  1.00  0.00      PROA N
ATOM   1002 HD21 ASN X 332     112.464  53.324  57.810  1.00  0.00      PROA H
ATOM   1003 HD22 ASN X 332     113.941  54.131  57.170  1.00  0.00      PROA H
ATOM   1004  C   ASN X 332     112.662  51.237  61.808  1.00  0.00      PROA C
ATOM   1005  O   ASN X 332     112.850  51.828  62.865  1.00  0.00      PROA O
ATOM   1006  N   VAL X 333     111.818  50.168  61.867  1.00  0.00      PROA N
ATOM   1007  HN  VAL X 333     111.468  49.743  61.036  1.00  0.00      PROA H
ATOM   1008  CA  VAL X 333     111.274  49.538  63.072  1.00  0.00      PROA C
ATOM   1009  HA  VAL X 333     111.147  50.364  63.756  1.00  0.00      PROA H
ATOM   1010  CB  VAL X 333     109.867  49.023  62.809  1.00  0.00      PROA C
ATOM   1011  HB  VAL X 333     109.819  48.850  61.713  1.00  0.00      PROA H
ATOM   1012  CG1 VAL X 333     109.305  47.788  63.565  1.00  0.00      PROA C
ATOM   1013 HG11 VAL X 333     108.542  47.263  62.952  1.00  0.00      PROA H
ATOM   1014 HG12 VAL X 333     108.847  48.045  64.544  1.00  0.00      PROA H
ATOM   1015 HG13 VAL X 333     110.192  47.138  63.727  1.00  0.00      PROA H
ATOM   1016  CG2 VAL X 333     108.819  50.117  62.958  1.00  0.00      PROA C
ATOM   1017 HG21 VAL X 333     109.019  50.982  62.291  1.00  0.00      PROA H
ATOM   1018 HG22 VAL X 333     108.910  50.450  64.014  1.00  0.00      PROA H
ATOM   1019 HG23 VAL X 333     107.778  49.758  62.812  1.00  0.00      PROA H
ATOM   1020  C   VAL X 333     112.146  48.536  63.736  1.00  0.00      PROA C
ATOM   1021  O   VAL X 333     112.825  47.783  63.086  1.00  0.00      PROA O
ATOM   1022  N   ASP X 334     112.077  48.472  65.052  1.00  0.00      PROA N
ATOM   1023  HN  ASP X 334     111.457  49.028  65.601  1.00  0.00      PROA H
ATOM   1024  CA  ASP X 334     112.825  47.460  65.729  1.00  0.00      PROA C
ATOM   1025  HA  ASP X 334     113.754  47.259  65.217  1.00  0.00      PROA H
ATOM   1026  CB  ASP X 334     112.986  48.066  67.124  1.00  0.00      PROA C
ATOM   1027  HB1 ASP X 334     112.098  48.138  67.788  1.00  0.00      PROA H
ATOM   1028  HB2 ASP X 334     113.183  49.151  66.985  1.00  0.00      PROA H
ATOM   1029  CG  ASP X 334     114.143  47.466  67.884  1.00  0.00      PROA C
ATOM   1030  OD1 ASP X 334     114.160  47.607  69.092  1.00  0.00      PROA O
ATOM   1031  OD2 ASP X 334     115.203  47.081  67.234  1.00  0.00      PROA O
ATOM   1032  C   ASP X 334     112.157  46.054  65.818  1.00  0.00      PROA C
ATOM   1033  O   ASP X 334     111.247  45.712  66.622  1.00  0.00      PROA O
ATOM   1034  N   LYS X 335     112.683  45.131  64.999  1.00  0.00      PROA N
ATOM   1035  HN  LYS X 335     113.400  45.376  64.350  1.00  0.00      PROA H
ATOM   1036  CA  LYS X 335     112.172  43.743  65.039  1.00  0.00      PROA C
ATOM   1037  HA  LYS X 335     111.106  43.821  64.879  1.00  0.00      PROA H
ATOM   1038  CB  LYS X 335     112.588  42.943  63.801  1.00  0.00      PROA C
ATOM   1039  HB1 LYS X 335     113.695  42.849  63.833  1.00  0.00      PROA H
ATOM   1040  HB2 LYS X 335     112.385  43.475  62.847  1.00  0.00      PROA H
ATOM   1041  CG  LYS X 335     112.020  41.510  63.793  1.00  0.00      PROA C
ATOM   1042  HG1 LYS X 335     110.917  41.644  63.772  1.00  0.00      PROA H
ATOM   1043  HG2 LYS X 335     112.305  40.888  64.668  1.00  0.00      PROA H
ATOM   1044  CD  LYS X 335     112.515  40.595  62.629  1.00  0.00      PROA C
ATOM   1045  HD1 LYS X 335     113.605  40.503  62.822  1.00  0.00      PROA H
ATOM   1046  HD2 LYS X 335     112.443  41.202  61.701  1.00  0.00      PROA H
ATOM   1047  CE  LYS X 335     111.779  39.257  62.488  1.00  0.00      PROA C
ATOM   1048  HE1 LYS X 335     110.740  39.416  62.128  1.00  0.00      PROA H
ATOM   1049  HE2 LYS X 335     111.854  38.684  63.437  1.00  0.00      PROA H
ATOM   1050  NZ  LYS X 335     112.364  38.574  61.337  1.00  0.00      PROA N
ATOM   1051  HZ1 LYS X 335     113.334  38.353  61.641  1.00  0.00      PROA H
ATOM   1052  HZ2 LYS X 335     112.323  39.173  60.487  1.00  0.00      PROA H
ATOM   1053  HZ3 LYS X 335     111.814  37.722  61.105  1.00  0.00      PROA H
ATOM   1054  C   LYS X 335     112.375  43.067  66.361  1.00  0.00      PROA C
ATOM   1055  O   LYS X 335     111.403  42.495  66.802  1.00  0.00      PROA O
ATOM   1056  N   LYS X 336     113.576  43.282  66.949  1.00  0.00      PROA N
ATOM   1057  HN  LYS X 336     114.281  43.781  66.451  1.00  0.00      PROA H
ATOM   1058  CA  LYS X 336     113.921  42.691  68.247  1.00  0.00      PROA C
ATOM   1059  HA  LYS X 336     113.674  41.640  68.211  1.00  0.00      PROA H
ATOM   1060  CB  LYS X 336     115.432  42.796  68.541  1.00  0.00      PROA C
ATOM   1061  HB1 LYS X 336     115.965  41.973  68.020  1.00  0.00      PROA H
ATOM   1062  HB2 LYS X 336     115.665  42.724  69.625  1.00  0.00      PROA H
ATOM   1063  CG  LYS X 336     116.024  44.085  68.036  1.00  0.00      PROA C
ATOM   1064  HG1 LYS X 336     115.432  44.890  68.521  1.00  0.00      PROA H
ATOM   1065  HG2 LYS X 336     115.952  44.208  66.934  1.00  0.00      PROA H
ATOM   1066  CD  LYS X 336     117.457  44.162  68.536  1.00  0.00      PROA C
ATOM   1067  HD1 LYS X 336     117.933  43.205  68.233  1.00  0.00      PROA H
ATOM   1068  HD2 LYS X 336     117.266  44.195  69.630  1.00  0.00      PROA H
ATOM   1069  CE  LYS X 336     118.195  45.451  68.120  1.00  0.00      PROA C
ATOM   1070  HE1 LYS X 336     118.450  45.466  67.039  1.00  0.00      PROA H
ATOM   1071  HE2 LYS X 336     119.142  45.453  68.701  1.00  0.00      PROA H
ATOM   1072  NZ  LYS X 336     117.387  46.642  68.535  1.00  0.00      PROA N
ATOM   1073  HZ1 LYS X 336     116.629  46.735  67.829  1.00  0.00      PROA H
ATOM   1074  HZ2 LYS X 336     117.964  47.504  68.606  1.00  0.00      PROA H
ATOM   1075  HZ3 LYS X 336     116.968  46.458  69.469  1.00  0.00      PROA H
ATOM   1076  C   LYS X 336     112.923  43.115  69.348  1.00  0.00      PROA C
ATOM   1077  O   LYS X 336     112.363  42.281  70.036  1.00  0.00      PROA O
ATOM   1078  N   LEU X 337     112.563  44.427  69.474  1.00  0.00      PROA N
ATOM   1079  HN  LEU X 337     112.910  45.162  68.897  1.00  0.00      PROA H
ATOM   1080  CA  LEU X 337     111.484  44.830  70.417  1.00  0.00      PROA C
ATOM   1081  HA  LEU X 337     111.782  44.574  71.423  1.00  0.00      PROA H
ATOM   1082  CB  LEU X 337     111.501  46.409  70.550  1.00  0.00      PROA C
ATOM   1083  HB1 LEU X 337     111.337  46.847  69.543  1.00  0.00      PROA H
ATOM   1084  HB2 LEU X 337     112.512  46.733  70.880  1.00  0.00      PROA H
ATOM   1085  CG  LEU X 337     110.385  47.016  71.373  1.00  0.00      PROA C
ATOM   1086  HG  LEU X 337     109.514  46.327  71.324  1.00  0.00      PROA H
ATOM   1087  CD1 LEU X 337     110.858  47.161  72.816  1.00  0.00      PROA C
ATOM   1088 HD11 LEU X 337     110.082  47.653  73.441  1.00  0.00      PROA H
ATOM   1089 HD12 LEU X 337     111.763  47.799  72.899  1.00  0.00      PROA H
ATOM   1090 HD13 LEU X 337     110.956  46.141  73.245  1.00  0.00      PROA H
ATOM   1091  CD2 LEU X 337     109.895  48.363  70.762  1.00  0.00      PROA C
ATOM   1092 HD21 LEU X 337     109.055  48.712  71.401  1.00  0.00      PROA H
ATOM   1093 HD22 LEU X 337     109.639  48.413  69.682  1.00  0.00      PROA H
ATOM   1094 HD23 LEU X 337     110.627  49.195  70.844  1.00  0.00      PROA H
ATOM   1095  C   LEU X 337     110.093  44.102  70.223  1.00  0.00      PROA C
ATOM   1096  O   LEU X 337     109.409  43.455  71.084  1.00  0.00      PROA O
ATOM   1097  N   PHE X 338     109.619  44.083  68.887  1.00  0.00      PROA N
ATOM   1098  HN  PHE X 338     110.048  44.576  68.135  1.00  0.00      PROA H
ATOM   1099  CA  PHE X 338     108.422  43.401  68.479  1.00  0.00      PROA C
ATOM   1100  HA  PHE X 338     107.647  43.731  69.156  1.00  0.00      PROA H
ATOM   1101  CB  PHE X 338     108.035  43.791  66.992  1.00  0.00      PROA C
ATOM   1102  HB1 PHE X 338     108.957  43.581  66.408  1.00  0.00      PROA H
ATOM   1103  HB2 PHE X 338     107.717  44.850  66.889  1.00  0.00      PROA H
ATOM   1104  CG  PHE X 338     106.797  43.124  66.390  1.00  0.00      PROA C
ATOM   1105  CD1 PHE X 338     105.483  43.416  66.809  1.00  0.00      PROA C
ATOM   1106  HD1 PHE X 338     105.282  43.907  67.750  1.00  0.00      PROA H
ATOM   1107  CE1 PHE X 338     104.405  42.704  66.253  1.00  0.00      PROA C
ATOM   1108  HE1 PHE X 338     103.365  42.767  66.536  1.00  0.00      PROA H
ATOM   1109  CZ  PHE X 338     104.553  41.894  65.135  1.00  0.00      PROA C
ATOM   1110  HZ  PHE X 338     103.688  41.421  64.695  1.00  0.00      PROA H
ATOM   1111  CD2 PHE X 338     106.909  42.358  65.188  1.00  0.00      PROA C
ATOM   1112  HD2 PHE X 338     107.922  42.216  64.840  1.00  0.00      PROA H
ATOM   1113  CE2 PHE X 338     105.852  41.781  64.530  1.00  0.00      PROA C
ATOM   1114  HE2 PHE X 338     105.983  41.209  63.624  1.00  0.00      PROA H
ATOM   1115  C   PHE X 338     108.387  41.879  68.622  1.00  0.00      PROA C
ATOM   1116  O   PHE X 338     107.368  41.360  69.093  1.00  0.00      PROA O
ATOM   1117  N   THR X 339     109.472  41.257  68.326  1.00  0.00      PROA N
ATOM   1118  HN  THR X 339     110.267  41.797  68.062  1.00  0.00      PROA H
ATOM   1119  CA  THR X 339     109.685  39.766  68.438  1.00  0.00      PROA C
ATOM   1120  HA  THR X 339     108.950  39.270  67.821  1.00  0.00      PROA H
ATOM   1121  CB  THR X 339     111.106  39.382  68.064  1.00  0.00      PROA C
ATOM   1122  HB  THR X 339     111.920  39.891  68.623  1.00  0.00      PROA H
ATOM   1123  OG1 THR X 339     111.335  39.682  66.664  1.00  0.00      PROA O
ATOM   1124  HG1 THR X 339     111.366  40.638  66.584  1.00  0.00      PROA H
ATOM   1125  CG2 THR X 339     111.375  37.859  68.179  1.00  0.00      PROA C
ATOM   1126 HG21 THR X 339     111.479  37.596  69.253  1.00  0.00      PROA H
ATOM   1127 HG22 THR X 339     112.229  37.547  67.540  1.00  0.00      PROA H
ATOM   1128 HG23 THR X 339     110.504  37.326  67.742  1.00  0.00      PROA H
ATOM   1129  C   THR X 339     109.532  39.273  69.875  1.00  0.00      PROA C
ATOM   1130  O   THR X 339     108.957  38.204  70.132  1.00  0.00      PROA O
ATOM   1131  N   ALA X 340     110.132  40.069  70.800  1.00  0.00      PROA N
ATOM   1132  HN  ALA X 340     110.573  40.954  70.674  1.00  0.00      PROA H
ATOM   1133  CA  ALA X 340     109.869  39.810  72.227  1.00  0.00      PROA C
ATOM   1134  HA  ALA X 340     109.908  38.753  72.445  1.00  0.00      PROA H
ATOM   1135  CB  ALA X 340     110.950  40.573  73.004  1.00  0.00      PROA C
ATOM   1136  HB1 ALA X 340     111.061  40.229  74.055  1.00  0.00      PROA H
ATOM   1137  HB2 ALA X 340     110.865  41.681  73.001  1.00  0.00      PROA H
ATOM   1138  HB3 ALA X 340     111.936  40.272  72.589  1.00  0.00      PROA H
ATOM   1139  C   ALA X 340     108.480  40.164  72.795  1.00  0.00      PROA C
ATOM   1140  O   ALA X 340     107.648  39.289  73.199  1.00  0.00      PROA O
ATOM   1141  N   GLU X 341     108.185  41.516  72.856  1.00  0.00      PROA N
ATOM   1142  HN  GLU X 341     108.719  42.239  72.424  1.00  0.00      PROA H
ATOM   1143  CA  GLU X 341     107.174  42.010  73.775  1.00  0.00      PROA C
ATOM   1144  HA  GLU X 341     106.884  41.332  74.565  1.00  0.00      PROA H
ATOM   1145  CB  GLU X 341     107.839  43.267  74.470  1.00  0.00      PROA C
ATOM   1146  HB1 GLU X 341     107.076  43.867  75.010  1.00  0.00      PROA H
ATOM   1147  HB2 GLU X 341     108.286  43.950  73.716  1.00  0.00      PROA H
ATOM   1148  CG  GLU X 341     108.723  42.879  75.667  1.00  0.00      PROA C
ATOM   1149  HG1 GLU X 341     109.110  43.808  76.138  1.00  0.00      PROA H
ATOM   1150  HG2 GLU X 341     109.517  42.154  75.387  1.00  0.00      PROA H
ATOM   1151  CD  GLU X 341     108.123  42.300  76.878  1.00  0.00      PROA C
ATOM   1152  OE1 GLU X 341     106.979  42.652  77.233  1.00  0.00      PROA O
ATOM   1153  OE2 GLU X 341     108.894  41.626  77.606  1.00  0.00      PROA O
ATOM   1154  C   GLU X 341     105.904  42.413  73.124  1.00  0.00      PROA C
ATOM   1155  O   GLU X 341     104.960  42.943  73.726  1.00  0.00      PROA O
ATOM   1156  N   SER X 342     105.834  42.226  71.791  1.00  0.00      PROA N
ATOM   1157  HN  SER X 342     106.622  41.785  71.369  1.00  0.00      PROA H
ATOM   1158  CA  SER X 342     104.708  42.500  70.955  1.00  0.00      PROA C
ATOM   1159  HA  SER X 342     104.990  42.379  69.920  1.00  0.00      PROA H
ATOM   1160  CB  SER X 342     103.518  41.469  71.179  1.00  0.00      PROA C
ATOM   1161  HB1 SER X 342     103.000  41.634  72.148  1.00  0.00      PROA H
ATOM   1162  HB2 SER X 342     103.891  40.424  71.134  1.00  0.00      PROA H
ATOM   1163  OG  SER X 342     102.482  41.627  70.195  1.00  0.00      PROA O
ATOM   1164  HG1 SER X 342     101.880  42.288  70.544  1.00  0.00      PROA H
ATOM   1165  C   SER X 342     104.259  43.989  71.013  1.00  0.00      PROA C
ATOM   1166  O   SER X 342     103.125  44.455  71.225  1.00  0.00      PROA O
ATOM   1167  N   LEU X 343     105.362  44.830  70.834  1.00  0.00      PROA N
ATOM   1168  HN  LEU X 343     106.224  44.329  70.840  1.00  0.00      PROA H
ATOM   1169  CA  LEU X 343     105.435  46.257  70.704  1.00  0.00      PROA C
ATOM   1170  HA  LEU X 343     104.413  46.606  70.737  1.00  0.00      PROA H
ATOM   1171  CB  LEU X 343     106.254  46.892  71.854  1.00  0.00      PROA C
ATOM   1172  HB1 LEU X 343     106.030  47.980  71.865  1.00  0.00      PROA H
ATOM   1173  HB2 LEU X 343     107.338  46.812  71.623  1.00  0.00      PROA H
ATOM   1174  CG  LEU X 343     105.787  46.534  73.295  1.00  0.00      PROA C
ATOM   1175  HG  LEU X 343     105.898  45.440  73.454  1.00  0.00      PROA H
ATOM   1176  CD1 LEU X 343     106.674  47.117  74.331  1.00  0.00      PROA C
ATOM   1177 HD11 LEU X 343     106.652  48.227  74.359  1.00  0.00      PROA H
ATOM   1178 HD12 LEU X 343     107.705  46.834  74.030  1.00  0.00      PROA H
ATOM   1179 HD13 LEU X 343     106.550  46.721  75.362  1.00  0.00      PROA H
ATOM   1180  CD2 LEU X 343     104.361  46.817  73.538  1.00  0.00      PROA C
ATOM   1181 HD21 LEU X 343     103.821  46.308  72.712  1.00  0.00      PROA H
ATOM   1182 HD22 LEU X 343     104.111  47.899  73.506  1.00  0.00      PROA H
ATOM   1183 HD23 LEU X 343     104.109  46.422  74.546  1.00  0.00      PROA H
ATOM   1184  C   LEU X 343     105.914  46.663  69.366  1.00  0.00      PROA C
ATOM   1185  O   LEU X 343     106.841  46.039  68.828  1.00  0.00      PROA O
ATOM   1186  N   ILE X 344     105.382  47.774  68.828  1.00  0.00      PROA N
ATOM   1187  HN  ILE X 344     104.522  48.156  69.159  1.00  0.00      PROA H
ATOM   1188  CA  ILE X 344     106.020  48.394  67.692  1.00  0.00      PROA C
ATOM   1189  HA  ILE X 344     106.818  47.746  67.360  1.00  0.00      PROA H
ATOM   1190  CB  ILE X 344     105.092  48.626  66.483  1.00  0.00      PROA C
ATOM   1191  HB  ILE X 344     104.166  49.044  66.933  1.00  0.00      PROA H
ATOM   1192  CG2 ILE X 344     105.604  49.516  65.335  1.00  0.00      PROA C
ATOM   1193 HG21 ILE X 344     106.458  49.088  64.768  1.00  0.00      PROA H
ATOM   1194 HG22 ILE X 344     105.780  50.575  65.623  1.00  0.00      PROA H
ATOM   1195 HG23 ILE X 344     104.780  49.668  64.605  1.00  0.00      PROA H
ATOM   1196  CG1 ILE X 344     104.717  47.203  65.878  1.00  0.00      PROA C
ATOM   1197 HG11 ILE X 344     103.751  47.266  65.333  1.00  0.00      PROA H
ATOM   1198 HG12 ILE X 344     104.584  46.544  66.762  1.00  0.00      PROA H
ATOM   1199  CD  ILE X 344     105.830  46.423  65.113  1.00  0.00      PROA C
ATOM   1200  HD1 ILE X 344     106.049  47.027  64.207  1.00  0.00      PROA H
ATOM   1201  HD2 ILE X 344     105.570  45.402  64.758  1.00  0.00      PROA H
ATOM   1202  HD3 ILE X 344     106.716  46.393  65.782  1.00  0.00      PROA H
ATOM   1203  C   ILE X 344     106.654  49.693  68.103  1.00  0.00      PROA C
ATOM   1204  O   ILE X 344     106.041  50.573  68.713  1.00  0.00      PROA O
ATOM   1205  N   GLY X 345     107.894  49.875  67.737  1.00  0.00      PROA N
ATOM   1206  HN  GLY X 345     108.466  49.134  67.394  1.00  0.00      PROA H
ATOM   1207  CA  GLY X 345     108.508  51.252  67.759  1.00  0.00      PROA C
ATOM   1208  HA1 GLY X 345     109.004  51.316  68.716  1.00  0.00      PROA H
ATOM   1209  HA2 GLY X 345     107.767  52.032  67.660  1.00  0.00      PROA H
ATOM   1210  C   GLY X 345     109.574  51.443  66.776  1.00  0.00      PROA C
ATOM   1211  O   GLY X 345     109.941  50.544  66.024  1.00  0.00      PROA O
ATOM   1212  N   LEU X 346     110.276  52.598  66.895  1.00  0.00      PROA N
ATOM   1213  HN  LEU X 346     110.082  53.336  67.537  1.00  0.00      PROA H
ATOM   1214  CA  LEU X 346     111.573  52.737  66.237  1.00  0.00      PROA C
ATOM   1215  HA  LEU X 346     111.509  52.258  65.271  1.00  0.00      PROA H
ATOM   1216  CB  LEU X 346     111.822  54.221  66.084  1.00  0.00      PROA C
ATOM   1217  HB1 LEU X 346     112.858  54.518  65.814  1.00  0.00      PROA H
ATOM   1218  HB2 LEU X 346     111.627  54.661  67.085  1.00  0.00      PROA H
ATOM   1219  CG  LEU X 346     110.793  54.935  65.226  1.00  0.00      PROA C
ATOM   1220  HG  LEU X 346     109.745  54.708  65.520  1.00  0.00      PROA H
ATOM   1221  CD1 LEU X 346     110.733  56.444  65.509  1.00  0.00      PROA C
ATOM   1222 HD11 LEU X 346     111.691  56.897  65.175  1.00  0.00      PROA H
ATOM   1223 HD12 LEU X 346     110.623  56.608  66.602  1.00  0.00      PROA H
ATOM   1224 HD13 LEU X 346     109.895  56.956  64.989  1.00  0.00      PROA H
ATOM   1225  CD2 LEU X 346     110.998  54.810  63.687  1.00  0.00      PROA C
ATOM   1226 HD21 LEU X 346     111.282  53.783  63.372  1.00  0.00      PROA H
ATOM   1227 HD22 LEU X 346     111.909  55.404  63.458  1.00  0.00      PROA H
ATOM   1228 HD23 LEU X 346     110.067  55.216  63.236  1.00  0.00      PROA H
ATOM   1229  C   LEU X 346     112.735  52.068  67.061  1.00  0.00      PROA C
ATOM   1230  O   LEU X 346     112.568  51.577  68.199  1.00  0.00      PROA O
ATOM   1231  N   LYS X 347     113.929  51.984  66.398  1.00  0.00      PROA N
ATOM   1232  HN  LYS X 347     114.011  52.260  65.443  1.00  0.00      PROA H
ATOM   1233  CA  LYS X 347     115.162  51.419  66.929  1.00  0.00      PROA C
ATOM   1234  HA  LYS X 347     114.970  50.512  67.482  1.00  0.00      PROA H
ATOM   1235  CB  LYS X 347     116.066  50.964  65.762  1.00  0.00      PROA C
ATOM   1236  HB1 LYS X 347     116.875  50.352  66.215  1.00  0.00      PROA H
ATOM   1237  HB2 LYS X 347     116.516  51.853  65.271  1.00  0.00      PROA H
ATOM   1238  CG  LYS X 347     115.464  50.062  64.699  1.00  0.00      PROA C
ATOM   1239  HG1 LYS X 347     114.465  50.446  64.401  1.00  0.00      PROA H
ATOM   1240  HG2 LYS X 347     115.346  49.088  65.220  1.00  0.00      PROA H
ATOM   1241  CD  LYS X 347     116.302  49.956  63.414  1.00  0.00      PROA C
ATOM   1242  HD1 LYS X 347     117.292  49.590  63.759  1.00  0.00      PROA H
ATOM   1243  HD2 LYS X 347     116.330  50.994  63.017  1.00  0.00      PROA H
ATOM   1244  CE  LYS X 347     115.699  48.992  62.390  1.00  0.00      PROA C
ATOM   1245  HE1 LYS X 347     114.773  49.454  61.985  1.00  0.00      PROA H
ATOM   1246  HE2 LYS X 347     115.351  47.995  62.734  1.00  0.00      PROA H
ATOM   1247  NZ  LYS X 347     116.656  48.715  61.314  1.00  0.00      PROA N
ATOM   1248  HZ1 LYS X 347     117.566  48.333  61.644  1.00  0.00      PROA H
ATOM   1249  HZ2 LYS X 347     116.810  49.611  60.810  1.00  0.00      PROA H
ATOM   1250  HZ3 LYS X 347     116.201  47.953  60.771  1.00  0.00      PROA H
ATOM   1251  C   LYS X 347     115.869  52.279  67.974  1.00  0.00      PROA C
ATOM   1252  O   LYS X 347     116.387  51.784  68.953  1.00  0.00      PROA O
ATOM   1253  N   ASN X 348     115.873  53.597  67.727  1.00  0.00      PROA N
ATOM   1254  HN  ASN X 348     115.392  53.848  66.891  1.00  0.00      PROA H
ATOM   1255  CA  ASN X 348     116.311  54.646  68.635  1.00  0.00      PROA C
ATOM   1256  HA  ASN X 348     117.094  54.267  69.274  1.00  0.00      PROA H
ATOM   1257  CB  ASN X 348     117.196  55.736  67.920  1.00  0.00      PROA C
ATOM   1258  HB1 ASN X 348     116.506  56.069  67.115  1.00  0.00      PROA H
ATOM   1259  HB2 ASN X 348     118.060  55.238  67.430  1.00  0.00      PROA H
ATOM   1260  CG  ASN X 348     117.542  56.973  68.716  1.00  0.00      PROA C
ATOM   1261  OD1 ASN X 348     117.343  57.174  69.916  1.00  0.00      PROA O
ATOM   1262  ND2 ASN X 348     118.271  57.942  68.094  1.00  0.00      PROA N
ATOM   1263 HD21 ASN X 348     118.436  58.807  68.568  1.00  0.00      PROA H
ATOM   1264 HD22 ASN X 348     118.656  57.787  67.184  1.00  0.00      PROA H
ATOM   1265  C   ASN X 348     115.176  55.175  69.495  1.00  0.00      PROA C
ATOM   1266  O   ASN X 348     114.248  55.558  68.802  1.00  0.00      PROA O
ATOM   1267  N   PRO X 349     115.132  55.149  70.820  1.00  0.00      PROA N
ATOM   1268  CD  PRO X 349     116.005  54.380  71.628  1.00  0.00      PROA C
ATOM   1269  HD1 PRO X 349     116.966  54.928  71.726  1.00  0.00      PROA H
ATOM   1270  HD2 PRO X 349     116.291  53.420  71.147  1.00  0.00      PROA H
ATOM   1271  CA  PRO X 349     114.071  55.857  71.560  1.00  0.00      PROA C
ATOM   1272  HA  PRO X 349     113.141  55.347  71.356  1.00  0.00      PROA H
ATOM   1273  CB  PRO X 349     114.421  55.594  73.011  1.00  0.00      PROA C
ATOM   1274  HB1 PRO X 349     113.576  55.470  73.722  1.00  0.00      PROA H
ATOM   1275  HB2 PRO X 349     115.188  56.297  73.403  1.00  0.00      PROA H
ATOM   1276  CG  PRO X 349     115.165  54.295  72.915  1.00  0.00      PROA C
ATOM   1277  HG1 PRO X 349     115.615  54.053  73.901  1.00  0.00      PROA H
ATOM   1278  HG2 PRO X 349     114.522  53.419  72.685  1.00  0.00      PROA H
ATOM   1279  C   PRO X 349     113.821  57.375  71.133  1.00  0.00      PROA C
ATOM   1280  O   PRO X 349     112.714  57.846  71.486  1.00  0.00      PROA O
ATOM   1281  N   GLU X 350     114.814  58.135  70.702  1.00  0.00      PROA N
ATOM   1282  HN  GLU X 350     115.716  57.715  70.640  1.00  0.00      PROA H
ATOM   1283  CA  GLU X 350     114.742  59.575  70.454  1.00  0.00      PROA C
ATOM   1284  HA  GLU X 350     113.895  59.905  71.038  1.00  0.00      PROA H
ATOM   1285  CB  GLU X 350     116.054  60.251  71.074  1.00  0.00      PROA C
ATOM   1286  HB1 GLU X 350     116.009  61.351  70.919  1.00  0.00      PROA H
ATOM   1287  HB2 GLU X 350     116.894  59.762  70.536  1.00  0.00      PROA H
ATOM   1288  CG  GLU X 350     116.143  60.056  72.619  1.00  0.00      PROA C
ATOM   1289  HG1 GLU X 350     116.013  59.030  73.027  1.00  0.00      PROA H
ATOM   1290  HG2 GLU X 350     115.396  60.741  73.075  1.00  0.00      PROA H
ATOM   1291  CD  GLU X 350     117.540  60.500  73.113  1.00  0.00      PROA C
ATOM   1292  OE1 GLU X 350     118.549  59.788  72.902  1.00  0.00      PROA O
ATOM   1293  OE2 GLU X 350     117.501  61.403  73.977  1.00  0.00      PROA O
ATOM   1294  C   GLU X 350     114.476  60.049  69.073  1.00  0.00      PROA C
ATOM   1295  O   GLU X 350     114.482  61.303  68.841  1.00  0.00      PROA O
ATOM   1296  N   LYS X 351     114.259  59.135  68.130  1.00  0.00      PROA N
ATOM   1297  HN  LYS X 351     114.190  58.175  68.391  1.00  0.00      PROA H
ATOM   1298  CA  LYS X 351     113.614  59.499  66.879  1.00  0.00      PROA C
ATOM   1299  HA  LYS X 351     113.954  60.502  66.667  1.00  0.00      PROA H
ATOM   1300  CB  LYS X 351     114.186  58.455  65.801  1.00  0.00      PROA C
ATOM   1301  HB1 LYS X 351     113.803  58.597  64.768  1.00  0.00      PROA H
ATOM   1302  HB2 LYS X 351     113.806  57.492  66.203  1.00  0.00      PROA H
ATOM   1303  CG  LYS X 351     115.736  58.631  65.671  1.00  0.00      PROA C
ATOM   1304  HG1 LYS X 351     116.086  57.778  65.051  1.00  0.00      PROA H
ATOM   1305  HG2 LYS X 351     116.082  58.389  66.699  1.00  0.00      PROA H
ATOM   1306  CD  LYS X 351     116.188  60.081  65.406  1.00  0.00      PROA C
ATOM   1307  HD1 LYS X 351     117.246  60.342  65.190  1.00  0.00      PROA H
ATOM   1308  HD2 LYS X 351     115.965  60.657  66.330  1.00  0.00      PROA H
ATOM   1309  CE  LYS X 351     115.361  60.576  64.219  1.00  0.00      PROA C
ATOM   1310  HE1 LYS X 351     114.380  60.898  64.630  1.00  0.00      PROA H
ATOM   1311  HE2 LYS X 351     115.317  59.844  63.385  1.00  0.00      PROA H
ATOM   1312  NZ  LYS X 351     115.961  61.788  63.627  1.00  0.00      PROA N
ATOM   1313  HZ1 LYS X 351     116.058  62.625  64.236  1.00  0.00      PROA H
ATOM   1314  HZ2 LYS X 351     115.425  62.068  62.781  1.00  0.00      PROA H
ATOM   1315  HZ3 LYS X 351     116.888  61.541  63.226  1.00  0.00      PROA H
ATOM   1316  C   LYS X 351     112.116  59.500  66.923  1.00  0.00      PROA C
ATOM   1317  O   LYS X 351     111.474  58.742  67.641  1.00  0.00      PROA O
ATOM   1318  N   SER X 352     111.514  60.465  66.153  1.00  0.00      PROA N
ATOM   1319  HN  SER X 352     112.100  60.961  65.517  1.00  0.00      PROA H
ATOM   1320  CA  SER X 352     110.061  60.597  66.057  1.00  0.00      PROA C
ATOM   1321  HA  SER X 352     109.483  60.201  66.879  1.00  0.00      PROA H
ATOM   1322  CB  SER X 352     109.668  62.146  65.892  1.00  0.00      PROA C
ATOM   1323  HB1 SER X 352     110.359  62.576  65.136  1.00  0.00      PROA H
ATOM   1324  HB2 SER X 352     109.979  62.625  66.845  1.00  0.00      PROA H
ATOM   1325  OG  SER X 352     108.356  62.386  65.532  1.00  0.00      PROA O
ATOM   1326  HG1 SER X 352     108.290  62.194  64.594  1.00  0.00      PROA H
ATOM   1327  C   SER X 352     109.675  59.847  64.822  1.00  0.00      PROA C
ATOM   1328  O   SER X 352     110.397  59.754  63.821  1.00  0.00      PROA O
ATOM   1329  N   PHE X 353     108.382  59.400  64.701  1.00  0.00      PROA N
ATOM   1330  HN  PHE X 353     107.829  59.635  65.497  1.00  0.00      PROA H
ATOM   1331  CA  PHE X 353     107.682  58.995  63.483  1.00  0.00      PROA C
ATOM   1332  HA  PHE X 353     108.306  58.305  62.934  1.00  0.00      PROA H
ATOM   1333  CB  PHE X 353     106.485  58.116  63.883  1.00  0.00      PROA C
ATOM   1334  HB1 PHE X 353     105.772  57.972  63.042  1.00  0.00      PROA H
ATOM   1335  HB2 PHE X 353     105.848  58.571  64.672  1.00  0.00      PROA H
ATOM   1336  CG  PHE X 353     106.845  56.765  64.409  1.00  0.00      PROA C
ATOM   1337  CD1 PHE X 353     106.325  56.335  65.712  1.00  0.00      PROA C
ATOM   1338  HD1 PHE X 353     105.667  56.971  66.286  1.00  0.00      PROA H
ATOM   1339  CE1 PHE X 353     106.466  54.976  66.076  1.00  0.00      PROA C
ATOM   1340  HE1 PHE X 353     106.128  54.661  67.052  1.00  0.00      PROA H
ATOM   1341  CZ  PHE X 353     107.122  54.065  65.193  1.00  0.00      PROA C
ATOM   1342  HZ  PHE X 353     107.307  53.028  65.432  1.00  0.00      PROA H
ATOM   1343  CD2 PHE X 353     107.421  55.870  63.552  1.00  0.00      PROA C
ATOM   1344  HD2 PHE X 353     107.764  56.210  62.586  1.00  0.00      PROA H
ATOM   1345  CE2 PHE X 353     107.581  54.568  63.937  1.00  0.00      PROA C
ATOM   1346  HE2 PHE X 353     108.220  53.877  63.407  1.00  0.00      PROA H
ATOM   1347  C   PHE X 353     107.331  60.177  62.610  1.00  0.00      PROA C
ATOM   1348  O   PHE X 353     107.346  61.287  63.171  1.00  0.00      PROA O
ATOM   1349  N   PRO X 354     107.004  60.164  61.344  1.00  0.00      PROA N
ATOM   1350  CD  PRO X 354     107.605  59.162  60.497  1.00  0.00      PROA C
ATOM   1351  HD1 PRO X 354     107.026  58.217  60.575  1.00  0.00      PROA H
ATOM   1352  HD2 PRO X 354     108.656  58.912  60.755  1.00  0.00      PROA H
ATOM   1353  CA  PRO X 354     106.494  61.281  60.592  1.00  0.00      PROA C
ATOM   1354  HA  PRO X 354     107.247  62.050  60.682  1.00  0.00      PROA H
ATOM   1355  CB  PRO X 354     106.392  60.703  59.134  1.00  0.00      PROA C
ATOM   1356  HB1 PRO X 354     106.634  61.402  58.305  1.00  0.00      PROA H
ATOM   1357  HB2 PRO X 354     105.421  60.207  58.921  1.00  0.00      PROA H
ATOM   1358  CG  PRO X 354     107.567  59.712  59.074  1.00  0.00      PROA C
ATOM   1359  HG1 PRO X 354     107.380  58.865  58.380  1.00  0.00      PROA H
ATOM   1360  HG2 PRO X 354     108.491  60.263  58.797  1.00  0.00      PROA H
ATOM   1361  C   PRO X 354     105.141  61.883  60.972  1.00  0.00      PROA C
ATOM   1362  O   PRO X 354     104.288  61.219  61.564  1.00  0.00      PROA O
ATOM   1363  N   VAL X 355     104.908  63.155  60.614  1.00  0.00      PROA N
ATOM   1364  HN  VAL X 355     105.583  63.765  60.206  1.00  0.00      PROA H
ATOM   1365  CA  VAL X 355     103.722  63.880  61.037  1.00  0.00      PROA C
ATOM   1366  HA  VAL X 355     103.036  63.234  61.565  1.00  0.00      PROA H
ATOM   1367  CB  VAL X 355     104.263  64.899  62.087  1.00  0.00      PROA C
ATOM   1368  HB  VAL X 355     105.245  65.250  61.706  1.00  0.00      PROA H
ATOM   1369  CG1 VAL X 355     103.325  66.114  62.272  1.00  0.00      PROA C
ATOM   1370 HG11 VAL X 355     103.708  66.756  63.094  1.00  0.00      PROA H
ATOM   1371 HG12 VAL X 355     102.282  65.824  62.522  1.00  0.00      PROA H
ATOM   1372 HG13 VAL X 355     103.179  66.796  61.407  1.00  0.00      PROA H
ATOM   1373  CG2 VAL X 355     104.607  64.238  63.379  1.00  0.00      PROA C
ATOM   1374 HG21 VAL X 355     103.734  63.679  63.779  1.00  0.00      PROA H
ATOM   1375 HG22 VAL X 355     104.906  64.951  64.177  1.00  0.00      PROA H
ATOM   1376 HG23 VAL X 355     105.406  63.510  63.120  1.00  0.00      PROA H
ATOM   1377  C   VAL X 355     102.966  64.493  59.839  1.00  0.00      PROA C
ATOM   1378  O   VAL X 355     103.611  65.061  58.961  1.00  0.00      PROA O
ATOM   1379  N   ASN X 356     101.584  64.427  59.893  1.00  0.00      PROA N
ATOM   1380  HN  ASN X 356     101.119  64.114  60.718  1.00  0.00      PROA H
ATOM   1381  CA  ASN X 356     100.685  64.860  58.774  1.00  0.00      PROA C
ATOM   1382  HA  ASN X 356      99.666  64.564  58.975  1.00  0.00      PROA H
ATOM   1383  CB  ASN X 356     100.798  66.419  58.485  1.00  0.00      PROA C
ATOM   1384  HB1 ASN X 356     100.193  66.637  57.579  1.00  0.00      PROA H
ATOM   1385  HB2 ASN X 356     101.853  66.726  58.325  1.00  0.00      PROA H
ATOM   1386  CG  ASN X 356     100.140  67.060  59.604  1.00  0.00      PROA C
ATOM   1387  OD1 ASN X 356      99.431  66.463  60.421  1.00  0.00      PROA O
ATOM   1388  ND2 ASN X 356     100.245  68.388  59.622  1.00  0.00      PROA N
ATOM   1389 HD21 ASN X 356      99.943  68.904  60.424  1.00  0.00      PROA H
ATOM   1390 HD22 ASN X 356     100.972  68.733  59.029  1.00  0.00      PROA H
ATOM   1391  C   ASN X 356     101.021  64.161  57.486  1.00  0.00      PROA C
ATOM   1392  O   ASN X 356     100.931  64.749  56.399  1.00  0.00      PROA O
ATOM   1393  N   SER X 357     101.428  62.826  57.497  1.00  0.00      PROA N
ATOM   1394  HN  SER X 357     101.440  62.394  58.395  1.00  0.00      PROA H
ATOM   1395  CA  SER X 357     101.572  61.972  56.355  1.00  0.00      PROA C
ATOM   1396  HA  SER X 357     100.785  62.104  55.628  1.00  0.00      PROA H
ATOM   1397  CB  SER X 357     102.914  62.144  55.621  1.00  0.00      PROA C
ATOM   1398  HB1 SER X 357     103.696  62.147  56.410  1.00  0.00      PROA H
ATOM   1399  HB2 SER X 357     103.058  63.095  55.065  1.00  0.00      PROA H
ATOM   1400  OG  SER X 357     103.133  61.085  54.668  1.00  0.00      PROA O
ATOM   1401  HG1 SER X 357     102.575  61.297  53.916  1.00  0.00      PROA H
ATOM   1402  C   SER X 357     101.338  60.558  56.902  1.00  0.00      PROA C
ATOM   1403  O   SER X 357     101.735  60.221  58.020  1.00  0.00      PROA O
ATOM   1404  N   ASP X 358     100.494  59.735  56.215  1.00  0.00      PROA N
ATOM   1405  HN  ASP X 358     100.220  59.867  55.266  1.00  0.00      PROA H
ATOM   1406  CA  ASP X 358     100.072  58.491  56.776  1.00  0.00      PROA C
ATOM   1407  HA  ASP X 358      99.660  58.723  57.747  1.00  0.00      PROA H
ATOM   1408  CB  ASP X 358      98.826  57.820  55.972  1.00  0.00      PROA C
ATOM   1409  HB1 ASP X 358      98.494  57.028  56.677  1.00  0.00      PROA H
ATOM   1410  HB2 ASP X 358      99.132  57.292  55.043  1.00  0.00      PROA H
ATOM   1411  CG  ASP X 358      97.678  58.715  55.701  1.00  0.00      PROA C
ATOM   1412  OD1 ASP X 358      97.514  59.184  54.533  1.00  0.00      PROA O
ATOM   1413  OD2 ASP X 358      96.918  59.039  56.650  1.00  0.00      PROA O
ATOM   1414  C   ASP X 358     101.262  57.502  56.747  1.00  0.00      PROA C
ATOM   1415  O   ASP X 358     101.996  57.525  55.775  1.00  0.00      PROA O
ATOM   1416  N   VAL X 359     101.625  56.862  57.933  1.00  0.00      PROA N
ATOM   1417  HN  VAL X 359     101.132  56.920  58.798  1.00  0.00      PROA H
ATOM   1418  CA  VAL X 359     102.849  56.073  57.879  1.00  0.00      PROA C
ATOM   1419  HA  VAL X 359     103.190  56.096  56.855  1.00  0.00      PROA H
ATOM   1420  CB  VAL X 359     103.969  56.604  58.736  1.00  0.00      PROA C
ATOM   1421  HB  VAL X 359     104.297  57.427  58.067  1.00  0.00      PROA H
ATOM   1422  CG1 VAL X 359     103.470  57.151  60.085  1.00  0.00      PROA C
ATOM   1423 HG11 VAL X 359     102.756  57.994  59.960  1.00  0.00      PROA H
ATOM   1424 HG12 VAL X 359     104.198  57.326  60.905  1.00  0.00      PROA H
ATOM   1425 HG13 VAL X 359     102.828  56.346  60.501  1.00  0.00      PROA H
ATOM   1426  CG2 VAL X 359     105.217  55.750  58.899  1.00  0.00      PROA C
ATOM   1427 HG21 VAL X 359     105.601  55.333  57.943  1.00  0.00      PROA H
ATOM   1428 HG22 VAL X 359     104.899  54.915  59.560  1.00  0.00      PROA H
ATOM   1429 HG23 VAL X 359     106.013  56.365  59.371  1.00  0.00      PROA H
ATOM   1430  C   VAL X 359     102.568  54.610  58.290  1.00  0.00      PROA C
ATOM   1431  O   VAL X 359     102.034  54.325  59.299  1.00  0.00      PROA O
ATOM   1432  N   GLY X 360     103.106  53.722  57.448  1.00  0.00      PROA N
ATOM   1433  HN  GLY X 360     103.436  54.068  56.573  1.00  0.00      PROA H
ATOM   1434  CA  GLY X 360     103.138  52.260  57.707  1.00  0.00      PROA C
ATOM   1435  HA1 GLY X 360     103.636  51.792  56.871  1.00  0.00      PROA H
ATOM   1436  HA2 GLY X 360     102.119  51.904  57.747  1.00  0.00      PROA H
ATOM   1437  C   GLY X 360     103.802  51.740  58.934  1.00  0.00      PROA C
ATOM   1438  O   GLY X 360     104.980  52.044  59.176  1.00  0.00      PROA O
ATOM   1439  N   VAL X 361     103.172  50.768  59.673  1.00  0.00      PROA N
ATOM   1440  HN  VAL X 361     102.281  50.414  59.400  1.00  0.00      PROA H
ATOM   1441  CA  VAL X 361     103.873  50.307  60.922  1.00  0.00      PROA C
ATOM   1442  HA  VAL X 361     104.928  50.523  60.840  1.00  0.00      PROA H
ATOM   1443  CB  VAL X 361     103.352  51.008  62.158  1.00  0.00      PROA C
ATOM   1444  HB  VAL X 361     103.888  50.699  63.081  1.00  0.00      PROA H
ATOM   1445  CG1 VAL X 361     103.569  52.504  62.097  1.00  0.00      PROA C
ATOM   1446 HG11 VAL X 361     104.608  52.717  61.766  1.00  0.00      PROA H
ATOM   1447 HG12 VAL X 361     103.340  52.925  63.100  1.00  0.00      PROA H
ATOM   1448 HG13 VAL X 361     102.872  53.008  61.394  1.00  0.00      PROA H
ATOM   1449  CG2 VAL X 361     101.797  50.747  62.467  1.00  0.00      PROA C
ATOM   1450 HG21 VAL X 361     101.198  51.017  61.570  1.00  0.00      PROA H
ATOM   1451 HG22 VAL X 361     101.421  51.443  63.248  1.00  0.00      PROA H
ATOM   1452 HG23 VAL X 361     101.508  49.704  62.718  1.00  0.00      PROA H
ATOM   1453  C   VAL X 361     103.831  48.761  61.183  1.00  0.00      PROA C
ATOM   1454  O   VAL X 361     104.707  48.272  61.911  1.00  0.00      PROA O
ATOM   1455  N   LEU X 362     102.952  48.067  60.513  1.00  0.00      PROA N
ATOM   1456  HN  LEU X 362     102.238  48.471  59.946  1.00  0.00      PROA H
ATOM   1457  CA  LEU X 362     102.981  46.659  60.421  1.00  0.00      PROA C
ATOM   1458  HA  LEU X 362     104.012  46.358  60.306  1.00  0.00      PROA H
ATOM   1459  CB  LEU X 362     102.250  45.954  61.638  1.00  0.00      PROA C
ATOM   1460  HB1 LEU X 362     101.206  46.332  61.632  1.00  0.00      PROA H
ATOM   1461  HB2 LEU X 362     102.813  46.227  62.555  1.00  0.00      PROA H
ATOM   1462  CG  LEU X 362     102.125  44.399  61.586  1.00  0.00      PROA C
ATOM   1463  HG  LEU X 362     101.433  44.201  60.740  1.00  0.00      PROA H
ATOM   1464  CD1 LEU X 362     103.459  43.563  61.485  1.00  0.00      PROA C
ATOM   1465 HD11 LEU X 362     103.913  43.588  60.471  1.00  0.00      PROA H
ATOM   1466 HD12 LEU X 362     103.210  42.511  61.740  1.00  0.00      PROA H
ATOM   1467 HD13 LEU X 362     104.205  43.858  62.254  1.00  0.00      PROA H
ATOM   1468  CD2 LEU X 362     101.442  43.990  62.886  1.00  0.00      PROA C
ATOM   1469 HD21 LEU X 362     102.084  44.081  63.788  1.00  0.00      PROA H
ATOM   1470 HD22 LEU X 362     101.173  42.945  62.622  1.00  0.00      PROA H
ATOM   1471 HD23 LEU X 362     100.470  44.495  63.072  1.00  0.00      PROA H
ATOM   1472  C   LEU X 362     102.335  46.293  59.171  1.00  0.00      PROA C
ATOM   1473  O   LEU X 362     101.421  46.953  58.698  1.00  0.00      PROA O
ATOM   1474  N   LYS X 363     102.844  45.301  58.450  1.00  0.00      PROA N
ATOM   1475  HN  LYS X 363     103.696  44.913  58.794  1.00  0.00      PROA H
ATOM   1476  CA  LYS X 363     102.215  44.814  57.215  1.00  0.00      PROA C
ATOM   1477  HA  LYS X 363     101.168  45.076  57.243  1.00  0.00      PROA H
ATOM   1478  CB  LYS X 363     102.719  45.642  55.968  1.00  0.00      PROA C
ATOM   1479  HB1 LYS X 363     102.405  46.699  56.104  1.00  0.00      PROA H
ATOM   1480  HB2 LYS X 363     102.212  45.288  55.045  1.00  0.00      PROA H
ATOM   1481  CG  LYS X 363     104.172  45.645  55.769  1.00  0.00      PROA C
ATOM   1482  HG1 LYS X 363     104.508  44.591  55.664  1.00  0.00      PROA H
ATOM   1483  HG2 LYS X 363     104.664  46.081  56.665  1.00  0.00      PROA H
ATOM   1484  CD  LYS X 363     104.706  46.462  54.539  1.00  0.00      PROA C
ATOM   1485  HD1 LYS X 363     104.215  47.441  54.728  1.00  0.00      PROA H
ATOM   1486  HD2 LYS X 363     104.459  46.096  53.519  1.00  0.00      PROA H
ATOM   1487  CE  LYS X 363     106.202  46.627  54.578  1.00  0.00      PROA C
ATOM   1488  HE1 LYS X 363     106.753  45.662  54.599  1.00  0.00      PROA H
ATOM   1489  HE2 LYS X 363     106.429  47.236  55.479  1.00  0.00      PROA H
ATOM   1490  NZ  LYS X 363     106.575  47.500  53.423  1.00  0.00      PROA N
ATOM   1491  HZ1 LYS X 363     107.495  47.953  53.600  1.00  0.00      PROA H
ATOM   1492  HZ2 LYS X 363     105.846  48.221  53.250  1.00  0.00      PROA H
ATOM   1493  HZ3 LYS X 363     106.639  46.943  52.547  1.00  0.00      PROA H
ATOM   1494  C   LYS X 363     102.383  43.341  57.111  1.00  0.00      PROA C
ATOM   1495  O   LYS X 363     103.238  42.748  57.703  1.00  0.00      PROA O
ATOM   1496  N   TRP X 364     101.483  42.669  56.318  1.00  0.00      PROA N
ATOM   1497  HN  TRP X 364     100.800  43.236  55.864  1.00  0.00      PROA H
ATOM   1498  CA  TRP X 364     101.457  41.263  56.189  1.00  0.00      PROA C
ATOM   1499  HA  TRP X 364     102.492  40.957  56.176  1.00  0.00      PROA H
ATOM   1500  CB  TRP X 364     100.694  40.532  57.359  1.00  0.00      PROA C
ATOM   1501  HB1 TRP X 364     101.399  40.710  58.199  1.00  0.00      PROA H
ATOM   1502  HB2 TRP X 364     100.717  39.443  57.139  1.00  0.00      PROA H
ATOM   1503  CG  TRP X 364      99.269  41.004  57.537  1.00  0.00      PROA C
ATOM   1504  CD1 TRP X 364      98.168  40.418  57.036  1.00  0.00      PROA C
ATOM   1505  HD1 TRP X 364      98.192  39.474  56.511  1.00  0.00      PROA H
ATOM   1506  NE1 TRP X 364      97.081  41.000  57.666  1.00  0.00      PROA N
ATOM   1507  HE1 TRP X 364      96.162  40.729  57.480  1.00  0.00      PROA H
ATOM   1508  CE2 TRP X 364      97.443  42.005  58.451  1.00  0.00      PROA C
ATOM   1509  CD2 TRP X 364      98.847  42.086  58.453  1.00  0.00      PROA C
ATOM   1510  CE3 TRP X 364      99.483  42.953  59.310  1.00  0.00      PROA C
ATOM   1511  HE3 TRP X 364     100.556  43.071  59.342  1.00  0.00      PROA H
ATOM   1512  CZ3 TRP X 364      98.702  43.755  60.163  1.00  0.00      PROA C
ATOM   1513  HZ3 TRP X 364      99.224  44.442  60.813  1.00  0.00      PROA H
ATOM   1514  CZ2 TRP X 364      96.671  42.724  59.283  1.00  0.00      PROA C
ATOM   1515  HZ2 TRP X 364      95.627  42.454  59.336  1.00  0.00      PROA H
ATOM   1516  CH2 TRP X 364      97.326  43.681  60.158  1.00  0.00      PROA C
ATOM   1517  HH2 TRP X 364      96.746  44.116  60.958  1.00  0.00      PROA H
ATOM   1518  C   TRP X 364     101.070  40.762  54.773  1.00  0.00      PROA C
ATOM   1519  O   TRP X 364     100.464  41.597  54.000  1.00  0.00      PROA O
ATOM   1520  N   ARG X 365     101.496  39.567  54.415  1.00  0.00      PROA N
ATOM   1521  HN  ARG X 365     102.052  39.081  55.085  1.00  0.00      PROA H
ATOM   1522  CA  ARG X 365     101.255  39.058  53.033  1.00  0.00      PROA C
ATOM   1523  HA  ARG X 365     100.339  39.457  52.623  1.00  0.00      PROA H
ATOM   1524  CB  ARG X 365     102.456  39.538  52.142  1.00  0.00      PROA C
ATOM   1525  HB1 ARG X 365     102.375  40.645  52.100  1.00  0.00      PROA H
ATOM   1526  HB2 ARG X 365     102.288  39.152  51.114  1.00  0.00      PROA H
ATOM   1527  CG  ARG X 365     103.836  39.102  52.613  1.00  0.00      PROA C
ATOM   1528  HG1 ARG X 365     103.879  38.005  52.782  1.00  0.00      PROA H
ATOM   1529  HG2 ARG X 365     104.263  39.639  53.487  1.00  0.00      PROA H
ATOM   1530  CD  ARG X 365     104.893  39.579  51.569  1.00  0.00      PROA C
ATOM   1531  HD1 ARG X 365     105.104  40.670  51.594  1.00  0.00      PROA H
ATOM   1532  HD2 ARG X 365     104.697  39.253  50.525  1.00  0.00      PROA H
ATOM   1533  NE  ARG X 365     106.081  38.836  52.017  1.00  0.00      PROA N
ATOM   1534  HE  ARG X 365     106.034  37.975  52.524  1.00  0.00      PROA H
ATOM   1535  CZ  ARG X 365     107.358  39.154  51.847  1.00  0.00      PROA C
ATOM   1536  NH1 ARG X 365     107.774  40.215  51.226  1.00  0.00      PROA N
ATOM   1537 HH11 ARG X 365     107.404  40.369  50.310  1.00  0.00      PROA H
ATOM   1538 HH12 ARG X 365     108.771  40.276  51.256  1.00  0.00      PROA H
ATOM   1539  NH2 ARG X 365     108.242  38.295  52.380  1.00  0.00      PROA N
ATOM   1540 HH21 ARG X 365     107.890  37.823  53.187  1.00  0.00      PROA H
ATOM   1541 HH22 ARG X 365     109.226  38.468  52.346  1.00  0.00      PROA H
ATOM   1542  C   ARG X 365     101.162  37.588  53.021  1.00  0.00      PROA C
ATOM   1543  O   ARG X 365     101.308  37.035  54.130  1.00  0.00      PROA O
ATOM   1544  N   LEU X 366     100.761  37.022  51.896  1.00  0.00      PROA N
ATOM   1545  HN  LEU X 366     100.747  37.563  51.059  1.00  0.00      PROA H
ATOM   1546  CA  LEU X 366     100.337  35.658  51.789  1.00  0.00      PROA C
ATOM   1547  HA  LEU X 366     101.270  35.113  51.811  1.00  0.00      PROA H
ATOM   1548  CB  LEU X 366      99.372  35.261  52.871  1.00  0.00      PROA C
ATOM   1549  HB1 LEU X 366      98.442  35.866  52.815  1.00  0.00      PROA H
ATOM   1550  HB2 LEU X 366      99.762  35.357  53.907  1.00  0.00      PROA H
ATOM   1551  CG  LEU X 366      98.847  33.732  52.839  1.00  0.00      PROA C
ATOM   1552  HG  LEU X 366      98.467  33.568  51.808  1.00  0.00      PROA H
ATOM   1553  CD1 LEU X 366      99.946  32.744  53.114  1.00  0.00      PROA C
ATOM   1554 HD11 LEU X 366     100.644  33.159  53.873  1.00  0.00      PROA H
ATOM   1555 HD12 LEU X 366     100.502  32.384  52.222  1.00  0.00      PROA H
ATOM   1556 HD13 LEU X 366      99.557  31.815  53.583  1.00  0.00      PROA H
ATOM   1557  CD2 LEU X 366      97.805  33.715  53.947  1.00  0.00      PROA C
ATOM   1558 HD21 LEU X 366      97.332  32.710  53.983  1.00  0.00      PROA H
ATOM   1559 HD22 LEU X 366      97.053  34.522  53.818  1.00  0.00      PROA H
ATOM   1560 HD23 LEU X 366      98.238  33.776  54.968  1.00  0.00      PROA H
ATOM   1561  C   LEU X 366      99.676  35.230  50.465  1.00  0.00      PROA C
ATOM   1562  O   LEU X 366      98.631  35.786  50.097  1.00  0.00      PROA O
ATOM   1563  N   GLN X 367     100.214  34.259  49.765  1.00  0.00      PROA N
ATOM   1564  HN  GLN X 367     101.137  33.902  49.890  1.00  0.00      PROA H
ATOM   1565  CA  GLN X 367      99.556  33.480  48.781  1.00  0.00      PROA C
ATOM   1566  HA  GLN X 367      98.509  33.742  48.774  1.00  0.00      PROA H
ATOM   1567  CB  GLN X 367     100.246  33.693  47.376  1.00  0.00      PROA C
ATOM   1568  HB1 GLN X 367     101.341  33.597  47.542  1.00  0.00      PROA H
ATOM   1569  HB2 GLN X 367     100.141  34.767  47.112  1.00  0.00      PROA H
ATOM   1570  CG  GLN X 367      99.665  32.828  46.264  1.00  0.00      PROA C
ATOM   1571  HG1 GLN X 367      99.706  33.439  45.336  1.00  0.00      PROA H
ATOM   1572  HG2 GLN X 367      98.633  32.493  46.504  1.00  0.00      PROA H
ATOM   1573  CD  GLN X 367     100.681  31.688  46.049  1.00  0.00      PROA C
ATOM   1574  OE1 GLN X 367     101.840  31.845  45.734  1.00  0.00      PROA O
ATOM   1575  NE2 GLN X 367     100.126  30.496  46.276  1.00  0.00      PROA N
ATOM   1576 HE21 GLN X 367     100.626  29.655  46.069  1.00  0.00      PROA H
ATOM   1577 HE22 GLN X 367      99.230  30.460  46.719  1.00  0.00      PROA H
ATOM   1578  C   GLN X 367      99.548  32.032  49.262  1.00  0.00      PROA C
ATOM   1579  O   GLN X 367     100.677  31.538  49.597  1.00  0.00      PROA O
ATOM   1580  N   THR X 368      98.377  31.353  49.348  1.00  0.00      PROA N
ATOM   1581  HN  THR X 368      97.467  31.746  49.241  1.00  0.00      PROA H
ATOM   1582  CA  THR X 368      98.498  29.972  49.854  1.00  0.00      PROA C
ATOM   1583  HA  THR X 368      99.302  29.518  49.295  1.00  0.00      PROA H
ATOM   1584  CB  THR X 368      98.678  29.804  51.345  1.00  0.00      PROA C
ATOM   1585  HB  THR X 368      99.695  30.187  51.576  1.00  0.00      PROA H
ATOM   1586  OG1 THR X 368      98.792  28.470  51.691  1.00  0.00      PROA O
ATOM   1587  HG1 THR X 368      99.546  28.444  52.284  1.00  0.00      PROA H
ATOM   1588  CG2 THR X 368      97.479  30.397  52.148  1.00  0.00      PROA C
ATOM   1589 HG21 THR X 368      96.635  29.675  52.163  1.00  0.00      PROA H
ATOM   1590 HG22 THR X 368      97.188  31.346  51.648  1.00  0.00      PROA H
ATOM   1591 HG23 THR X 368      97.788  30.594  53.196  1.00  0.00      PROA H
ATOM   1592  C   THR X 368      97.233  29.283  49.443  1.00  0.00      PROA C
ATOM   1593  O   THR X 368      96.265  29.970  49.033  1.00  0.00      PROA O
ATOM   1594  N   THR X 369      97.170  27.941  49.402  1.00  0.00      PROA N
ATOM   1595  HN  THR X 369      97.989  27.382  49.494  1.00  0.00      PROA H
ATOM   1596  CA  THR X 369      95.918  27.211  49.017  1.00  0.00      PROA C
ATOM   1597  HA  THR X 369      95.191  27.908  48.625  1.00  0.00      PROA H
ATOM   1598  CB  THR X 369      96.139  26.177  47.962  1.00  0.00      PROA C
ATOM   1599  HB  THR X 369      95.121  25.803  47.721  1.00  0.00      PROA H
ATOM   1600  OG1 THR X 369      96.972  25.117  48.288  1.00  0.00      PROA O
ATOM   1601  HG1 THR X 369      97.848  25.472  48.458  1.00  0.00      PROA H
ATOM   1602  CG2 THR X 369      96.791  26.809  46.704  1.00  0.00      PROA C
ATOM   1603 HG21 THR X 369      96.794  26.021  45.921  1.00  0.00      PROA H
ATOM   1604 HG22 THR X 369      97.824  27.199  46.825  1.00  0.00      PROA H
ATOM   1605 HG23 THR X 369      96.173  27.647  46.315  1.00  0.00      PROA H
ATOM   1606  C   THR X 369      95.299  26.543  50.204  1.00  0.00      PROA C
ATOM   1607  O   THR X 369      94.407  25.682  50.134  1.00  0.00      PROA O
ATOM   1608  N   GLU X 370      95.712  26.977  51.371  1.00  0.00      PROA N
ATOM   1609  HN  GLU X 370      96.349  27.741  51.437  1.00  0.00      PROA H
ATOM   1610  CA  GLU X 370      95.185  26.442  52.632  1.00  0.00      PROA C
ATOM   1611  HA  GLU X 370      94.925  25.410  52.453  1.00  0.00      PROA H
ATOM   1612  CB  GLU X 370      96.255  26.334  53.661  1.00  0.00      PROA C
ATOM   1613  HB1 GLU X 370      95.834  26.136  54.670  1.00  0.00      PROA H
ATOM   1614  HB2 GLU X 370      96.832  27.280  53.749  1.00  0.00      PROA H
ATOM   1615  CG  GLU X 370      97.120  25.045  53.357  1.00  0.00      PROA C
ATOM   1616  HG1 GLU X 370      97.746  25.183  52.450  1.00  0.00      PROA H
ATOM   1617  HG2 GLU X 370      96.497  24.138  53.198  1.00  0.00      PROA H
ATOM   1618  CD  GLU X 370      98.122  24.649  54.434  1.00  0.00      PROA C
ATOM   1619  OE1 GLU X 370      99.336  24.612  54.062  1.00  0.00      PROA O
ATOM   1620  OE2 GLU X 370      97.670  24.397  55.572  1.00  0.00      PROA O
ATOM   1621  C   GLU X 370      93.958  27.231  53.045  1.00  0.00      PROA C
ATOM   1622  O   GLU X 370      93.769  28.414  52.707  1.00  0.00      PROA O
ATOM   1623  N   GLU X 371      92.997  26.559  53.730  1.00  0.00      PROA N
ATOM   1624  HN  GLU X 371      93.112  25.599  53.975  1.00  0.00      PROA H
ATOM   1625  CA  GLU X 371      91.679  27.011  54.072  1.00  0.00      PROA C
ATOM   1626  HA  GLU X 371      91.273  27.144  53.080  1.00  0.00      PROA H
ATOM   1627  CB  GLU X 371      90.752  25.955  54.730  1.00  0.00      PROA C
ATOM   1628  HB1 GLU X 371      89.911  26.299  55.369  1.00  0.00      PROA H
ATOM   1629  HB2 GLU X 371      91.465  25.343  55.322  1.00  0.00      PROA H
ATOM   1630  CG  GLU X 371      90.070  25.067  53.634  1.00  0.00      PROA C
ATOM   1631  HG1 GLU X 371      90.690  24.741  52.772  1.00  0.00      PROA H
ATOM   1632  HG2 GLU X 371      89.141  25.594  53.328  1.00  0.00      PROA H
ATOM   1633  CD  GLU X 371      89.702  23.663  54.158  1.00  0.00      PROA C
ATOM   1634  OE1 GLU X 371      89.723  23.526  55.399  1.00  0.00      PROA O
ATOM   1635  OE2 GLU X 371      89.187  22.815  53.347  1.00  0.00      PROA O
ATOM   1636  C   GLU X 371      91.549  28.347  54.787  1.00  0.00      PROA C
ATOM   1637  O   GLU X 371      92.244  28.678  55.676  1.00  0.00      PROA O
ATOM   1638  N   SER X 372      90.550  29.201  54.344  1.00  0.00      PROA N
ATOM   1639  HN  SER X 372      89.914  28.839  53.667  1.00  0.00      PROA H
ATOM   1640  CA  SER X 372      90.164  30.440  54.959  1.00  0.00      PROA C
ATOM   1641  HA  SER X 372      90.341  30.470  56.024  1.00  0.00      PROA H
ATOM   1642  CB  SER X 372      90.997  31.539  54.272  1.00  0.00      PROA C
ATOM   1643  HB1 SER X 372      90.672  31.601  53.212  1.00  0.00      PROA H
ATOM   1644  HB2 SER X 372      92.067  31.248  54.200  1.00  0.00      PROA H
ATOM   1645  OG  SER X 372      90.952  32.723  55.006  1.00  0.00      PROA O
ATOM   1646  HG1 SER X 372      90.273  33.368  54.797  1.00  0.00      PROA H
ATOM   1647  C   SER X 372      88.682  30.641  54.837  1.00  0.00      PROA C
ATOM   1648  O   SER X 372      88.062  30.451  53.778  1.00  0.00      PROA O
ATOM   1649  N   PHE X 373      87.986  30.966  55.959  1.00  0.00      PROA N
ATOM   1650  HN  PHE X 373      88.386  31.001  56.872  1.00  0.00      PROA H
ATOM   1651  CA  PHE X 373      86.496  31.260  56.016  1.00  0.00      PROA C
ATOM   1652  HA  PHE X 373      86.092  30.461  55.412  1.00  0.00      PROA H
ATOM   1653  CB  PHE X 373      86.060  31.135  57.523  1.00  0.00      PROA C
ATOM   1654  HB1 PHE X 373      86.653  31.797  58.189  1.00  0.00      PROA H
ATOM   1655  HB2 PHE X 373      86.191  30.075  57.831  1.00  0.00      PROA H
ATOM   1656  CG  PHE X 373      84.581  31.386  57.749  1.00  0.00      PROA C
ATOM   1657  CD1 PHE X 373      83.627  30.361  57.579  1.00  0.00      PROA C
ATOM   1658  HD1 PHE X 373      83.941  29.353  57.351  1.00  0.00      PROA H
ATOM   1659  CE1 PHE X 373      82.269  30.674  57.949  1.00  0.00      PROA C
ATOM   1660  HE1 PHE X 373      81.546  29.875  57.877  1.00  0.00      PROA H
ATOM   1661  CZ  PHE X 373      81.896  31.924  58.470  1.00  0.00      PROA C
ATOM   1662  HZ  PHE X 373      80.857  32.044  58.740  1.00  0.00      PROA H
ATOM   1663  CD2 PHE X 373      84.197  32.726  58.140  1.00  0.00      PROA C
ATOM   1664  HD2 PHE X 373      84.816  33.611  58.150  1.00  0.00      PROA H
ATOM   1665  CE2 PHE X 373      82.865  32.946  58.524  1.00  0.00      PROA C
ATOM   1666  HE2 PHE X 373      82.541  33.943  58.783  1.00  0.00      PROA H
ATOM   1667  C   PHE X 373      86.139  32.648  55.309  1.00  0.00      PROA C
ATOM   1668  O   PHE X 373      86.884  33.579  55.462  1.00  0.00      PROA O
ATOM   1669  N   ILE X 374      85.046  32.689  54.461  1.00  0.00      PROA N
ATOM   1670  HN  ILE X 374      84.552  31.861  54.209  1.00  0.00      PROA H
ATOM   1671  CA  ILE X 374      84.494  33.888  53.892  1.00  0.00      PROA C
ATOM   1672  HA  ILE X 374      85.003  34.768  54.257  1.00  0.00      PROA H
ATOM   1673  CB  ILE X 374      84.660  33.885  52.365  1.00  0.00      PROA C
ATOM   1674  HB  ILE X 374      84.352  32.875  52.016  1.00  0.00      PROA H
ATOM   1675  CG2 ILE X 374      83.698  34.894  51.553  1.00  0.00      PROA C
ATOM   1676 HG21 ILE X 374      83.890  34.875  50.459  1.00  0.00      PROA H
ATOM   1677 HG22 ILE X 374      83.857  35.911  51.970  1.00  0.00      PROA H
ATOM   1678 HG23 ILE X 374      82.622  34.668  51.712  1.00  0.00      PROA H
ATOM   1679  CG1 ILE X 374      86.144  34.045  51.889  1.00  0.00      PROA C
ATOM   1680 HG11 ILE X 374      86.195  33.699  50.834  1.00  0.00      PROA H
ATOM   1681 HG12 ILE X 374      86.861  33.451  52.495  1.00  0.00      PROA H
ATOM   1682  CD  ILE X 374      86.623  35.516  51.937  1.00  0.00      PROA C
ATOM   1683  HD1 ILE X 374      87.714  35.645  51.773  1.00  0.00      PROA H
ATOM   1684  HD2 ILE X 374      86.496  35.921  52.964  1.00  0.00      PROA H
ATOM   1685  HD3 ILE X 374      86.157  36.060  51.088  1.00  0.00      PROA H
ATOM   1686  C   ILE X 374      82.989  34.033  54.317  1.00  0.00      PROA C
ATOM   1687  O   ILE X 374      82.289  33.072  54.019  1.00  0.00      PROA O
ATOM   1688  N   PRO X 375      82.465  35.088  54.964  1.00  0.00      PROA N
ATOM   1689  CD  PRO X 375      83.076  36.406  54.980  1.00  0.00      PROA C
ATOM   1690  HD1 PRO X 375      83.474  36.779  54.012  1.00  0.00      PROA H
ATOM   1691  HD2 PRO X 375      83.773  36.526  55.836  1.00  0.00      PROA H
ATOM   1692  CA  PRO X 375      81.148  35.023  55.571  1.00  0.00      PROA C
ATOM   1693  HA  PRO X 375      80.977  34.222  56.275  1.00  0.00      PROA H
ATOM   1694  CB  PRO X 375      81.232  36.303  56.401  1.00  0.00      PROA C
ATOM   1695  HB1 PRO X 375      81.837  36.031  57.293  1.00  0.00      PROA H
ATOM   1696  HB2 PRO X 375      80.209  36.688  56.600  1.00  0.00      PROA H
ATOM   1697  CG  PRO X 375      81.959  37.292  55.464  1.00  0.00      PROA C
ATOM   1698  HG1 PRO X 375      81.239  37.475  54.638  1.00  0.00      PROA H
ATOM   1699  HG2 PRO X 375      82.270  38.250  55.932  1.00  0.00      PROA H
ATOM   1700  C   PRO X 375      79.930  35.063  54.606  1.00  0.00      PROA C
ATOM   1701  O   PRO X 375      78.813  35.390  54.924  1.00  0.00      PROA O
ATOM   1702  N   LEU X 376      80.161  34.693  53.323  1.00  0.00      PROA N
ATOM   1703  HN  LEU X 376      81.015  34.326  52.962  1.00  0.00      PROA H
ATOM   1704  CA  LEU X 376      79.208  34.857  52.209  1.00  0.00      PROA C
ATOM   1705  HA  LEU X 376      78.162  34.852  52.481  1.00  0.00      PROA H
ATOM   1706  CB  LEU X 376      79.541  36.200  51.559  1.00  0.00      PROA C
ATOM   1707  HB1 LEU X 376      80.632  36.211  51.350  1.00  0.00      PROA H
ATOM   1708  HB2 LEU X 376      79.138  37.005  52.210  1.00  0.00      PROA H
ATOM   1709  CG  LEU X 376      78.918  36.530  50.195  1.00  0.00      PROA C
ATOM   1710  HG  LEU X 376      79.269  35.790  49.444  1.00  0.00      PROA H
ATOM   1711  CD1 LEU X 376      77.408  36.537  50.252  1.00  0.00      PROA C
ATOM   1712 HD11 LEU X 376      77.104  37.409  50.869  1.00  0.00      PROA H
ATOM   1713 HD12 LEU X 376      77.034  35.600  50.718  1.00  0.00      PROA H
ATOM   1714 HD13 LEU X 376      76.941  36.572  49.245  1.00  0.00      PROA H
ATOM   1715  CD2 LEU X 376      79.318  37.996  49.759  1.00  0.00      PROA C
ATOM   1716 HD21 LEU X 376      78.670  38.652  50.379  1.00  0.00      PROA H
ATOM   1717 HD22 LEU X 376      79.221  38.183  48.668  1.00  0.00      PROA H
ATOM   1718 HD23 LEU X 376      80.309  38.139  50.240  1.00  0.00      PROA H
ATOM   1719  C   LEU X 376      79.359  33.729  51.286  1.00  0.00      PROA C
ATOM   1720  O   LEU X 376      80.381  33.416  50.829  1.00  0.00      PROA O
ATOM   1721  N   THR X 377      78.196  33.108  50.871  1.00  0.00      PROA N
ATOM   1722  HN  THR X 377      77.358  33.439  51.297  1.00  0.00      PROA H
ATOM   1723  CA  THR X 377      78.230  32.103  49.781  1.00  0.00      PROA C
ATOM   1724  HA  THR X 377      79.212  32.129  49.332  1.00  0.00      PROA H
ATOM   1725  CB  THR X 377      78.025  30.667  50.258  1.00  0.00      PROA C
ATOM   1726  HB  THR X 377      78.639  30.558  51.177  1.00  0.00      PROA H
ATOM   1727  OG1 THR X 377      78.288  29.735  49.258  1.00  0.00      PROA O
ATOM   1728  HG1 THR X 377      78.290  28.946  49.804  1.00  0.00      PROA H
ATOM   1729  CG2 THR X 377      76.557  30.379  50.739  1.00  0.00      PROA C
ATOM   1730 HG21 THR X 377      75.896  30.300  49.849  1.00  0.00      PROA H
ATOM   1731 HG22 THR X 377      76.187  31.264  51.300  1.00  0.00      PROA H
ATOM   1732 HG23 THR X 377      76.462  29.468  51.367  1.00  0.00      PROA H
ATOM   1733  C   THR X 377      77.157  32.505  48.828  1.00  0.00      PROA C
ATOM   1734  O   THR X 377      76.204  33.194  49.071  1.00  0.00      PROA O
ATOM   1735  N   ILE X 378      77.199  32.119  47.512  1.00  0.00      PROA N
ATOM   1736  HN  ILE X 378      77.778  31.332  47.318  1.00  0.00      PROA H
ATOM   1737  CA  ILE X 378      76.502  32.718  46.417  1.00  0.00      PROA C
ATOM   1738  HA  ILE X 378      75.488  32.973  46.690  1.00  0.00      PROA H
ATOM   1739  CB  ILE X 378      77.143  34.080  45.859  1.00  0.00      PROA C
ATOM   1740  HB  ILE X 378      77.036  34.736  46.749  1.00  0.00      PROA H
ATOM   1741  CG2 ILE X 378      78.620  33.956  45.361  1.00  0.00      PROA C
ATOM   1742 HG21 ILE X 378      79.291  33.551  46.148  1.00  0.00      PROA H
ATOM   1743 HG22 ILE X 378      78.948  34.949  44.985  1.00  0.00      PROA H
ATOM   1744 HG23 ILE X 378      78.732  33.289  44.480  1.00  0.00      PROA H
ATOM   1745  CG1 ILE X 378      76.245  34.749  44.789  1.00  0.00      PROA C
ATOM   1746 HG11 ILE X 378      75.212  34.446  45.064  1.00  0.00      PROA H
ATOM   1747 HG12 ILE X 378      76.464  34.257  43.817  1.00  0.00      PROA H
ATOM   1748  CD  ILE X 378      76.368  36.230  44.756  1.00  0.00      PROA C
ATOM   1749  HD1 ILE X 378      76.481  36.780  45.715  1.00  0.00      PROA H
ATOM   1750  HD2 ILE X 378      75.552  36.717  44.181  1.00  0.00      PROA H
ATOM   1751  HD3 ILE X 378      77.324  36.462  44.240  1.00  0.00      PROA H
ATOM   1752  C   ILE X 378      76.351  31.718  45.296  1.00  0.00      PROA C
ATOM   1753  O   ILE X 378      77.276  30.969  44.831  1.00  0.00      PROA O
ATOM   1754  N   ASN X 379      75.136  31.615  44.738  1.00  0.00      PROA N
ATOM   1755  HN  ASN X 379      74.409  32.229  45.037  1.00  0.00      PROA H
ATOM   1756  CA  ASN X 379      74.715  30.476  43.875  1.00  0.00      PROA C
ATOM   1757  HA  ASN X 379      75.571  29.938  43.497  1.00  0.00      PROA H
ATOM   1758  CB  ASN X 379      73.673  29.511  44.586  1.00  0.00      PROA C
ATOM   1759  HB1 ASN X 379      73.177  28.803  43.888  1.00  0.00      PROA H
ATOM   1760  HB2 ASN X 379      72.956  30.220  45.054  1.00  0.00      PROA H
ATOM   1761  CG  ASN X 379      74.427  28.760  45.698  1.00  0.00      PROA C
ATOM   1762  OD1 ASN X 379      74.399  28.999  46.915  1.00  0.00      PROA O
ATOM   1763  ND2 ASN X 379      75.180  27.745  45.256  1.00  0.00      PROA N
ATOM   1764 HD21 ASN X 379      75.848  27.289  45.843  1.00  0.00      PROA H
ATOM   1765 HD22 ASN X 379      75.299  27.649  44.267  1.00  0.00      PROA H
ATOM   1766  C   ASN X 379      73.978  31.067  42.589  1.00  0.00      PROA C
ATOM   1767  O   ASN X 379      73.301  32.094  42.643  1.00  0.00      PROA O
ATOM   1768  N   CYS X 380      74.198  30.366  41.468  1.00  0.00      PROA N
ATOM   1769  HN  CYS X 380      74.925  29.691  41.367  1.00  0.00      PROA H
ATOM   1770  CA  CYS X 380      73.525  30.474  40.271  1.00  0.00      PROA C
ATOM   1771  HA  CYS X 380      72.723  31.179  40.433  1.00  0.00      PROA H
ATOM   1772  CB  CYS X 380      74.324  31.053  39.101  1.00  0.00      PROA C
ATOM   1773  HB1 CYS X 380      75.338  30.645  38.901  1.00  0.00      PROA H
ATOM   1774  HB2 CYS X 380      74.659  32.067  39.407  1.00  0.00      PROA H
ATOM   1775  SG  CYS X 380      73.506  31.372  37.475  1.00  0.00      PROA S
ATOM   1776  HG1 CYS X 380      74.602  31.912  36.964  1.00  0.00      PROA H
ATOM   1777  C   CYS X 380      72.821  29.214  39.813  1.00  0.00      PROA C
ATOM   1778  O   CYS X 380      73.473  28.273  39.393  1.00  0.00      PROA O
ATOM   1779  N   TRP X 381      71.476  29.251  39.826  1.00  0.00      PROA N
ATOM   1780  HN  TRP X 381      70.904  29.993  40.166  1.00  0.00      PROA H
ATOM   1781  CA  TRP X 381      70.716  28.107  39.325  1.00  0.00      PROA C
ATOM   1782  HA  TRP X 381      71.404  27.301  39.117  1.00  0.00      PROA H
ATOM   1783  CB  TRP X 381      69.635  27.768  40.401  1.00  0.00      PROA C
ATOM   1784  HB1 TRP X 381      69.152  26.776  40.265  1.00  0.00      PROA H
ATOM   1785  HB2 TRP X 381      68.740  28.411  40.259  1.00  0.00      PROA H
ATOM   1786  CG  TRP X 381      70.062  27.913  41.856  1.00  0.00      PROA C
ATOM   1787  CD1 TRP X 381      69.989  28.952  42.743  1.00  0.00      PROA C
ATOM   1788  HD1 TRP X 381      69.533  29.873  42.414  1.00  0.00      PROA H
ATOM   1789  NE1 TRP X 381      70.409  28.582  44.004  1.00  0.00      PROA N
ATOM   1790  HE1 TRP X 381      70.527  29.141  44.796  1.00  0.00      PROA H
ATOM   1791  CE2 TRP X 381      70.844  27.277  43.993  1.00  0.00      PROA C
ATOM   1792  CD2 TRP X 381      70.601  26.790  42.652  1.00  0.00      PROA C
ATOM   1793  CE3 TRP X 381      70.732  25.453  42.338  1.00  0.00      PROA C
ATOM   1794  HE3 TRP X 381      70.545  25.056  41.351  1.00  0.00      PROA H
ATOM   1795  CZ3 TRP X 381      71.279  24.698  43.326  1.00  0.00      PROA C
ATOM   1796  HZ3 TRP X 381      71.590  23.691  43.088  1.00  0.00      PROA H
ATOM   1797  CZ2 TRP X 381      71.266  26.499  44.984  1.00  0.00      PROA C
ATOM   1798  HZ2 TRP X 381      71.554  26.921  45.935  1.00  0.00      PROA H
ATOM   1799  CH2 TRP X 381      71.454  25.163  44.658  1.00  0.00      PROA C
ATOM   1800  HH2 TRP X 381      71.804  24.473  45.411  1.00  0.00      PROA H
ATOM   1801  C   TRP X 381      70.022  28.521  38.037  1.00  0.00      PROA C
ATOM   1802  O   TRP X 381      69.246  29.498  37.931  1.00  0.00      PROA O
ATOM   1803  N   PRO X 382      70.334  27.854  36.940  1.00  0.00      PROA N
ATOM   1804  CD  PRO X 382      71.724  27.407  36.614  1.00  0.00      PROA C
ATOM   1805  HD1 PRO X 382      72.010  26.531  37.235  1.00  0.00      PROA H
ATOM   1806  HD2 PRO X 382      72.477  28.188  36.853  1.00  0.00      PROA H
ATOM   1807  CA  PRO X 382      69.698  28.226  35.683  1.00  0.00      PROA C
ATOM   1808  HA  PRO X 382      69.294  29.228  35.670  1.00  0.00      PROA H
ATOM   1809  CB  PRO X 382      70.726  28.092  34.595  1.00  0.00      PROA C
ATOM   1810  HB1 PRO X 382      71.314  29.034  34.561  1.00  0.00      PROA H
ATOM   1811  HB2 PRO X 382      70.317  27.754  33.619  1.00  0.00      PROA H
ATOM   1812  CG  PRO X 382      71.708  27.107  35.113  1.00  0.00      PROA C
ATOM   1813  HG1 PRO X 382      71.367  26.061  34.956  1.00  0.00      PROA H
ATOM   1814  HG2 PRO X 382      72.730  27.213  34.691  1.00  0.00      PROA H
ATOM   1815  C   PRO X 382      68.559  27.206  35.449  1.00  0.00      PROA C
ATOM   1816  O   PRO X 382      68.785  25.992  35.656  1.00  0.00      PROA O
ATOM   1817  N   SER X 383      67.448  27.575  34.882  1.00  0.00      PROA N
ATOM   1818  HN  SER X 383      67.378  28.552  34.700  1.00  0.00      PROA H
ATOM   1819  CA  SER X 383      66.380  26.687  34.532  1.00  0.00      PROA C
ATOM   1820  HA  SER X 383      66.262  26.062  35.406  1.00  0.00      PROA H
ATOM   1821  CB  SER X 383      65.007  27.333  34.301  1.00  0.00      PROA C
ATOM   1822  HB1 SER X 383      64.777  28.221  34.927  1.00  0.00      PROA H
ATOM   1823  HB2 SER X 383      64.123  26.661  34.325  1.00  0.00      PROA H
ATOM   1824  OG  SER X 383      64.996  27.970  33.033  1.00  0.00      PROA O
ATOM   1825  HG1 SER X 383      65.002  27.253  32.394  1.00  0.00      PROA H
ATOM   1826  C   SER X 383      66.814  25.637  33.411  1.00  0.00      PROA C
ATOM   1827  O   SER X 383      67.194  25.950  32.257  1.00  0.00      PROA O
ATOM   1828  N   GLU X 384      66.620  24.316  33.661  1.00  0.00      PROA N
ATOM   1829  HN  GLU X 384      66.147  24.144  34.521  1.00  0.00      PROA H
ATOM   1830  CA  GLU X 384      66.897  23.265  32.671  1.00  0.00      PROA C
ATOM   1831  HA  GLU X 384      67.789  23.511  32.115  1.00  0.00      PROA H
ATOM   1832  CB  GLU X 384      67.335  21.955  33.465  1.00  0.00      PROA C
ATOM   1833  HB1 GLU X 384      67.564  21.150  32.734  1.00  0.00      PROA H
ATOM   1834  HB2 GLU X 384      66.489  21.535  34.051  1.00  0.00      PROA H
ATOM   1835  CG  GLU X 384      68.674  22.116  34.310  1.00  0.00      PROA C
ATOM   1836  HG1 GLU X 384      68.645  23.058  34.898  1.00  0.00      PROA H
ATOM   1837  HG2 GLU X 384      69.441  22.192  33.510  1.00  0.00      PROA H
ATOM   1838  CD  GLU X 384      69.077  20.949  35.140  1.00  0.00      PROA C
ATOM   1839  OE1 GLU X 384      68.224  20.342  35.828  1.00  0.00      PROA O
ATOM   1840  OE2 GLU X 384      70.286  20.580  35.094  1.00  0.00      PROA O
ATOM   1841  C   GLU X 384      65.750  22.937  31.782  1.00  0.00      PROA C
ATOM   1842  O   GLU X 384      64.611  23.326  32.180  1.00  0.00      PROA O
ATOM   1843  N   SER X 385      65.911  22.332  30.592  1.00  0.00      PROA N
ATOM   1844  HN  SER X 385      66.825  21.985  30.397  1.00  0.00      PROA H
ATOM   1845  CA  SER X 385      64.913  22.180  29.551  1.00  0.00      PROA C
ATOM   1846  HA  SER X 385      65.167  21.479  28.769  1.00  0.00      PROA H
ATOM   1847  CB  SER X 385      63.529  21.664  30.070  1.00  0.00      PROA C
ATOM   1848  HB1 SER X 385      63.187  22.457  30.770  1.00  0.00      PROA H
ATOM   1849  HB2 SER X 385      63.563  20.654  30.531  1.00  0.00      PROA H
ATOM   1850  OG  SER X 385      62.542  21.566  28.974  1.00  0.00      PROA O
ATOM   1851  HG1 SER X 385      62.676  20.785  28.433  1.00  0.00      PROA H
ATOM   1852  C   SER X 385      64.744  23.498  28.773  1.00  0.00      PROA C
ATOM   1853  O   SER X 385      65.073  24.596  29.222  1.00  0.00      PROA O
ATOM   1854  N   GLY X 386      64.379  23.391  27.488  1.00  0.00      PROA N
ATOM   1855  HN  GLY X 386      64.006  22.567  27.069  1.00  0.00      PROA H
ATOM   1856  CA  GLY X 386      64.064  24.557  26.622  1.00  0.00      PROA C
ATOM   1857  HA1 GLY X 386      63.844  24.089  25.674  1.00  0.00      PROA H
ATOM   1858  HA2 GLY X 386      64.942  25.186  26.607  1.00  0.00      PROA H
ATOM   1859  C   GLY X 386      62.883  25.438  26.943  1.00  0.00      PROA C
ATOM   1860  O   GLY X 386      62.138  25.357  27.911  1.00  0.00      PROA O
ATOM   1861  N   ASN X 387      62.644  26.355  26.003  1.00  0.00      PROA N
ATOM   1862  HN  ASN X 387      63.146  26.368  25.141  1.00  0.00      PROA H
ATOM   1863  CA  ASN X 387      61.695  27.390  26.097  1.00  0.00      PROA C
ATOM   1864  HA  ASN X 387      61.838  27.932  25.173  1.00  0.00      PROA H
ATOM   1865  CB  ASN X 387      60.206  26.843  26.027  1.00  0.00      PROA C
ATOM   1866  HB1 ASN X 387      59.955  26.355  26.993  1.00  0.00      PROA H
ATOM   1867  HB2 ASN X 387      60.241  26.099  25.203  1.00  0.00      PROA H
ATOM   1868  CG  ASN X 387      59.137  27.902  25.756  1.00  0.00      PROA C
ATOM   1869  OD1 ASN X 387      59.348  29.119  25.418  1.00  0.00      PROA O
ATOM   1870  ND2 ASN X 387      57.884  27.553  25.771  1.00  0.00      PROA N
ATOM   1871 HD21 ASN X 387      57.312  28.324  26.050  1.00  0.00      PROA H
ATOM   1872 HD22 ASN X 387      57.586  26.617  25.962  1.00  0.00      PROA H
ATOM   1873  C   ASN X 387      61.979  28.459  27.146  1.00  0.00      PROA C
ATOM   1874  O   ASN X 387      61.293  28.642  28.116  1.00  0.00      PROA O
ATOM   1875  N   GLY X 388      63.108  29.110  27.045  1.00  0.00      PROA N
ATOM   1876  HN  GLY X 388      63.665  28.893  26.247  1.00  0.00      PROA H
ATOM   1877  CA  GLY X 388      63.558  30.143  27.939  1.00  0.00      PROA C
ATOM   1878  HA1 GLY X 388      62.647  30.613  28.278  1.00  0.00      PROA H
ATOM   1879  HA2 GLY X 388      64.254  30.731  27.358  1.00  0.00      PROA H
ATOM   1880  C   GLY X 388      64.368  29.684  29.126  1.00  0.00      PROA C
ATOM   1881  O   GLY X 388      64.138  28.600  29.639  1.00  0.00      PROA O
ATOM   1882  N   CYS X 389      65.320  30.563  29.627  1.00  0.00      PROA N
ATOM   1883  HN  CYS X 389      65.470  31.463  29.225  1.00  0.00      PROA H
ATOM   1884  CA  CYS X 389      66.186  30.227  30.760  1.00  0.00      PROA C
ATOM   1885  HA  CYS X 389      66.126  29.193  31.066  1.00  0.00      PROA H
ATOM   1886  CB  CYS X 389      67.650  30.270  30.311  1.00  0.00      PROA C
ATOM   1887  HB1 CYS X 389      67.967  31.297  30.028  1.00  0.00      PROA H
ATOM   1888  HB2 CYS X 389      67.692  29.872  29.275  1.00  0.00      PROA H
ATOM   1889  SG  CYS X 389      68.836  29.468  31.493  1.00  0.00      PROA S
ATOM   1890  HG1 CYS X 389      68.038  28.432  31.709  1.00  0.00      PROA H
ATOM   1891  C   CYS X 389      65.801  31.186  31.918  1.00  0.00      PROA C
ATOM   1892  O   CYS X 389      65.960  32.403  31.906  1.00  0.00      PROA O
ATOM   1893  N   ASP X 390      65.171  30.676  32.998  1.00  0.00      PROA N
ATOM   1894  HN  ASP X 390      65.050  29.687  33.047  1.00  0.00      PROA H
ATOM   1895  CA  ASP X 390      64.850  31.485  34.174  1.00  0.00      PROA C
ATOM   1896  HA  ASP X 390      64.769  32.525  33.896  1.00  0.00      PROA H
ATOM   1897  CB  ASP X 390      63.464  31.079  34.808  1.00  0.00      PROA C
ATOM   1898  HB1 ASP X 390      63.366  31.552  35.809  1.00  0.00      PROA H
ATOM   1899  HB2 ASP X 390      63.518  29.979  34.951  1.00  0.00      PROA H
ATOM   1900  CG  ASP X 390      62.330  31.562  33.830  1.00  0.00      PROA C
ATOM   1901  OD1 ASP X 390      62.366  32.722  33.274  1.00  0.00      PROA O
ATOM   1902  OD2 ASP X 390      61.299  30.799  33.722  1.00  0.00      PROA O
ATOM   1903  C   ASP X 390      65.941  31.150  35.052  1.00  0.00      PROA C
ATOM   1904  O   ASP X 390      66.179  30.047  35.556  1.00  0.00      PROA O
ATOM   1905  N   VAL X 391      66.784  32.159  35.333  1.00  0.00      PROA N
ATOM   1906  HN  VAL X 391      66.583  33.031  34.894  1.00  0.00      PROA H
ATOM   1907  CA  VAL X 391      67.928  32.018  36.131  1.00  0.00      PROA C
ATOM   1908  HA  VAL X 391      68.017  30.968  36.368  1.00  0.00      PROA H
ATOM   1909  CB  VAL X 391      69.167  32.568  35.445  1.00  0.00      PROA C
ATOM   1910  HB  VAL X 391      69.119  33.677  35.396  1.00  0.00      PROA H
ATOM   1911  CG1 VAL X 391      70.383  32.306  36.415  1.00  0.00      PROA C
ATOM   1912 HG11 VAL X 391      70.340  32.895  37.356  1.00  0.00      PROA H
ATOM   1913 HG12 VAL X 391      71.269  32.579  35.803  1.00  0.00      PROA H
ATOM   1914 HG13 VAL X 391      70.528  31.221  36.607  1.00  0.00      PROA H
ATOM   1915  CG2 VAL X 391      69.396  31.917  34.034  1.00  0.00      PROA C
ATOM   1916 HG21 VAL X 391      69.239  30.818  34.082  1.00  0.00      PROA H
ATOM   1917 HG22 VAL X 391      70.330  32.281  33.556  1.00  0.00      PROA H
ATOM   1918 HG23 VAL X 391      68.672  32.405  33.348  1.00  0.00      PROA H
ATOM   1919  C   VAL X 391      67.555  32.731  37.458  1.00  0.00      PROA C
ATOM   1920  O   VAL X 391      67.224  33.876  37.508  1.00  0.00      PROA O
ATOM   1921  N   ASN X 392      67.633  31.952  38.563  1.00  0.00      PROA N
ATOM   1922  HN  ASN X 392      67.848  30.987  38.430  1.00  0.00      PROA H
ATOM   1923  CA  ASN X 392      67.645  32.486  39.879  1.00  0.00      PROA C
ATOM   1924  HA  ASN X 392      67.355  33.513  39.711  1.00  0.00      PROA H
ATOM   1925  CB  ASN X 392      66.611  31.853  40.847  1.00  0.00      PROA C
ATOM   1926  HB1 ASN X 392      66.693  30.747  40.914  1.00  0.00      PROA H
ATOM   1927  HB2 ASN X 392      65.631  32.219  40.473  1.00  0.00      PROA H
ATOM   1928  CG  ASN X 392      66.792  32.313  42.310  1.00  0.00      PROA C
ATOM   1929  OD1 ASN X 392      67.109  31.523  43.155  1.00  0.00      PROA O
ATOM   1930  ND2 ASN X 392      66.541  33.646  42.573  1.00  0.00      PROA N
ATOM   1931 HD21 ASN X 392      66.458  34.021  43.496  1.00  0.00      PROA H
ATOM   1932 HD22 ASN X 392      66.419  34.255  41.789  1.00  0.00      PROA H
ATOM   1933  C   ASN X 392      69.088  32.518  40.253  1.00  0.00      PROA C
ATOM   1934  O   ASN X 392      69.747  31.470  40.117  1.00  0.00      PROA O
ATOM   1935  N   ILE X 393      69.557  33.706  40.686  1.00  0.00      PROA N
ATOM   1936  HN  ILE X 393      69.069  34.574  40.630  1.00  0.00      PROA H
ATOM   1937  CA  ILE X 393      70.810  33.842  41.468  1.00  0.00      PROA C
ATOM   1938  HA  ILE X 393      71.250  32.855  41.456  1.00  0.00      PROA H
ATOM   1939  CB  ILE X 393      71.928  34.806  41.036  1.00  0.00      PROA C
ATOM   1940  HB  ILE X 393      72.759  34.625  41.751  1.00  0.00      PROA H
ATOM   1941  CG2 ILE X 393      72.516  34.365  39.688  1.00  0.00      PROA C
ATOM   1942 HG21 ILE X 393      72.668  33.267  39.764  1.00  0.00      PROA H
ATOM   1943 HG22 ILE X 393      73.386  35.020  39.467  1.00  0.00      PROA H
ATOM   1944 HG23 ILE X 393      71.742  34.423  38.893  1.00  0.00      PROA H
ATOM   1945  CG1 ILE X 393      71.526  36.339  40.974  1.00  0.00      PROA C
ATOM   1946 HG11 ILE X 393      71.181  36.555  42.008  1.00  0.00      PROA H
ATOM   1947 HG12 ILE X 393      70.614  36.502  40.362  1.00  0.00      PROA H
ATOM   1948  CD  ILE X 393      72.738  37.271  40.601  1.00  0.00      PROA C
ATOM   1949  HD1 ILE X 393      72.930  37.215  39.508  1.00  0.00      PROA H
ATOM   1950  HD2 ILE X 393      73.636  36.920  41.152  1.00  0.00      PROA H
ATOM   1951  HD3 ILE X 393      72.453  38.297  40.918  1.00  0.00      PROA H
ATOM   1952  C   ILE X 393      70.513  34.155  42.936  1.00  0.00      PROA C
ATOM   1953  O   ILE X 393      69.500  34.742  43.249  1.00  0.00      PROA O
ATOM   1954  N   GLU X 394      71.236  33.550  43.846  1.00  0.00      PROA N
ATOM   1955  HN  GLU X 394      71.896  32.827  43.658  1.00  0.00      PROA H
ATOM   1956  CA  GLU X 394      70.882  33.706  45.262  1.00  0.00      PROA C
ATOM   1957  HA  GLU X 394      70.579  34.738  45.365  1.00  0.00      PROA H
ATOM   1958  CB  GLU X 394      69.726  32.663  45.681  1.00  0.00      PROA C
ATOM   1959  HB1 GLU X 394      70.022  31.666  45.289  1.00  0.00      PROA H
ATOM   1960  HB2 GLU X 394      68.778  32.975  45.192  1.00  0.00      PROA H
ATOM   1961  CG  GLU X 394      69.624  32.495  47.241  1.00  0.00      PROA C
ATOM   1962  HG1 GLU X 394      69.246  33.450  47.665  1.00  0.00      PROA H
ATOM   1963  HG2 GLU X 394      70.553  32.095  47.701  1.00  0.00      PROA H
ATOM   1964  CD  GLU X 394      68.470  31.513  47.534  1.00  0.00      PROA C
ATOM   1965  OE1 GLU X 394      67.359  31.744  47.034  1.00  0.00      PROA O
ATOM   1966  OE2 GLU X 394      68.686  30.559  48.292  1.00  0.00      PROA O
ATOM   1967  C   GLU X 394      72.071  33.620  46.111  1.00  0.00      PROA C
ATOM   1968  O   GLU X 394      72.969  32.837  45.794  1.00  0.00      PROA O
ATOM   1969  N   TYR X 395      72.184  34.320  47.213  1.00  0.00      PROA N
ATOM   1970  HN  TYR X 395      71.489  34.987  47.470  1.00  0.00      PROA H
ATOM   1971  CA  TYR X 395      73.295  34.215  48.146  1.00  0.00      PROA C
ATOM   1972  HA  TYR X 395      73.839  33.289  48.027  1.00  0.00      PROA H
ATOM   1973  CB  TYR X 395      74.282  35.427  47.973  1.00  0.00      PROA C
ATOM   1974  HB1 TYR X 395      74.590  35.414  46.906  1.00  0.00      PROA H
ATOM   1975  HB2 TYR X 395      75.297  35.217  48.374  1.00  0.00      PROA H
ATOM   1976  CG  TYR X 395      73.699  36.802  48.349  1.00  0.00      PROA C
ATOM   1977  CD1 TYR X 395      73.192  37.724  47.399  1.00  0.00      PROA C
ATOM   1978  HD1 TYR X 395      73.066  37.423  46.370  1.00  0.00      PROA H
ATOM   1979  CE1 TYR X 395      72.714  38.964  47.678  1.00  0.00      PROA C
ATOM   1980  HE1 TYR X 395      72.512  39.593  46.823  1.00  0.00      PROA H
ATOM   1981  CZ  TYR X 395      72.686  39.404  49.010  1.00  0.00      PROA C
ATOM   1982  OH  TYR X 395      72.058  40.613  49.342  1.00  0.00      PROA O
ATOM   1983  HH  TYR X 395      71.480  40.714  48.582  1.00  0.00      PROA H
ATOM   1984  CD2 TYR X 395      73.813  37.314  49.645  1.00  0.00      PROA C
ATOM   1985  HD2 TYR X 395      74.383  36.743  50.363  1.00  0.00      PROA H
ATOM   1986  CE2 TYR X 395      73.369  38.606  49.983  1.00  0.00      PROA C
ATOM   1987  HE2 TYR X 395      73.422  38.966  51.000  1.00  0.00      PROA H
ATOM   1988  C   TYR X 395      72.807  34.187  49.597  1.00  0.00      PROA C
ATOM   1989  O   TYR X 395      71.722  34.656  49.957  1.00  0.00      PROA O
ATOM   1990  N   GLU X 396      73.683  33.698  50.528  1.00  0.00      PROA N
ATOM   1991  HN  GLU X 396      74.571  33.313  50.290  1.00  0.00      PROA H
ATOM   1992  CA  GLU X 396      73.246  33.623  51.899  1.00  0.00      PROA C
ATOM   1993  HA  GLU X 396      72.426  34.287  52.132  1.00  0.00      PROA H
ATOM   1994  CB  GLU X 396      72.797  32.213  52.310  1.00  0.00      PROA C
ATOM   1995  HB1 GLU X 396      73.720  31.610  52.176  1.00  0.00      PROA H
ATOM   1996  HB2 GLU X 396      72.076  31.991  51.494  1.00  0.00      PROA H
ATOM   1997  CG  GLU X 396      72.222  31.947  53.761  1.00  0.00      PROA C
ATOM   1998  HG1 GLU X 396      71.268  32.500  53.901  1.00  0.00      PROA H
ATOM   1999  HG2 GLU X 396      72.927  32.416  54.480  1.00  0.00      PROA H
ATOM   2000  CD  GLU X 396      72.330  30.505  54.132  1.00  0.00      PROA C
ATOM   2001  OE1 GLU X 396      73.407  30.003  54.536  1.00  0.00      PROA O
ATOM   2002  OE2 GLU X 396      71.342  29.801  53.975  1.00  0.00      PROA O
ATOM   2003  C   GLU X 396      74.331  34.143  52.754  1.00  0.00      PROA C
ATOM   2004  O   GLU X 396      75.489  33.659  52.771  1.00  0.00      PROA O
ATOM   2005  N   LEU X 397      74.095  35.194  53.566  1.00  0.00      PROA N
ATOM   2006  HN  LEU X 397      73.158  35.529  53.621  1.00  0.00      PROA H
ATOM   2007  CA  LEU X 397      74.986  35.736  54.609  1.00  0.00      PROA C
ATOM   2008  HA  LEU X 397      75.939  35.978  54.162  1.00  0.00      PROA H
ATOM   2009  CB  LEU X 397      74.477  36.966  55.215  1.00  0.00      PROA C
ATOM   2010  HB1 LEU X 397      75.159  37.453  55.945  1.00  0.00      PROA H
ATOM   2011  HB2 LEU X 397      73.550  36.612  55.714  1.00  0.00      PROA H
ATOM   2012  CG  LEU X 397      74.176  38.152  54.293  1.00  0.00      PROA C
ATOM   2013  HG  LEU X 397      73.379  37.727  53.646  1.00  0.00      PROA H
ATOM   2014  CD1 LEU X 397      73.552  39.352  54.939  1.00  0.00      PROA C
ATOM   2015 HD11 LEU X 397      72.618  39.216  55.525  1.00  0.00      PROA H
ATOM   2016 HD12 LEU X 397      73.388  40.057  54.096  1.00  0.00      PROA H
ATOM   2017 HD13 LEU X 397      74.196  39.853  55.693  1.00  0.00      PROA H
ATOM   2018  CD2 LEU X 397      75.279  38.701  53.481  1.00  0.00      PROA C
ATOM   2019 HD21 LEU X 397      75.035  39.406  52.658  1.00  0.00      PROA H
ATOM   2020 HD22 LEU X 397      75.925  37.906  53.053  1.00  0.00      PROA H
ATOM   2021 HD23 LEU X 397      75.899  39.248  54.223  1.00  0.00      PROA H
ATOM   2022  C   LEU X 397      75.147  34.536  55.632  1.00  0.00      PROA C
ATOM   2023  O   LEU X 397      74.141  33.999  56.162  1.00  0.00      PROA O
ATOM   2024  N   GLN X 398      76.387  34.255  55.984  1.00  0.00      PROA N
ATOM   2025  HN  GLN X 398      77.130  34.655  55.453  1.00  0.00      PROA H
ATOM   2026  CA  GLN X 398      76.731  33.066  56.805  1.00  0.00      PROA C
ATOM   2027  HA  GLN X 398      75.847  32.453  56.703  1.00  0.00      PROA H
ATOM   2028  CB  GLN X 398      78.041  32.363  56.364  1.00  0.00      PROA C
ATOM   2029  HB1 GLN X 398      78.250  31.376  56.830  1.00  0.00      PROA H
ATOM   2030  HB2 GLN X 398      78.861  33.072  56.607  1.00  0.00      PROA H
ATOM   2031  CG  GLN X 398      78.157  31.876  54.844  1.00  0.00      PROA C
ATOM   2032  HG1 GLN X 398      79.159  31.401  54.780  1.00  0.00      PROA H
ATOM   2033  HG2 GLN X 398      78.147  32.719  54.119  1.00  0.00      PROA H
ATOM   2034  CD  GLN X 398      77.145  30.735  54.519  1.00  0.00      PROA C
ATOM   2035  OE1 GLN X 398      77.337  29.589  54.833  1.00  0.00      PROA O
ATOM   2036  NE2 GLN X 398      75.992  31.058  53.903  1.00  0.00      PROA N
ATOM   2037 HE21 GLN X 398      75.253  30.384  53.889  1.00  0.00      PROA H
ATOM   2038 HE22 GLN X 398      75.812  32.032  53.766  1.00  0.00      PROA H
ATOM   2039  C   GLN X 398      76.898  33.590  58.223  1.00  0.00      PROA C
ATOM   2040  O   GLN X 398      77.267  32.877  59.129  1.00  0.00      PROA O
ATOM   2041  N   GLU X 399      76.695  34.874  58.575  1.00  0.00      PROA N
ATOM   2042  HN  GLU X 399      76.611  35.543  57.841  1.00  0.00      PROA H
ATOM   2043  CA  GLU X 399      76.818  35.391  59.869  1.00  0.00      PROA C
ATOM   2044  HA  GLU X 399      76.727  34.638  60.638  1.00  0.00      PROA H
ATOM   2045  CB  GLU X 399      78.028  36.273  60.055  1.00  0.00      PROA C
ATOM   2046  HB1 GLU X 399      77.986  36.671  61.091  1.00  0.00      PROA H
ATOM   2047  HB2 GLU X 399      78.057  37.161  59.388  1.00  0.00      PROA H
ATOM   2048  CG  GLU X 399      79.444  35.489  59.905  1.00  0.00      PROA C
ATOM   2049  HG1 GLU X 399      79.854  35.266  58.897  1.00  0.00      PROA H
ATOM   2050  HG2 GLU X 399      79.102  34.459  60.144  1.00  0.00      PROA H
ATOM   2051  CD  GLU X 399      80.492  36.104  60.835  1.00  0.00      PROA C
ATOM   2052  OE1 GLU X 399      81.258  36.979  60.399  1.00  0.00      PROA O
ATOM   2053  OE2 GLU X 399      80.518  35.748  62.065  1.00  0.00      PROA O
ATOM   2054  C   GLU X 399      75.671  36.339  60.132  1.00  0.00      PROA C
ATOM   2055  O   GLU X 399      75.209  36.924  59.131  1.00  0.00      PROA O
ATOM   2056  N   ASP X 400      75.267  36.592  61.428  1.00  0.00      PROA N
ATOM   2057  HN  ASP X 400      75.779  36.376  62.256  1.00  0.00      PROA H
ATOM   2058  CA  ASP X 400      74.096  37.391  61.847  1.00  0.00      PROA C
ATOM   2059  HA  ASP X 400      73.368  37.435  61.051  1.00  0.00      PROA H
ATOM   2060  CB  ASP X 400      73.441  36.810  63.103  1.00  0.00      PROA C
ATOM   2061  HB1 ASP X 400      72.584  37.430  63.441  1.00  0.00      PROA H
ATOM   2062  HB2 ASP X 400      74.310  36.750  63.792  1.00  0.00      PROA H
ATOM   2063  CG  ASP X 400      72.868  35.457  62.896  1.00  0.00      PROA C
ATOM   2064  OD1 ASP X 400      72.384  34.775  63.909  1.00  0.00      PROA O
ATOM   2065  OD2 ASP X 400      72.663  35.041  61.731  1.00  0.00      PROA O
ATOM   2066  C   ASP X 400      74.518  38.788  62.087  1.00  0.00      PROA C
ATOM   2067  O   ASP X 400      75.657  38.972  62.414  1.00  0.00      PROA O
ATOM   2068  N   ASN X 401      73.631  39.847  61.941  1.00  0.00      PROA N
ATOM   2069  HN  ASN X 401      72.773  39.726  61.448  1.00  0.00      PROA H
ATOM   2070  CA  ASN X 401      73.966  41.217  62.303  1.00  0.00      PROA C
ATOM   2071  HA  ASN X 401      73.054  41.793  62.360  1.00  0.00      PROA H
ATOM   2072  CB  ASN X 401      74.648  41.360  63.739  1.00  0.00      PROA C
ATOM   2073  HB1 ASN X 401      74.976  42.414  63.870  1.00  0.00      PROA H
ATOM   2074  HB2 ASN X 401      75.429  40.586  63.893  1.00  0.00      PROA H
ATOM   2075  CG  ASN X 401      73.595  41.183  64.734  1.00  0.00      PROA C
ATOM   2076  OD1 ASN X 401      72.437  40.807  64.502  1.00  0.00      PROA O
ATOM   2077  ND2 ASN X 401      74.049  41.420  65.988  1.00  0.00      PROA N
ATOM   2078 HD21 ASN X 401      74.952  41.843  66.063  1.00  0.00      PROA H
ATOM   2079 HD22 ASN X 401      73.400  41.400  66.749  1.00  0.00      PROA H
ATOM   2080  C   ASN X 401      74.768  41.974  61.263  1.00  0.00      PROA C
ATOM   2081  O   ASN X 401      75.281  43.065  61.471  1.00  0.00      PROA O
ATOM   2082  N   LEU X 402      74.988  41.275  60.095  1.00  0.00      PROA N
ATOM   2083  HN  LEU X 402      74.570  40.404  59.850  1.00  0.00      PROA H
ATOM   2084  CA  LEU X 402      76.019  41.649  59.176  1.00  0.00      PROA C
ATOM   2085  HA  LEU X 402      76.784  42.115  59.780  1.00  0.00      PROA H
ATOM   2086  CB  LEU X 402      76.562  40.315  58.549  1.00  0.00      PROA C
ATOM   2087  HB1 LEU X 402      75.715  40.051  57.881  1.00  0.00      PROA H
ATOM   2088  HB2 LEU X 402      76.736  39.511  59.297  1.00  0.00      PROA H
ATOM   2089  CG  LEU X 402      77.867  40.482  57.779  1.00  0.00      PROA C
ATOM   2090  HG  LEU X 402      77.789  41.407  57.169  1.00  0.00      PROA H
ATOM   2091  CD1 LEU X 402      79.209  40.703  58.609  1.00  0.00      PROA C
ATOM   2092 HD11 LEU X 402      79.974  41.135  57.929  1.00  0.00      PROA H
ATOM   2093 HD12 LEU X 402      79.487  39.806  59.204  1.00  0.00      PROA H
ATOM   2094 HD13 LEU X 402      79.066  41.431  59.436  1.00  0.00      PROA H
ATOM   2095  CD2 LEU X 402      78.065  39.275  56.882  1.00  0.00      PROA C
ATOM   2096 HD21 LEU X 402      77.249  39.003  56.178  1.00  0.00      PROA H
ATOM   2097 HD22 LEU X 402      78.122  38.374  57.529  1.00  0.00      PROA H
ATOM   2098 HD23 LEU X 402      79.004  39.491  56.330  1.00  0.00      PROA H
ATOM   2099  C   LEU X 402      75.716  42.714  58.195  1.00  0.00      PROA C
ATOM   2100  O   LEU X 402      74.957  42.502  57.227  1.00  0.00      PROA O
ATOM   2101  N   GLU X 403      76.431  43.787  58.256  1.00  0.00      PROA N
ATOM   2102  HN  GLU X 403      77.117  43.757  58.979  1.00  0.00      PROA H
ATOM   2103  CA  GLU X 403      76.377  44.777  57.255  1.00  0.00      PROA C
ATOM   2104  HA  GLU X 403      75.493  44.665  56.645  1.00  0.00      PROA H
ATOM   2105  CB  GLU X 403      76.227  46.162  57.947  1.00  0.00      PROA C
ATOM   2106  HB1 GLU X 403      77.122  46.325  58.584  1.00  0.00      PROA H
ATOM   2107  HB2 GLU X 403      75.331  46.139  58.604  1.00  0.00      PROA H
ATOM   2108  CG  GLU X 403      76.326  47.383  56.980  1.00  0.00      PROA C
ATOM   2109  HG1 GLU X 403      75.621  47.293  56.127  1.00  0.00      PROA H
ATOM   2110  HG2 GLU X 403      77.338  47.450  56.527  1.00  0.00      PROA H
ATOM   2111  CD  GLU X 403      76.160  48.655  57.769  1.00  0.00      PROA C
ATOM   2112  OE1 GLU X 403      74.946  48.985  57.891  1.00  0.00      PROA O
ATOM   2113  OE2 GLU X 403      77.073  49.400  58.190  1.00  0.00      PROA O
ATOM   2114  C   GLU X 403      77.536  44.854  56.412  1.00  0.00      PROA C
ATOM   2115  O   GLU X 403      78.650  44.892  56.939  1.00  0.00      PROA O
ATOM   2116  N   LEU X 404      77.286  44.987  55.080  1.00  0.00      PROA N
ATOM   2117  HN  LEU X 404      76.362  45.065  54.713  1.00  0.00      PROA H
ATOM   2118  CA  LEU X 404      78.339  44.859  54.047  1.00  0.00      PROA C
ATOM   2119  HA  LEU X 404      79.257  44.955  54.607  1.00  0.00      PROA H
ATOM   2120  CB  LEU X 404      78.142  43.477  53.421  1.00  0.00      PROA C
ATOM   2121  HB1 LEU X 404      78.759  43.393  52.500  1.00  0.00      PROA H
ATOM   2122  HB2 LEU X 404      77.063  43.285  53.242  1.00  0.00      PROA H
ATOM   2123  CG  LEU X 404      78.586  42.249  54.287  1.00  0.00      PROA C
ATOM   2124  HG  LEU X 404      77.928  42.357  55.176  1.00  0.00      PROA H
ATOM   2125  CD1 LEU X 404      78.323  40.901  53.504  1.00  0.00      PROA C
ATOM   2126 HD11 LEU X 404      78.508  40.081  54.231  1.00  0.00      PROA H
ATOM   2127 HD12 LEU X 404      79.066  40.808  52.684  1.00  0.00      PROA H
ATOM   2128 HD13 LEU X 404      77.290  40.884  53.095  1.00  0.00      PROA H
ATOM   2129  CD2 LEU X 404      80.084  42.348  54.756  1.00  0.00      PROA C
ATOM   2130 HD21 LEU X 404      80.773  42.346  53.885  1.00  0.00      PROA H
ATOM   2131 HD22 LEU X 404      80.337  41.409  55.293  1.00  0.00      PROA H
ATOM   2132 HD23 LEU X 404      80.288  43.164  55.482  1.00  0.00      PROA H
ATOM   2133  C   LEU X 404      78.235  46.032  53.089  1.00  0.00      PROA C
ATOM   2134  O   LEU X 404      77.147  46.267  52.596  1.00  0.00      PROA O
ATOM   2135  N   ASN X 405      79.320  46.709  52.757  1.00  0.00      PROA N
ATOM   2136  HN  ASN X 405      80.180  46.220  52.878  1.00  0.00      PROA H
ATOM   2137  CA  ASN X 405      79.290  47.979  52.055  1.00  0.00      PROA C
ATOM   2138  HA  ASN X 405      78.292  48.392  52.070  1.00  0.00      PROA H
ATOM   2139  CB  ASN X 405      80.124  49.129  52.710  1.00  0.00      PROA C
ATOM   2140  HB1 ASN X 405      80.138  50.062  52.107  1.00  0.00      PROA H
ATOM   2141  HB2 ASN X 405      81.199  48.852  52.755  1.00  0.00      PROA H
ATOM   2142  CG  ASN X 405      79.704  49.579  54.074  1.00  0.00      PROA C
ATOM   2143  OD1 ASN X 405      80.163  49.077  55.109  1.00  0.00      PROA O
ATOM   2144  ND2 ASN X 405      78.738  50.548  54.143  1.00  0.00      PROA N
ATOM   2145 HD21 ASN X 405      78.311  50.870  54.989  1.00  0.00      PROA H
ATOM   2146 HD22 ASN X 405      78.474  51.038  53.312  1.00  0.00      PROA H
ATOM   2147  C   ASN X 405      79.710  47.714  50.605  1.00  0.00      PROA C
ATOM   2148  O   ASN X 405      80.819  47.223  50.397  1.00  0.00      PROA O
ATOM   2149  N   ASP X 406      78.885  48.156  49.619  1.00  0.00      PROA N
ATOM   2150  HN  ASP X 406      78.118  48.759  49.822  1.00  0.00      PROA H
ATOM   2151  CA  ASP X 406      79.151  48.051  48.258  1.00  0.00      PROA C
ATOM   2152  HA  ASP X 406      78.293  48.472  47.754  1.00  0.00      PROA H
ATOM   2153  CB  ASP X 406      80.308  48.951  47.810  1.00  0.00      PROA C
ATOM   2154  HB1 ASP X 406      80.555  48.704  46.755  1.00  0.00      PROA H
ATOM   2155  HB2 ASP X 406      81.229  48.838  48.422  1.00  0.00      PROA H
ATOM   2156  CG  ASP X 406      79.907  50.445  47.808  1.00  0.00      PROA C
ATOM   2157  OD1 ASP X 406      80.660  51.245  48.407  1.00  0.00      PROA O
ATOM   2158  OD2 ASP X 406      78.956  50.812  47.074  1.00  0.00      PROA O
ATOM   2159  C   ASP X 406      79.268  46.658  47.756  1.00  0.00      PROA C
ATOM   2160  O   ASP X 406      80.354  46.208  47.348  1.00  0.00      PROA O
ATOM   2161  N   VAL X 407      78.176  45.913  47.727  1.00  0.00      PROA N
ATOM   2162  HN  VAL X 407      77.341  46.286  48.124  1.00  0.00      PROA H
ATOM   2163  CA  VAL X 407      78.147  44.576  47.149  1.00  0.00      PROA C
ATOM   2164  HA  VAL X 407      79.081  44.056  47.301  1.00  0.00      PROA H
ATOM   2165  CB  VAL X 407      77.202  43.712  47.948  1.00  0.00      PROA C
ATOM   2166  HB  VAL X 407      76.173  44.122  47.859  1.00  0.00      PROA H
ATOM   2167  CG1 VAL X 407      77.345  42.194  47.467  1.00  0.00      PROA C
ATOM   2168 HG11 VAL X 407      78.379  41.796  47.547  1.00  0.00      PROA H
ATOM   2169 HG12 VAL X 407      76.921  42.192  46.440  1.00  0.00      PROA H
ATOM   2170 HG13 VAL X 407      76.707  41.693  48.227  1.00  0.00      PROA H
ATOM   2171  CG2 VAL X 407      77.577  43.794  49.465  1.00  0.00      PROA C
ATOM   2172 HG21 VAL X 407      76.912  43.087  50.007  1.00  0.00      PROA H
ATOM   2173 HG22 VAL X 407      77.453  44.839  49.820  1.00  0.00      PROA H
ATOM   2174 HG23 VAL X 407      78.658  43.653  49.680  1.00  0.00      PROA H
ATOM   2175  C   VAL X 407      77.905  44.588  45.649  1.00  0.00      PROA C
ATOM   2176  O   VAL X 407      76.816  44.966  45.201  1.00  0.00      PROA O
ATOM   2177  N   VAL X 408      78.844  43.971  44.929  1.00  0.00      PROA N
ATOM   2178  HN  VAL X 408      79.717  43.684  45.316  1.00  0.00      PROA H
ATOM   2179  CA  VAL X 408      78.738  43.932  43.457  1.00  0.00      PROA C
ATOM   2180  HA  VAL X 408      77.742  44.255  43.194  1.00  0.00      PROA H
ATOM   2181  CB  VAL X 408      79.882  44.550  42.690  1.00  0.00      PROA C
ATOM   2182  HB  VAL X 408      80.796  44.028  43.046  1.00  0.00      PROA H
ATOM   2183  CG1 VAL X 408      79.761  44.498  41.176  1.00  0.00      PROA C
ATOM   2184 HG11 VAL X 408      78.822  44.924  40.761  1.00  0.00      PROA H
ATOM   2185 HG12 VAL X 408      79.911  43.479  40.758  1.00  0.00      PROA H
ATOM   2186 HG13 VAL X 408      80.589  45.096  40.738  1.00  0.00      PROA H
ATOM   2187  CG2 VAL X 408      79.962  46.060  43.069  1.00  0.00      PROA C
ATOM   2188 HG21 VAL X 408      79.757  46.190  44.154  1.00  0.00      PROA H
ATOM   2189 HG22 VAL X 408      79.274  46.718  42.495  1.00  0.00      PROA H
ATOM   2190 HG23 VAL X 408      81.013  46.395  42.935  1.00  0.00      PROA H
ATOM   2191  C   VAL X 408      78.744  42.454  43.075  1.00  0.00      PROA C
ATOM   2192  O   VAL X 408      79.726  41.684  43.172  1.00  0.00      PROA O
ATOM   2193  N   ILE X 409      77.644  42.046  42.363  1.00  0.00      PROA N
ATOM   2194  HN  ILE X 409      76.844  42.637  42.286  1.00  0.00      PROA H
ATOM   2195  CA  ILE X 409      77.500  40.690  41.890  1.00  0.00      PROA C
ATOM   2196  HA  ILE X 409      78.289  40.112  42.348  1.00  0.00      PROA H
ATOM   2197  CB  ILE X 409      76.231  39.983  42.434  1.00  0.00      PROA C
ATOM   2198  HB  ILE X 409      75.356  40.569  42.081  1.00  0.00      PROA H
ATOM   2199  CG2 ILE X 409      76.139  38.522  41.936  1.00  0.00      PROA C
ATOM   2200 HG21 ILE X 409      76.073  38.453  40.829  1.00  0.00      PROA H
ATOM   2201 HG22 ILE X 409      75.307  37.961  42.413  1.00  0.00      PROA H
ATOM   2202 HG23 ILE X 409      77.023  37.881  42.144  1.00  0.00      PROA H
ATOM   2203  CG1 ILE X 409      76.262  40.042  43.993  1.00  0.00      PROA C
ATOM   2204 HG11 ILE X 409      76.607  41.067  44.247  1.00  0.00      PROA H
ATOM   2205 HG12 ILE X 409      76.960  39.236  44.305  1.00  0.00      PROA H
ATOM   2206  CD  ILE X 409      74.929  39.722  44.791  1.00  0.00      PROA C
ATOM   2207  HD1 ILE X 409      74.642  38.663  44.615  1.00  0.00      PROA H
ATOM   2208  HD2 ILE X 409      74.086  40.420  44.604  1.00  0.00      PROA H
ATOM   2209  HD3 ILE X 409      75.197  39.899  45.854  1.00  0.00      PROA H
ATOM   2210  C   ILE X 409      77.582  40.695  40.347  1.00  0.00      PROA C
ATOM   2211  O   ILE X 409      76.897  41.371  39.648  1.00  0.00      PROA O
ATOM   2212  N   THR X 410      78.434  39.859  39.745  1.00  0.00      PROA N
ATOM   2213  HN  THR X 410      78.887  39.194  40.333  1.00  0.00      PROA H
ATOM   2214  CA  THR X 410      78.665  39.758  38.370  1.00  0.00      PROA C
ATOM   2215  HA  THR X 410      78.003  40.442  37.860  1.00  0.00      PROA H
ATOM   2216  CB  THR X 410      80.078  40.230  37.951  1.00  0.00      PROA C
ATOM   2217  HB  THR X 410      80.773  39.481  38.388  1.00  0.00      PROA H
ATOM   2218  OG1 THR X 410      80.395  41.515  38.560  1.00  0.00      PROA O
ATOM   2219  HG1 THR X 410      80.816  41.333  39.403  1.00  0.00      PROA H
ATOM   2220  CG2 THR X 410      80.097  40.297  36.454  1.00  0.00      PROA C
ATOM   2221 HG21 THR X 410      80.856  41.028  36.103  1.00  0.00      PROA H
ATOM   2222 HG22 THR X 410      79.156  40.619  35.960  1.00  0.00      PROA H
ATOM   2223 HG23 THR X 410      80.397  39.332  35.992  1.00  0.00      PROA H
ATOM   2224  C   THR X 410      78.424  38.327  37.809  1.00  0.00      PROA C
ATOM   2225  O   THR X 410      79.178  37.422  38.067  1.00  0.00      PROA O
ATOM   2226  N   ILE X 411      77.407  38.108  36.922  1.00  0.00      PROA N
ATOM   2227  HN  ILE X 411      76.891  38.920  36.662  1.00  0.00      PROA H
ATOM   2228  CA  ILE X 411      77.114  36.924  36.216  1.00  0.00      PROA C
ATOM   2229  HA  ILE X 411      77.673  36.112  36.657  1.00  0.00      PROA H
ATOM   2230  CB  ILE X 411      75.670  36.477  36.435  1.00  0.00      PROA C
ATOM   2231  HB  ILE X 411      75.064  37.149  35.790  1.00  0.00      PROA H
ATOM   2232  CG2 ILE X 411      75.475  34.960  36.078  1.00  0.00      PROA C
ATOM   2233 HG21 ILE X 411      74.404  34.760  35.857  1.00  0.00      PROA H
ATOM   2234 HG22 ILE X 411      75.713  34.316  36.951  1.00  0.00      PROA H
ATOM   2235 HG23 ILE X 411      76.063  34.588  35.212  1.00  0.00      PROA H
ATOM   2236  CG1 ILE X 411      75.211  36.749  37.882  1.00  0.00      PROA C
ATOM   2237 HG11 ILE X 411      74.158  36.397  37.852  1.00  0.00      PROA H
ATOM   2238 HG12 ILE X 411      75.210  37.837  38.105  1.00  0.00      PROA H
ATOM   2239  CD  ILE X 411      75.838  36.007  39.080  1.00  0.00      PROA C
ATOM   2240  HD1 ILE X 411      75.376  36.366  40.024  1.00  0.00      PROA H
ATOM   2241  HD2 ILE X 411      76.940  36.122  39.163  1.00  0.00      PROA H
ATOM   2242  HD3 ILE X 411      75.659  34.911  39.055  1.00  0.00      PROA H
ATOM   2243  C   ILE X 411      77.474  37.039  34.713  1.00  0.00      PROA C
ATOM   2244  O   ILE X 411      76.911  37.925  34.024  1.00  0.00      PROA O
ATOM   2245  N   PRO X 412      78.350  36.248  34.097  1.00  0.00      PROA N
ATOM   2246  CD  PRO X 412      79.386  35.505  34.778  1.00  0.00      PROA C
ATOM   2247  HD1 PRO X 412      78.867  34.677  35.307  1.00  0.00      PROA H
ATOM   2248  HD2 PRO X 412      79.893  36.149  35.528  1.00  0.00      PROA H
ATOM   2249  CA  PRO X 412      78.372  35.981  32.646  1.00  0.00      PROA C
ATOM   2250  HA  PRO X 412      78.594  36.968  32.267  1.00  0.00      PROA H
ATOM   2251  CB  PRO X 412      79.393  34.857  32.514  1.00  0.00      PROA C
ATOM   2252  HB1 PRO X 412      79.822  34.832  31.490  1.00  0.00      PROA H
ATOM   2253  HB2 PRO X 412      78.746  33.990  32.766  1.00  0.00      PROA H
ATOM   2254  CG  PRO X 412      80.322  35.121  33.716  1.00  0.00      PROA C
ATOM   2255  HG1 PRO X 412      80.985  34.240  33.846  1.00  0.00      PROA H
ATOM   2256  HG2 PRO X 412      81.076  35.929  33.602  1.00  0.00      PROA H
ATOM   2257  C   PRO X 412      77.031  35.720  31.948  1.00  0.00      PROA C
ATOM   2258  O   PRO X 412      76.103  35.260  32.647  1.00  0.00      PROA O
ATOM   2259  N   LEU X 413      76.944  35.945  30.609  1.00  0.00      PROA N
ATOM   2260  HN  LEU X 413      77.565  36.597  30.180  1.00  0.00      PROA H
ATOM   2261  CA  LEU X 413      75.759  35.640  29.795  1.00  0.00      PROA C
ATOM   2262  HA  LEU X 413      75.123  34.953  30.334  1.00  0.00      PROA H
ATOM   2263  CB  LEU X 413      74.949  36.916  29.518  1.00  0.00      PROA C
ATOM   2264  HB1 LEU X 413      74.146  36.716  28.777  1.00  0.00      PROA H
ATOM   2265  HB2 LEU X 413      75.739  37.466  28.962  1.00  0.00      PROA H
ATOM   2266  CG  LEU X 413      74.468  37.729  30.737  1.00  0.00      PROA C
ATOM   2267  HG  LEU X 413      75.239  38.122  31.434  1.00  0.00      PROA H
ATOM   2268  CD1 LEU X 413      74.076  39.103  30.217  1.00  0.00      PROA C
ATOM   2269 HD11 LEU X 413      73.228  38.866  29.541  1.00  0.00      PROA H
ATOM   2270 HD12 LEU X 413      74.956  39.499  29.666  1.00  0.00      PROA H
ATOM   2271 HD13 LEU X 413      73.719  39.707  31.079  1.00  0.00      PROA H
ATOM   2272  CD2 LEU X 413      73.293  37.085  31.465  1.00  0.00      PROA C
ATOM   2273 HD21 LEU X 413      73.490  36.009  31.661  1.00  0.00      PROA H
ATOM   2274 HD22 LEU X 413      72.494  37.248  30.710  1.00  0.00      PROA H
ATOM   2275 HD23 LEU X 413      73.189  37.464  32.504  1.00  0.00      PROA H
ATOM   2276  C   LEU X 413      76.212  34.844  28.502  1.00  0.00      PROA C
ATOM   2277  O   LEU X 413      77.321  34.931  27.998  1.00  0.00      PROA O
ATOM   2278  N   PRO X 414      75.284  34.179  27.835  1.00  0.00      PROA N
ATOM   2279  CD  PRO X 414      74.099  33.557  28.467  1.00  0.00      PROA C
ATOM   2280  HD1 PRO X 414      73.333  34.361  28.488  1.00  0.00      PROA H
ATOM   2281  HD2 PRO X 414      74.450  33.107  29.420  1.00  0.00      PROA H
ATOM   2282  CA  PRO X 414      75.366  33.852  26.401  1.00  0.00      PROA C
ATOM   2283  HA  PRO X 414      76.283  33.283  26.362  1.00  0.00      PROA H
ATOM   2284  CB  PRO X 414      73.996  33.189  26.152  1.00  0.00      PROA C
ATOM   2285  HB1 PRO X 414      74.023  32.412  25.359  1.00  0.00      PROA H
ATOM   2286  HB2 PRO X 414      73.417  34.079  25.824  1.00  0.00      PROA H
ATOM   2287  CG  PRO X 414      73.493  32.604  27.471  1.00  0.00      PROA C
ATOM   2288  HG1 PRO X 414      72.385  32.608  27.546  1.00  0.00      PROA H
ATOM   2289  HG2 PRO X 414      73.854  31.556  27.547  1.00  0.00      PROA H
ATOM   2290  C   PRO X 414      75.577  35.049  25.461  1.00  0.00      PROA C
ATOM   2291  O   PRO X 414      75.248  36.161  25.847  1.00  0.00      PROA O
ATOM   2292  N   SER X 415      76.127  34.856  24.267  1.00  0.00      PROA N
ATOM   2293  HN  SER X 415      76.587  33.973  24.222  1.00  0.00      PROA H
ATOM   2294  CA  SER X 415      76.138  35.807  23.138  1.00  0.00      PROA C
ATOM   2295  HA  SER X 415      76.034  36.794  23.564  1.00  0.00      PROA H
ATOM   2296  CB  SER X 415      77.418  35.749  22.363  1.00  0.00      PROA C
ATOM   2297  HB1 SER X 415      78.346  35.999  22.920  1.00  0.00      PROA H
ATOM   2298  HB2 SER X 415      77.289  36.465  21.524  1.00  0.00      PROA H
ATOM   2299  OG  SER X 415      77.677  34.462  21.723  1.00  0.00      PROA O
ATOM   2300  HG1 SER X 415      77.135  34.377  20.935  1.00  0.00      PROA H
ATOM   2301  C   SER X 415      74.925  35.570  22.196  1.00  0.00      PROA C
ATOM   2302  O   SER X 415      74.407  34.433  22.075  1.00  0.00      PROA O
ATOM   2303  N   GLY X 416      74.590  36.621  21.455  1.00  0.00      PROA N
ATOM   2304  HN  GLY X 416      75.024  37.518  21.485  1.00  0.00      PROA H
ATOM   2305  CA  GLY X 416      73.420  36.667  20.589  1.00  0.00      PROA C
ATOM   2306  HA1 GLY X 416      73.586  35.991  19.764  1.00  0.00      PROA H
ATOM   2307  HA2 GLY X 416      73.445  37.673  20.197  1.00  0.00      PROA H
ATOM   2308  C   GLY X 416      72.026  36.506  21.206  1.00  0.00      PROA C
ATOM   2309  O   GLY X 416      71.079  35.880  20.728  1.00  0.00      PROA O
ATOM   2310  N   VAL X 417      71.811  37.134  22.347  1.00  0.00      PROA N
ATOM   2311  HN  VAL X 417      72.471  37.756  22.763  1.00  0.00      PROA H
ATOM   2312  CA  VAL X 417      70.615  37.075  23.024  1.00  0.00      PROA C
ATOM   2313  HA  VAL X 417      69.806  36.690  22.420  1.00  0.00      PROA H
ATOM   2314  CB  VAL X 417      70.613  36.230  24.256  1.00  0.00      PROA C
ATOM   2315  HB  VAL X 417      70.942  35.214  23.951  1.00  0.00      PROA H
ATOM   2316  CG1 VAL X 417      71.600  36.621  25.369  1.00  0.00      PROA C
ATOM   2317 HG11 VAL X 417      71.302  37.618  25.757  1.00  0.00      PROA H
ATOM   2318 HG12 VAL X 417      72.658  36.594  25.033  1.00  0.00      PROA H
ATOM   2319 HG13 VAL X 417      71.420  36.025  26.289  1.00  0.00      PROA H
ATOM   2320  CG2 VAL X 417      69.172  36.016  24.749  1.00  0.00      PROA C
ATOM   2321 HG21 VAL X 417      68.450  35.949  23.908  1.00  0.00      PROA H
ATOM   2322 HG22 VAL X 417      68.822  36.827  25.423  1.00  0.00      PROA H
ATOM   2323 HG23 VAL X 417      69.132  35.048  25.292  1.00  0.00      PROA H
ATOM   2324  C   VAL X 417      70.181  38.495  23.413  1.00  0.00      PROA C
ATOM   2325  O   VAL X 417      70.993  39.428  23.604  1.00  0.00      PROA O
ATOM   2326  N   GLY X 418      68.880  38.784  23.530  1.00  0.00      PROA N
ATOM   2327  HN  GLY X 418      68.176  38.132  23.255  1.00  0.00      PROA H
ATOM   2328  CA  GLY X 418      68.328  39.953  24.202  1.00  0.00      PROA C
ATOM   2329  HA1 GLY X 418      67.344  39.511  24.238  1.00  0.00      PROA H
ATOM   2330  HA2 GLY X 418      68.443  40.802  23.544  1.00  0.00      PROA H
ATOM   2331  C   GLY X 418      68.736  40.295  25.619  1.00  0.00      PROA C
ATOM   2332  O   GLY X 418      69.292  39.467  26.339  1.00  0.00      PROA O
ATOM   2333  N   ALA X 419      68.479  41.578  25.923  1.00  0.00      PROA N
ATOM   2334  HN  ALA X 419      67.861  42.048  25.298  1.00  0.00      PROA H
ATOM   2335  CA  ALA X 419      68.792  42.065  27.285  1.00  0.00      PROA C
ATOM   2336  HA  ALA X 419      69.852  42.012  27.483  1.00  0.00      PROA H
ATOM   2337  CB  ALA X 419      68.275  43.513  27.383  1.00  0.00      PROA C
ATOM   2338  HB1 ALA X 419      67.186  43.492  27.161  1.00  0.00      PROA H
ATOM   2339  HB2 ALA X 419      68.739  44.027  26.514  1.00  0.00      PROA H
ATOM   2340  HB3 ALA X 419      68.386  44.018  28.366  1.00  0.00      PROA H
ATOM   2341  C   ALA X 419      68.143  41.234  28.377  1.00  0.00      PROA C
ATOM   2342  O   ALA X 419      66.972  40.900  28.293  1.00  0.00      PROA O
ATOM   2343  N   PRO X 420      68.774  40.787  29.420  1.00  0.00      PROA N
ATOM   2344  CD  PRO X 420      70.217  40.837  29.736  1.00  0.00      PROA C
ATOM   2345  HD1 PRO X 420      70.380  41.936  29.735  1.00  0.00      PROA H
ATOM   2346  HD2 PRO X 420      70.820  40.175  29.078  1.00  0.00      PROA H
ATOM   2347  CA  PRO X 420      68.081  40.064  30.474  1.00  0.00      PROA C
ATOM   2348  HA  PRO X 420      67.722  39.097  30.156  1.00  0.00      PROA H
ATOM   2349  CB  PRO X 420      69.072  39.794  31.579  1.00  0.00      PROA C
ATOM   2350  HB1 PRO X 420      69.250  38.699  31.635  1.00  0.00      PROA H
ATOM   2351  HB2 PRO X 420      68.716  40.005  32.611  1.00  0.00      PROA H
ATOM   2352  CG  PRO X 420      70.338  40.470  31.220  1.00  0.00      PROA C
ATOM   2353  HG1 PRO X 420      70.376  41.391  31.841  1.00  0.00      PROA H
ATOM   2354  HG2 PRO X 420      71.137  39.747  31.491  1.00  0.00      PROA H
ATOM   2355  C   PRO X 420      66.900  40.696  31.060  1.00  0.00      PROA C
ATOM   2356  O   PRO X 420      66.931  41.921  31.252  1.00  0.00      PROA O
ATOM   2357  N   VAL X 421      65.839  39.910  31.282  1.00  0.00      PROA N
ATOM   2358  HN  VAL X 421      65.861  38.922  31.143  1.00  0.00      PROA H
ATOM   2359  CA  VAL X 421      64.661  40.604  31.870  1.00  0.00      PROA C
ATOM   2360  HA  VAL X 421      64.623  41.619  31.503  1.00  0.00      PROA H
ATOM   2361  CB  VAL X 421      63.305  39.940  31.541  1.00  0.00      PROA C
ATOM   2362  HB  VAL X 421      63.273  38.916  31.971  1.00  0.00      PROA H
ATOM   2363  CG1 VAL X 421      62.193  40.828  32.070  1.00  0.00      PROA C
ATOM   2364 HG11 VAL X 421      62.118  40.744  33.175  1.00  0.00      PROA H
ATOM   2365 HG12 VAL X 421      61.168  40.515  31.781  1.00  0.00      PROA H
ATOM   2366 HG13 VAL X 421      62.286  41.896  31.777  1.00  0.00      PROA H
ATOM   2367  CG2 VAL X 421      63.251  39.820  30.040  1.00  0.00      PROA C
ATOM   2368 HG21 VAL X 421      63.545  40.838  29.707  1.00  0.00      PROA H
ATOM   2369 HG22 VAL X 421      62.208  39.751  29.663  1.00  0.00      PROA H
ATOM   2370 HG23 VAL X 421      63.942  39.049  29.638  1.00  0.00      PROA H
ATOM   2371  C   VAL X 421      64.856  40.595  33.409  1.00  0.00      PROA C
ATOM   2372  O   VAL X 421      65.188  39.507  33.959  1.00  0.00      PROA O
ATOM   2373  N   ILE X 422      64.856  41.681  34.111  1.00  0.00      PROA N
ATOM   2374  HN  ILE X 422      64.722  42.584  33.708  1.00  0.00      PROA H
ATOM   2375  CA  ILE X 422      65.238  41.736  35.448  1.00  0.00      PROA C
ATOM   2376  HA  ILE X 422      65.840  40.885  35.732  1.00  0.00      PROA H
ATOM   2377  CB  ILE X 422      66.150  42.905  35.611  1.00  0.00      PROA C
ATOM   2378  HB  ILE X 422      65.603  43.769  35.176  1.00  0.00      PROA H
ATOM   2379  CG2 ILE X 422      66.380  43.115  37.117  1.00  0.00      PROA C
ATOM   2380 HG21 ILE X 422      67.053  42.355  37.569  1.00  0.00      PROA H
ATOM   2381 HG22 ILE X 422      65.486  43.167  37.775  1.00  0.00      PROA H
ATOM   2382 HG23 ILE X 422      66.914  44.066  37.329  1.00  0.00      PROA H
ATOM   2383  CG1 ILE X 422      67.552  42.777  34.819  1.00  0.00      PROA C
ATOM   2384 HG11 ILE X 422      68.163  43.632  35.179  1.00  0.00      PROA H
ATOM   2385 HG12 ILE X 422      67.395  43.040  33.751  1.00  0.00      PROA H
ATOM   2386  CD  ILE X 422      68.345  41.500  34.904  1.00  0.00      PROA C
ATOM   2387  HD1 ILE X 422      68.714  41.345  35.941  1.00  0.00      PROA H
ATOM   2388  HD2 ILE X 422      69.345  41.466  34.422  1.00  0.00      PROA H
ATOM   2389  HD3 ILE X 422      67.705  40.640  34.617  1.00  0.00      PROA H
ATOM   2390  C   ILE X 422      64.052  41.750  36.363  1.00  0.00      PROA C
ATOM   2391  O   ILE X 422      63.113  42.565  36.108  1.00  0.00      PROA O
ATOM   2392  N   GLY X 423      63.922  40.767  37.289  1.00  0.00      PROA N
ATOM   2393  HN  GLY X 423      64.545  39.990  37.246  1.00  0.00      PROA H
ATOM   2394  CA  GLY X 423      62.898  40.739  38.301  1.00  0.00      PROA C
ATOM   2395  HA1 GLY X 423      63.054  39.890  38.950  1.00  0.00      PROA H
ATOM   2396  HA2 GLY X 423      61.961  40.798  37.767  1.00  0.00      PROA H
ATOM   2397  C   GLY X 423      62.830  41.891  39.270  1.00  0.00      PROA C
ATOM   2398  O   GLY X 423      63.144  43.004  38.943  1.00  0.00      PROA O
ATOM   2399  N   GLU X 424      62.282  41.649  40.440  1.00  0.00      PROA N
ATOM   2400  HN  GLU X 424      61.904  40.768  40.714  1.00  0.00      PROA H
ATOM   2401  CA  GLU X 424      62.211  42.700  41.418  1.00  0.00      PROA C
ATOM   2402  HA  GLU X 424      61.746  43.591  41.022  1.00  0.00      PROA H
ATOM   2403  CB  GLU X 424      61.262  42.291  42.644  1.00  0.00      PROA C
ATOM   2404  HB1 GLU X 424      61.184  43.096  43.405  1.00  0.00      PROA H
ATOM   2405  HB2 GLU X 424      61.830  41.540  43.234  1.00  0.00      PROA H
ATOM   2406  CG  GLU X 424      59.817  41.764  42.288  1.00  0.00      PROA C
ATOM   2407  HG1 GLU X 424      59.820  41.038  41.446  1.00  0.00      PROA H
ATOM   2408  HG2 GLU X 424      59.153  42.591  41.956  1.00  0.00      PROA H
ATOM   2409  CD  GLU X 424      59.154  41.173  43.545  1.00  0.00      PROA C
ATOM   2410  OE1 GLU X 424      58.376  41.929  44.199  1.00  0.00      PROA O
ATOM   2411  OE2 GLU X 424      59.398  39.986  43.874  1.00  0.00      PROA O
ATOM   2412  C   GLU X 424      63.514  43.286  41.940  1.00  0.00      PROA C
ATOM   2413  O   GLU X 424      64.369  42.483  42.302  1.00  0.00      PROA O
ATOM   2414  N   ILE X 425      63.707  44.627  41.904  1.00  0.00      PROA N
ATOM   2415  HN  ILE X 425      62.896  45.203  41.976  1.00  0.00      PROA H
ATOM   2416  CA  ILE X 425      65.072  45.111  42.057  1.00  0.00      PROA C
ATOM   2417  HA  ILE X 425      65.831  44.344  42.016  1.00  0.00      PROA H
ATOM   2418  CB  ILE X 425      65.566  46.018  40.907  1.00  0.00      PROA C
ATOM   2419  HB  ILE X 425      65.253  45.423  40.023  1.00  0.00      PROA H
ATOM   2420  CG2 ILE X 425      64.722  47.342  40.786  1.00  0.00      PROA C
ATOM   2421 HG21 ILE X 425      65.081  48.108  41.507  1.00  0.00      PROA H
ATOM   2422 HG22 ILE X 425      63.658  47.091  40.982  1.00  0.00      PROA H
ATOM   2423 HG23 ILE X 425      64.724  47.618  39.710  1.00  0.00      PROA H
ATOM   2424  CG1 ILE X 425      67.100  46.334  40.864  1.00  0.00      PROA C
ATOM   2425 HG11 ILE X 425      67.357  46.738  41.867  1.00  0.00      PROA H
ATOM   2426 HG12 ILE X 425      67.199  47.138  40.104  1.00  0.00      PROA H
ATOM   2427  CD  ILE X 425      67.999  45.136  40.526  1.00  0.00      PROA C
ATOM   2428  HD1 ILE X 425      69.029  45.474  40.282  1.00  0.00      PROA H
ATOM   2429  HD2 ILE X 425      67.532  44.522  39.726  1.00  0.00      PROA H
ATOM   2430  HD3 ILE X 425      68.083  44.490  41.426  1.00  0.00      PROA H
ATOM   2431  C   ILE X 425      65.467  45.760  43.417  1.00  0.00      PROA C
ATOM   2432  O   ILE X 425      64.986  46.884  43.703  1.00  0.00      PROA O
ATOM   2433  N   ASP X 426      66.241  45.069  44.255  1.00  0.00      PROA N
ATOM   2434  HN  ASP X 426      66.367  44.101  44.050  1.00  0.00      PROA H
ATOM   2435  CA  ASP X 426      67.070  45.645  45.248  1.00  0.00      PROA C
ATOM   2436  HA  ASP X 426      66.657  46.527  45.715  1.00  0.00      PROA H
ATOM   2437  CB  ASP X 426      67.453  44.578  46.436  1.00  0.00      PROA C
ATOM   2438  HB1 ASP X 426      68.182  45.083  47.105  1.00  0.00      PROA H
ATOM   2439  HB2 ASP X 426      67.957  43.707  45.964  1.00  0.00      PROA H
ATOM   2440  CG  ASP X 426      66.192  44.123  47.145  1.00  0.00      PROA C
ATOM   2441  OD1 ASP X 426      65.055  44.833  47.134  1.00  0.00      PROA O
ATOM   2442  OD2 ASP X 426      66.315  43.110  47.867  1.00  0.00      PROA O
ATOM   2443  C   ASP X 426      68.336  46.060  44.525  1.00  0.00      PROA C
ATOM   2444  O   ASP X 426      68.706  45.387  43.583  1.00  0.00      PROA O
ATOM   2445  N   GLY X 427      68.886  47.303  44.884  1.00  0.00      PROA N
ATOM   2446  HN  GLY X 427      68.571  47.705  45.740  1.00  0.00      PROA H
ATOM   2447  CA  GLY X 427      69.934  47.921  44.230  1.00  0.00      PROA C
ATOM   2448  HA1 GLY X 427      70.696  47.156  44.198  1.00  0.00      PROA H
ATOM   2449  HA2 GLY X 427      70.250  48.735  44.864  1.00  0.00      PROA H
ATOM   2450  C   GLY X 427      69.839  48.465  42.765  1.00  0.00      PROA C
ATOM   2451  O   GLY X 427      68.703  48.734  42.319  1.00  0.00      PROA O
ATOM   2452  N   GLU X 428      71.009  48.677  42.056  1.00  0.00      PROA N
ATOM   2453  HN  GLU X 428      71.850  48.299  42.435  1.00  0.00      PROA H
ATOM   2454  CA  GLU X 428      71.102  49.004  40.664  1.00  0.00      PROA C
ATOM   2455  HA  GLU X 428      70.123  49.067  40.212  1.00  0.00      PROA H
ATOM   2456  CB  GLU X 428      71.895  50.312  40.389  1.00  0.00      PROA C
ATOM   2457  HB1 GLU X 428      71.429  51.063  41.062  1.00  0.00      PROA H
ATOM   2458  HB2 GLU X 428      71.625  50.628  39.359  1.00  0.00      PROA H
ATOM   2459  CG  GLU X 428      73.483  50.269  40.542  1.00  0.00      PROA C
ATOM   2460  HG1 GLU X 428      74.002  49.770  39.696  1.00  0.00      PROA H
ATOM   2461  HG2 GLU X 428      73.479  49.711  41.503  1.00  0.00      PROA H
ATOM   2462  CD  GLU X 428      74.039  51.607  40.766  1.00  0.00      PROA C
ATOM   2463  OE1 GLU X 428      74.376  51.987  41.943  1.00  0.00      PROA O
ATOM   2464  OE2 GLU X 428      74.209  52.411  39.764  1.00  0.00      PROA O
ATOM   2465  C   GLU X 428      71.712  47.776  39.916  1.00  0.00      PROA C
ATOM   2466  O   GLU X 428      72.310  46.873  40.526  1.00  0.00      PROA O
ATOM   2467  N   TYR X 429      71.553  47.704  38.567  1.00  0.00      PROA N
ATOM   2468  HN  TYR X 429      70.948  48.298  38.043  1.00  0.00      PROA H
ATOM   2469  CA  TYR X 429      72.073  46.719  37.706  1.00  0.00      PROA C
ATOM   2470  HA  TYR X 429      72.941  46.250  38.145  1.00  0.00      PROA H
ATOM   2471  CB  TYR X 429      70.997  45.652  37.364  1.00  0.00      PROA C
ATOM   2472  HB1 TYR X 429      70.502  45.297  38.293  1.00  0.00      PROA H
ATOM   2473  HB2 TYR X 429      71.483  44.727  36.986  1.00  0.00      PROA H
ATOM   2474  CG  TYR X 429      69.850  45.951  36.343  1.00  0.00      PROA C
ATOM   2475  CD1 TYR X 429      68.571  46.189  36.811  1.00  0.00      PROA C
ATOM   2476  HD1 TYR X 429      68.478  46.134  37.885  1.00  0.00      PROA H
ATOM   2477  CE1 TYR X 429      67.542  46.475  35.959  1.00  0.00      PROA C
ATOM   2478  HE1 TYR X 429      66.576  46.735  36.365  1.00  0.00      PROA H
ATOM   2479  CZ  TYR X 429      67.788  46.555  34.544  1.00  0.00      PROA C
ATOM   2480  OH  TYR X 429      66.754  46.893  33.737  1.00  0.00      PROA O
ATOM   2481  HH  TYR X 429      65.959  46.616  34.200  1.00  0.00      PROA H
ATOM   2482  CD2 TYR X 429      70.131  45.971  34.960  1.00  0.00      PROA C
ATOM   2483  HD2 TYR X 429      71.113  45.817  34.538  1.00  0.00      PROA H
ATOM   2484  CE2 TYR X 429      69.051  46.395  34.095  1.00  0.00      PROA C
ATOM   2485  HE2 TYR X 429      69.268  46.468  33.039  1.00  0.00      PROA H
ATOM   2486  C   TYR X 429      72.573  47.377  36.388  1.00  0.00      PROA C
ATOM   2487  O   TYR X 429      72.054  48.401  35.930  1.00  0.00      PROA O
ATOM   2488  N   ARG X 430      73.587  46.688  35.760  1.00  0.00      PROA N
ATOM   2489  HN  ARG X 430      73.881  45.863  36.234  1.00  0.00      PROA H
ATOM   2490  CA  ARG X 430      74.119  46.909  34.462  1.00  0.00      PROA C
ATOM   2491  HA  ARG X 430      73.582  47.753  34.056  1.00  0.00      PROA H
ATOM   2492  CB  ARG X 430      75.543  47.412  34.564  1.00  0.00      PROA C
ATOM   2493  HB1 ARG X 430      75.799  47.616  33.502  1.00  0.00      PROA H
ATOM   2494  HB2 ARG X 430      76.218  46.604  34.918  1.00  0.00      PROA H
ATOM   2495  CG  ARG X 430      75.783  48.667  35.387  1.00  0.00      PROA C
ATOM   2496  HG1 ARG X 430      75.302  48.440  36.363  1.00  0.00      PROA H
ATOM   2497  HG2 ARG X 430      75.186  49.516  34.991  1.00  0.00      PROA H
ATOM   2498  CD  ARG X 430      77.267  48.950  35.622  1.00  0.00      PROA C
ATOM   2499  HD1 ARG X 430      77.700  48.999  34.600  1.00  0.00      PROA H
ATOM   2500  HD2 ARG X 430      77.904  48.307  36.267  1.00  0.00      PROA H
ATOM   2501  NE  ARG X 430      77.229  50.349  36.178  1.00  0.00      PROA N
ATOM   2502  HE  ARG X 430      76.302  50.712  36.267  1.00  0.00      PROA H
ATOM   2503  CZ  ARG X 430      78.194  50.942  36.908  1.00  0.00      PROA C
ATOM   2504  NH1 ARG X 430      79.442  50.389  36.878  1.00  0.00      PROA N
ATOM   2505 HH11 ARG X 430      79.691  49.767  36.137  1.00  0.00      PROA H
ATOM   2506 HH12 ARG X 430      80.193  50.809  37.387  1.00  0.00      PROA H
ATOM   2507  NH2 ARG X 430      78.085  52.041  37.578  1.00  0.00      PROA N
ATOM   2508 HH21 ARG X 430      78.887  52.143  38.166  1.00  0.00      PROA H
ATOM   2509 HH22 ARG X 430      77.235  52.562  37.491  1.00  0.00      PROA H
ATOM   2510  C   ARG X 430      74.172  45.650  33.578  1.00  0.00      PROA C
ATOM   2511  O   ARG X 430      74.854  44.627  33.825  1.00  0.00      PROA O
ATOM   2512  N   HSD X 431      73.470  45.634  32.418  1.00  0.00      PROA N
ATOM   2513  HN  HSD X 431      73.004  46.423  32.026  1.00  0.00      PROA H
ATOM   2514  CA  HSD X 431      73.793  44.736  31.349  1.00  0.00      PROA C
ATOM   2515  HA  HSD X 431      74.245  43.801  31.645  1.00  0.00      PROA H
ATOM   2516  CB  HSD X 431      72.500  44.255  30.688  1.00  0.00      PROA C
ATOM   2517  HB1 HSD X 431      71.882  45.082  30.277  1.00  0.00      PROA H
ATOM   2518  HB2 HSD X 431      71.926  43.735  31.485  1.00  0.00      PROA H
ATOM   2519  ND1 HSD X 431      73.496  42.271  29.258  1.00  0.00      PROA N
ATOM   2520  HD1 HSD X 431      74.123  41.863  29.921  1.00  0.00      PROA H
ATOM   2521  CG  HSD X 431      72.712  43.436  29.425  1.00  0.00      PROA C
ATOM   2522  CE1 HSD X 431      73.278  41.836  28.019  1.00  0.00      PROA C
ATOM   2523  HE1 HSD X 431      74.010  41.185  27.542  1.00  0.00      PROA H
ATOM   2524  NE2 HSD X 431      72.502  42.647  27.362  1.00  0.00      PROA N
ATOM   2525  CD2 HSD X 431      72.099  43.614  28.256  1.00  0.00      PROA C
ATOM   2526  HD2 HSD X 431      71.495  44.462  27.957  1.00  0.00      PROA H
ATOM   2527  C   HSD X 431      74.711  45.310  30.300  1.00  0.00      PROA C
ATOM   2528  O   HSD X 431      74.321  46.099  29.489  1.00  0.00      PROA O
ATOM   2529  N   ASP X 432      76.003  44.835  30.208  1.00  0.00      PROA N
ATOM   2530  HN  ASP X 432      76.297  44.203  30.921  1.00  0.00      PROA H
ATOM   2531  CA  ASP X 432      77.035  45.182  29.322  1.00  0.00      PROA C
ATOM   2532  HA  ASP X 432      76.740  46.016  28.702  1.00  0.00      PROA H
ATOM   2533  CB  ASP X 432      78.363  45.633  29.957  1.00  0.00      PROA C
ATOM   2534  HB1 ASP X 432      78.838  44.850  30.587  1.00  0.00      PROA H
ATOM   2535  HB2 ASP X 432      77.985  46.406  30.660  1.00  0.00      PROA H
ATOM   2536  CG  ASP X 432      79.456  46.255  29.032  1.00  0.00      PROA C
ATOM   2537  OD1 ASP X 432      80.608  46.347  29.560  1.00  0.00      PROA O
ATOM   2538  OD2 ASP X 432      79.183  46.746  27.886  1.00  0.00      PROA O
ATOM   2539  C   ASP X 432      77.249  44.056  28.249  1.00  0.00      PROA C
ATOM   2540  O   ASP X 432      77.670  42.929  28.464  1.00  0.00      PROA O
ATOM   2541  N   SER X 433      76.780  44.336  26.987  1.00  0.00      PROA N
ATOM   2542  HN  SER X 433      76.409  45.261  26.970  1.00  0.00      PROA H
ATOM   2543  CA  SER X 433      76.997  43.589  25.764  1.00  0.00      PROA C
ATOM   2544  HA  SER X 433      76.471  42.646  25.779  1.00  0.00      PROA H
ATOM   2545  CB  SER X 433      76.423  44.307  24.499  1.00  0.00      PROA C
ATOM   2546  HB1 SER X 433      75.322  44.244  24.360  1.00  0.00      PROA H
ATOM   2547  HB2 SER X 433      76.741  43.845  23.541  1.00  0.00      PROA H
ATOM   2548  OG  SER X 433      76.779  45.712  24.339  1.00  0.00      PROA O
ATOM   2549  HG1 SER X 433      76.314  46.226  25.003  1.00  0.00      PROA H
ATOM   2550  C   SER X 433      78.468  43.344  25.384  1.00  0.00      PROA C
ATOM   2551  O   SER X 433      78.832  42.299  24.814  1.00  0.00      PROA O
ATOM   2552  N   ARG X 434      79.349  44.268  25.739  1.00  0.00      PROA N
ATOM   2553  HN  ARG X 434      79.033  45.119  26.150  1.00  0.00      PROA H
ATOM   2554  CA  ARG X 434      80.812  44.019  25.512  1.00  0.00      PROA C
ATOM   2555  HA  ARG X 434      80.973  44.012  24.444  1.00  0.00      PROA H
ATOM   2556  CB  ARG X 434      81.645  45.278  25.926  1.00  0.00      PROA C
ATOM   2557  HB1 ARG X 434      82.708  45.065  25.683  1.00  0.00      PROA H
ATOM   2558  HB2 ARG X 434      81.565  45.327  27.033  1.00  0.00      PROA H
ATOM   2559  CG  ARG X 434      81.178  46.659  25.299  1.00  0.00      PROA C
ATOM   2560  HG1 ARG X 434      80.107  46.877  25.499  1.00  0.00      PROA H
ATOM   2561  HG2 ARG X 434      81.175  46.480  24.203  1.00  0.00      PROA H
ATOM   2562  CD  ARG X 434      82.154  47.765  25.707  1.00  0.00      PROA C
ATOM   2563  HD1 ARG X 434      81.843  48.693  25.180  1.00  0.00      PROA H
ATOM   2564  HD2 ARG X 434      83.241  47.564  25.603  1.00  0.00      PROA H
ATOM   2565  NE  ARG X 434      81.809  47.892  27.176  1.00  0.00      PROA N
ATOM   2566  HE  ARG X 434      81.181  47.195  27.521  1.00  0.00      PROA H
ATOM   2567  CZ  ARG X 434      82.583  48.656  27.989  1.00  0.00      PROA C
ATOM   2568  NH1 ARG X 434      83.299  49.639  27.548  1.00  0.00      PROA N
ATOM   2569 HH11 ARG X 434      83.503  49.754  26.576  1.00  0.00      PROA H
ATOM   2570 HH12 ARG X 434      83.844  50.151  28.212  1.00  0.00      PROA H
ATOM   2571  NH2 ARG X 434      82.489  48.331  29.272  1.00  0.00      PROA N
ATOM   2572 HH21 ARG X 434      81.689  47.760  29.454  1.00  0.00      PROA H
ATOM   2573 HH22 ARG X 434      83.019  48.908  29.894  1.00  0.00      PROA H
ATOM   2574  C   ARG X 434      81.473  42.682  25.932  1.00  0.00      PROA C
ATOM   2575  O   ARG X 434      81.960  41.905  25.110  1.00  0.00      PROA O
ATOM   2576  N   ARG X 435      81.404  42.424  27.245  1.00  0.00      PROA N
ATOM   2577  HN  ARG X 435      81.232  43.159  27.896  1.00  0.00      PROA H
ATOM   2578  CA  ARG X 435      81.946  41.221  27.832  1.00  0.00      PROA C
ATOM   2579  HA  ARG X 435      82.527  40.639  27.132  1.00  0.00      PROA H
ATOM   2580  CB  ARG X 435      82.703  41.571  29.153  1.00  0.00      PROA C
ATOM   2581  HB1 ARG X 435      81.883  41.989  29.776  1.00  0.00      PROA H
ATOM   2582  HB2 ARG X 435      83.401  42.430  29.054  1.00  0.00      PROA H
ATOM   2583  CG  ARG X 435      83.538  40.427  29.938  1.00  0.00      PROA C
ATOM   2584  HG1 ARG X 435      82.714  39.889  30.454  1.00  0.00      PROA H
ATOM   2585  HG2 ARG X 435      84.062  40.834  30.829  1.00  0.00      PROA H
ATOM   2586  CD  ARG X 435      84.437  39.513  29.159  1.00  0.00      PROA C
ATOM   2587  HD1 ARG X 435      85.402  39.920  28.788  1.00  0.00      PROA H
ATOM   2588  HD2 ARG X 435      83.977  39.169  28.208  1.00  0.00      PROA H
ATOM   2589  NE  ARG X 435      84.625  38.230  29.941  1.00  0.00      PROA N
ATOM   2590  HE  ARG X 435      84.136  38.068  30.799  1.00  0.00      PROA H
ATOM   2591  CZ  ARG X 435      85.264  37.157  29.447  1.00  0.00      PROA C
ATOM   2592  NH1 ARG X 435      85.969  37.139  28.330  1.00  0.00      PROA N
ATOM   2593 HH11 ARG X 435      85.889  37.977  27.789  1.00  0.00      PROA H
ATOM   2594 HH12 ARG X 435      86.403  36.350  27.896  1.00  0.00      PROA H
ATOM   2595  NH2 ARG X 435      85.021  36.090  30.126  1.00  0.00      PROA N
ATOM   2596 HH21 ARG X 435      84.375  36.077  30.889  1.00  0.00      PROA H
ATOM   2597 HH22 ARG X 435      85.530  35.257  29.911  1.00  0.00      PROA H
ATOM   2598  C   ARG X 435      80.949  40.111  28.014  1.00  0.00      PROA C
ATOM   2599  O   ARG X 435      81.291  39.008  28.338  1.00  0.00      PROA O
ATOM   2600  N   ASN X 436      79.646  40.421  27.721  1.00  0.00      PROA N
ATOM   2601  HN  ASN X 436      79.467  41.322  27.333  1.00  0.00      PROA H
ATOM   2602  CA  ASN X 436      78.425  39.573  27.980  1.00  0.00      PROA C
ATOM   2603  HA  ASN X 436      77.607  40.207  27.673  1.00  0.00      PROA H
ATOM   2604  CB  ASN X 436      78.358  38.280  27.170  1.00  0.00      PROA C
ATOM   2605  HB1 ASN X 436      77.398  37.769  27.396  1.00  0.00      PROA H
ATOM   2606  HB2 ASN X 436      79.128  37.547  27.493  1.00  0.00      PROA H
ATOM   2607  CG  ASN X 436      78.472  38.642  25.675  1.00  0.00      PROA C
ATOM   2608  OD1 ASN X 436      79.489  38.293  25.125  1.00  0.00      PROA O
ATOM   2609  ND2 ASN X 436      77.377  39.110  24.982  1.00  0.00      PROA N
ATOM   2610 HD21 ASN X 436      77.487  39.690  24.174  1.00  0.00      PROA H
ATOM   2611 HD22 ASN X 436      76.611  39.366  25.571  1.00  0.00      PROA H
ATOM   2612  C   ASN X 436      78.209  39.339  29.484  1.00  0.00      PROA C
ATOM   2613  O   ASN X 436      78.413  38.273  30.042  1.00  0.00      PROA O
ATOM   2614  N   THR X 437      77.661  40.365  30.175  1.00  0.00      PROA N
ATOM   2615  HN  THR X 437      77.388  41.236  29.774  1.00  0.00      PROA H
ATOM   2616  CA  THR X 437      77.590  40.351  31.599  1.00  0.00      PROA C
ATOM   2617  HA  THR X 437      77.492  39.356  32.007  1.00  0.00      PROA H
ATOM   2618  CB  THR X 437      78.757  41.134  32.203  1.00  0.00      PROA C
ATOM   2619  HB  THR X 437      78.638  41.388  33.278  1.00  0.00      PROA H
ATOM   2620  OG1 THR X 437      79.091  42.303  31.463  1.00  0.00      PROA O
ATOM   2621  HG1 THR X 437      78.407  42.927  31.719  1.00  0.00      PROA H
ATOM   2622  CG2 THR X 437      79.990  40.222  32.182  1.00  0.00      PROA C
ATOM   2623 HG21 THR X 437      80.790  40.720  32.772  1.00  0.00      PROA H
ATOM   2624 HG22 THR X 437      80.360  40.090  31.143  1.00  0.00      PROA H
ATOM   2625 HG23 THR X 437      79.780  39.212  32.593  1.00  0.00      PROA H
ATOM   2626  C   THR X 437      76.263  40.924  32.068  1.00  0.00      PROA C
ATOM   2627  O   THR X 437      75.612  41.748  31.480  1.00  0.00      PROA O
ATOM   2628  N   LEU X 438      75.846  40.433  33.253  1.00  0.00      PROA N
ATOM   2629  HN  LEU X 438      76.263  39.609  33.628  1.00  0.00      PROA H
ATOM   2630  CA  LEU X 438      75.077  41.303  34.057  1.00  0.00      PROA C
ATOM   2631  HA  LEU X 438      74.806  42.264  33.643  1.00  0.00      PROA H
ATOM   2632  CB  LEU X 438      73.873  40.567  34.440  1.00  0.00      PROA C
ATOM   2633  HB1 LEU X 438      74.159  39.553  34.794  1.00  0.00      PROA H
ATOM   2634  HB2 LEU X 438      73.355  40.320  33.488  1.00  0.00      PROA H
ATOM   2635  CG  LEU X 438      72.740  41.232  35.331  1.00  0.00      PROA C
ATOM   2636  HG  LEU X 438      73.183  41.363  36.341  1.00  0.00      PROA H
ATOM   2637  CD1 LEU X 438      72.215  42.633  34.854  1.00  0.00      PROA C
ATOM   2638 HD11 LEU X 438      73.066  43.323  35.039  1.00  0.00      PROA H
ATOM   2639 HD12 LEU X 438      71.377  42.956  35.508  1.00  0.00      PROA H
ATOM   2640 HD13 LEU X 438      72.018  42.587  33.762  1.00  0.00      PROA H
ATOM   2641  CD2 LEU X 438      71.607  40.291  35.502  1.00  0.00      PROA C
ATOM   2642 HD21 LEU X 438      70.861  40.864  36.093  1.00  0.00      PROA H
ATOM   2643 HD22 LEU X 438      71.832  39.317  35.988  1.00  0.00      PROA H
ATOM   2644 HD23 LEU X 438      71.136  40.081  34.518  1.00  0.00      PROA H
ATOM   2645  C   LEU X 438      75.805  41.525  35.333  1.00  0.00      PROA C
ATOM   2646  O   LEU X 438      76.431  40.615  35.894  1.00  0.00      PROA O
ATOM   2647  N   GLU X 439      75.779  42.777  35.842  1.00  0.00      PROA N
ATOM   2648  HN  GLU X 439      75.336  43.480  35.292  1.00  0.00      PROA H
ATOM   2649  CA  GLU X 439      76.415  43.218  37.053  1.00  0.00      PROA C
ATOM   2650  HA  GLU X 439      76.841  42.382  37.587  1.00  0.00      PROA H
ATOM   2651  CB  GLU X 439      77.549  44.197  36.877  1.00  0.00      PROA C
ATOM   2652  HB1 GLU X 439      78.097  44.237  37.843  1.00  0.00      PROA H
ATOM   2653  HB2 GLU X 439      77.161  45.211  36.644  1.00  0.00      PROA H
ATOM   2654  CG  GLU X 439      78.608  43.699  35.824  1.00  0.00      PROA C
ATOM   2655  HG1 GLU X 439      78.058  43.237  34.976  1.00  0.00      PROA H
ATOM   2656  HG2 GLU X 439      79.347  42.937  36.152  1.00  0.00      PROA H
ATOM   2657  CD  GLU X 439      79.432  44.821  35.226  1.00  0.00      PROA C
ATOM   2658  OE1 GLU X 439      79.357  45.108  34.036  1.00  0.00      PROA O
ATOM   2659  OE2 GLU X 439      80.209  45.453  35.985  1.00  0.00      PROA O
ATOM   2660  C   GLU X 439      75.305  43.915  37.877  1.00  0.00      PROA C
ATOM   2661  O   GLU X 439      74.720  44.927  37.550  1.00  0.00      PROA O
ATOM   2662  N   TRP X 440      75.004  43.313  39.073  1.00  0.00      PROA N
ATOM   2663  HN  TRP X 440      75.541  42.562  39.449  1.00  0.00      PROA H
ATOM   2664  CA  TRP X 440      73.881  43.663  39.965  1.00  0.00      PROA C
ATOM   2665  HA  TRP X 440      73.278  44.471  39.578  1.00  0.00      PROA H
ATOM   2666  CB  TRP X 440      73.063  42.365  40.283  1.00  0.00      PROA C
ATOM   2667  HB1 TRP X 440      73.671  41.575  40.775  1.00  0.00      PROA H
ATOM   2668  HB2 TRP X 440      72.643  41.999  39.322  1.00  0.00      PROA H
ATOM   2669  CG  TRP X 440      71.880  42.596  41.183  1.00  0.00      PROA C
ATOM   2670  CD1 TRP X 440      71.062  43.712  41.426  1.00  0.00      PROA C
ATOM   2671  HD1 TRP X 440      71.213  44.612  40.848  1.00  0.00      PROA H
ATOM   2672  NE1 TRP X 440      70.194  43.481  42.463  1.00  0.00      PROA N
ATOM   2673  HE1 TRP X 440      69.516  44.090  42.812  1.00  0.00      PROA H
ATOM   2674  CE2 TRP X 440      70.409  42.224  42.911  1.00  0.00      PROA C
ATOM   2675  CD2 TRP X 440      71.553  41.682  42.254  1.00  0.00      PROA C
ATOM   2676  CE3 TRP X 440      72.019  40.462  42.675  1.00  0.00      PROA C
ATOM   2677  HE3 TRP X 440      72.958  40.118  42.266  1.00  0.00      PROA H
ATOM   2678  CZ3 TRP X 440      71.363  39.752  43.634  1.00  0.00      PROA C
ATOM   2679  HZ3 TRP X 440      71.785  38.810  43.953  1.00  0.00      PROA H
ATOM   2680  CZ2 TRP X 440      69.748  41.504  43.895  1.00  0.00      PROA C
ATOM   2681  HZ2 TRP X 440      68.925  41.873  44.488  1.00  0.00      PROA H
ATOM   2682  CH2 TRP X 440      70.210  40.248  44.245  1.00  0.00      PROA C
ATOM   2683  HH2 TRP X 440      69.795  39.759  45.114  1.00  0.00      PROA H
ATOM   2684  C   TRP X 440      74.466  44.198  41.312  1.00  0.00      PROA C
ATOM   2685  O   TRP X 440      75.233  43.466  41.991  1.00  0.00      PROA O
ATOM   2686  N   CYS X 441      74.141  45.376  41.670  1.00  0.00      PROA N
ATOM   2687  HN  CYS X 441      73.399  45.904  41.264  1.00  0.00      PROA H
ATOM   2688  CA  CYS X 441      74.914  46.084  42.580  1.00  0.00      PROA C
ATOM   2689  HA  CYS X 441      75.710  45.467  42.968  1.00  0.00      PROA H
ATOM   2690  CB  CYS X 441      75.498  47.336  41.952  1.00  0.00      PROA C
ATOM   2691  HB1 CYS X 441      76.072  47.924  42.700  1.00  0.00      PROA H
ATOM   2692  HB2 CYS X 441      74.665  48.017  41.675  1.00  0.00      PROA H
ATOM   2693  SG  CYS X 441      76.439  46.983  40.423  1.00  0.00      PROA S
ATOM   2694  HG1 CYS X 441      75.683  47.805  39.710  1.00  0.00      PROA H
ATOM   2695  C   CYS X 441      74.057  46.634  43.753  1.00  0.00      PROA C
ATOM   2696  O   CYS X 441      73.313  47.563  43.593  1.00  0.00      PROA O
ATOM   2697  N   LEU X 442      74.285  46.087  44.914  1.00  0.00      PROA N
ATOM   2698  HN  LEU X 442      74.911  45.315  44.983  1.00  0.00      PROA H
ATOM   2699  CA  LEU X 442      73.591  46.482  46.188  1.00  0.00      PROA C
ATOM   2700  HA  LEU X 442      72.600  46.870  46.004  1.00  0.00      PROA H
ATOM   2701  CB  LEU X 442      73.275  45.208  47.042  1.00  0.00      PROA C
ATOM   2702  HB1 LEU X 442      72.731  45.589  47.933  1.00  0.00      PROA H
ATOM   2703  HB2 LEU X 442      74.228  44.785  47.428  1.00  0.00      PROA H
ATOM   2704  CG  LEU X 442      72.374  44.107  46.388  1.00  0.00      PROA C
ATOM   2705  HG  LEU X 442      72.021  43.422  47.187  1.00  0.00      PROA H
ATOM   2706  CD1 LEU X 442      71.143  44.714  45.755  1.00  0.00      PROA C
ATOM   2707 HD11 LEU X 442      71.354  44.977  44.697  1.00  0.00      PROA H
ATOM   2708 HD12 LEU X 442      70.794  45.521  46.434  1.00  0.00      PROA H
ATOM   2709 HD13 LEU X 442      70.358  43.929  45.713  1.00  0.00      PROA H
ATOM   2710  CD2 LEU X 442      73.264  43.260  45.388  1.00  0.00      PROA C
ATOM   2711 HD21 LEU X 442      74.303  43.179  45.773  1.00  0.00      PROA H
ATOM   2712 HD22 LEU X 442      73.320  43.687  44.364  1.00  0.00      PROA H
ATOM   2713 HD23 LEU X 442      72.778  42.272  45.241  1.00  0.00      PROA H
ATOM   2714  C   LEU X 442      74.418  47.463  46.968  1.00  0.00      PROA C
ATOM   2715  O   LEU X 442      75.561  47.208  47.317  1.00  0.00      PROA O
ATOM   2716  N   PRO X 443      73.956  48.728  47.258  1.00  0.00      PROA N
ATOM   2717  CD  PRO X 443      72.860  49.426  46.580  1.00  0.00      PROA C
ATOM   2718  HD1 PRO X 443      71.947  48.832  46.800  1.00  0.00      PROA H
ATOM   2719  HD2 PRO X 443      73.071  49.455  45.489  1.00  0.00      PROA H
ATOM   2720  CA  PRO X 443      74.919  49.720  47.757  1.00  0.00      PROA C
ATOM   2721  HA  PRO X 443      75.887  49.644  47.285  1.00  0.00      PROA H
ATOM   2722  CB  PRO X 443      74.263  51.081  47.509  1.00  0.00      PROA C
ATOM   2723  HB1 PRO X 443      74.808  51.604  46.694  1.00  0.00      PROA H
ATOM   2724  HB2 PRO X 443      74.256  51.711  48.424  1.00  0.00      PROA H
ATOM   2725  CG  PRO X 443      72.787  50.833  47.128  1.00  0.00      PROA C
ATOM   2726  HG1 PRO X 443      72.104  50.787  48.004  1.00  0.00      PROA H
ATOM   2727  HG2 PRO X 443      72.474  51.581  46.369  1.00  0.00      PROA H
ATOM   2728  C   PRO X 443      75.308  49.469  49.188  1.00  0.00      PROA C
ATOM   2729  O   PRO X 443      76.426  49.696  49.615  1.00  0.00      PROA O
ATOM   2730  N   VAL X 444      74.330  49.042  49.951  1.00  0.00      PROA N
ATOM   2731  HN  VAL X 444      73.435  48.786  49.595  1.00  0.00      PROA H
ATOM   2732  CA  VAL X 444      74.571  48.614  51.311  1.00  0.00      PROA C
ATOM   2733  HA  VAL X 444      75.591  48.295  51.469  1.00  0.00      PROA H
ATOM   2734  CB  VAL X 444      74.250  49.747  52.316  1.00  0.00      PROA C
ATOM   2735  HB  VAL X 444      73.178  49.722  52.610  1.00  0.00      PROA H
ATOM   2736  CG1 VAL X 444      75.108  49.461  53.615  1.00  0.00      PROA C
ATOM   2737 HG11 VAL X 444      74.884  50.251  54.364  1.00  0.00      PROA H
ATOM   2738 HG12 VAL X 444      76.182  49.597  53.367  1.00  0.00      PROA H
ATOM   2739 HG13 VAL X 444      74.928  48.486  54.116  1.00  0.00      PROA H
ATOM   2740  CG2 VAL X 444      74.618  51.143  51.862  1.00  0.00      PROA C
ATOM   2741 HG21 VAL X 444      74.123  51.398  50.900  1.00  0.00      PROA H
ATOM   2742 HG22 VAL X 444      75.719  51.235  51.746  1.00  0.00      PROA H
ATOM   2743 HG23 VAL X 444      74.323  51.742  52.750  1.00  0.00      PROA H
ATOM   2744  C   VAL X 444      73.699  47.388  51.580  1.00  0.00      PROA C
ATOM   2745  O   VAL X 444      72.545  47.439  51.145  1.00  0.00      PROA O
ATOM   2746  N   ILE X 445      74.249  46.359  52.263  1.00  0.00      PROA N
ATOM   2747  HN  ILE X 445      75.220  46.439  52.474  1.00  0.00      PROA H
ATOM   2748  CA  ILE X 445      73.401  45.253  52.783  1.00  0.00      PROA C
ATOM   2749  HA  ILE X 445      72.559  45.223  52.107  1.00  0.00      PROA H
ATOM   2750  CB  ILE X 445      74.122  43.921  52.792  1.00  0.00      PROA C
ATOM   2751  HB  ILE X 445      74.979  43.836  53.494  1.00  0.00      PROA H
ATOM   2752  CG2 ILE X 445      73.141  42.803  53.239  1.00  0.00      PROA C
ATOM   2753 HG21 ILE X 445      73.510  41.791  52.968  1.00  0.00      PROA H
ATOM   2754 HG22 ILE X 445      72.121  42.931  52.816  1.00  0.00      PROA H
ATOM   2755 HG23 ILE X 445      73.080  42.830  54.348  1.00  0.00      PROA H
ATOM   2756  CG1 ILE X 445      74.702  43.572  51.460  1.00  0.00      PROA C
ATOM   2757 HG11 ILE X 445      75.168  42.564  51.457  1.00  0.00      PROA H
ATOM   2758 HG12 ILE X 445      75.572  44.255  51.350  1.00  0.00      PROA H
ATOM   2759  CD  ILE X 445      73.791  43.554  50.270  1.00  0.00      PROA C
ATOM   2760  HD1 ILE X 445      73.592  44.591  49.924  1.00  0.00      PROA H
ATOM   2761  HD2 ILE X 445      72.810  43.068  50.457  1.00  0.00      PROA H
ATOM   2762  HD3 ILE X 445      74.361  43.040  49.467  1.00  0.00      PROA H
ATOM   2763  C   ILE X 445      72.890  45.568  54.210  1.00  0.00      PROA C
ATOM   2764  O   ILE X 445      73.626  45.835  55.125  1.00  0.00      PROA O
ATOM   2765  N   ASP X 446      71.561  45.560  54.316  1.00  0.00      PROA N
ATOM   2766  HN  ASP X 446      71.031  45.346  53.499  1.00  0.00      PROA H
ATOM   2767  CA  ASP X 446      70.984  45.827  55.601  1.00  0.00      PROA C
ATOM   2768  HA  ASP X 446      71.233  46.828  55.921  1.00  0.00      PROA H
ATOM   2769  CB  ASP X 446      69.450  45.809  55.486  1.00  0.00      PROA C
ATOM   2770  HB1 ASP X 446      69.221  44.792  55.101  1.00  0.00      PROA H
ATOM   2771  HB2 ASP X 446      69.157  46.617  54.782  1.00  0.00      PROA H
ATOM   2772  CG  ASP X 446      68.572  46.062  56.651  1.00  0.00      PROA C
ATOM   2773  OD1 ASP X 446      69.009  46.457  57.800  1.00  0.00      PROA O
ATOM   2774  OD2 ASP X 446      67.308  45.948  56.481  1.00  0.00      PROA O
ATOM   2775  C   ASP X 446      71.488  44.697  56.555  1.00  0.00      PROA C
ATOM   2776  O   ASP X 446      71.535  43.523  56.265  1.00  0.00      PROA O
ATOM   2777  N   ALA X 447      71.818  45.088  57.849  1.00  0.00      PROA N
ATOM   2778  HN  ALA X 447      71.492  45.975  58.165  1.00  0.00      PROA H
ATOM   2779  CA  ALA X 447      72.305  44.260  58.937  1.00  0.00      PROA C
ATOM   2780  HA  ALA X 447      73.257  43.841  58.646  1.00  0.00      PROA H
ATOM   2781  CB  ALA X 447      72.558  45.128  60.145  1.00  0.00      PROA C
ATOM   2782  HB1 ALA X 447      73.206  46.001  59.912  1.00  0.00      PROA H
ATOM   2783  HB2 ALA X 447      72.957  44.412  60.895  1.00  0.00      PROA H
ATOM   2784  HB3 ALA X 447      71.599  45.552  60.512  1.00  0.00      PROA H
ATOM   2785  C   ALA X 447      71.388  43.117  59.280  1.00  0.00      PROA C
ATOM   2786  O   ALA X 447      71.795  42.056  59.717  1.00  0.00      PROA O
ATOM   2787  N   LYS X 448      70.130  43.235  58.980  1.00  0.00      PROA N
ATOM   2788  HN  LYS X 448      69.742  44.108  58.695  1.00  0.00      PROA H
ATOM   2789  CA  LYS X 448      69.153  42.250  59.347  1.00  0.00      PROA C
ATOM   2790  HA  LYS X 448      69.441  41.704  60.233  1.00  0.00      PROA H
ATOM   2791  CB  LYS X 448      67.731  42.889  59.665  1.00  0.00      PROA C
ATOM   2792  HB1 LYS X 448      67.028  42.195  60.175  1.00  0.00      PROA H
ATOM   2793  HB2 LYS X 448      67.254  43.263  58.734  1.00  0.00      PROA H
ATOM   2794  CG  LYS X 448      67.815  43.979  60.737  1.00  0.00      PROA C
ATOM   2795  HG1 LYS X 448      66.814  44.380  61.007  1.00  0.00      PROA H
ATOM   2796  HG2 LYS X 448      68.192  44.927  60.297  1.00  0.00      PROA H
ATOM   2797  CD  LYS X 448      68.563  43.527  62.006  1.00  0.00      PROA C
ATOM   2798  HD1 LYS X 448      69.655  43.420  61.829  1.00  0.00      PROA H
ATOM   2799  HD2 LYS X 448      68.241  42.523  62.355  1.00  0.00      PROA H
ATOM   2800  CE  LYS X 448      68.312  44.421  63.262  1.00  0.00      PROA C
ATOM   2801  HE1 LYS X 448      68.909  44.134  64.154  1.00  0.00      PROA H
ATOM   2802  HE2 LYS X 448      67.220  44.463  63.465  1.00  0.00      PROA H
ATOM   2803  NZ  LYS X 448      68.718  45.841  63.015  1.00  0.00      PROA N
ATOM   2804  HZ1 LYS X 448      68.099  46.494  63.537  1.00  0.00      PROA H
ATOM   2805  HZ2 LYS X 448      68.620  46.075  62.007  1.00  0.00      PROA H
ATOM   2806  HZ3 LYS X 448      69.701  45.967  63.330  1.00  0.00      PROA H
ATOM   2807  C   LYS X 448      68.826  41.241  58.248  1.00  0.00      PROA C
ATOM   2808  O   LYS X 448      68.194  40.200  58.568  1.00  0.00      PROA O
ATOM   2809  N   ASN X 449      69.360  41.481  57.039  1.00  0.00      PROA N
ATOM   2810  HN  ASN X 449      69.939  42.282  56.911  1.00  0.00      PROA H
ATOM   2811  CA  ASN X 449      69.463  40.594  55.825  1.00  0.00      PROA C
ATOM   2812  HA  ASN X 449      68.452  40.422  55.484  1.00  0.00      PROA H
ATOM   2813  CB  ASN X 449      70.126  41.172  54.633  1.00  0.00      PROA C
ATOM   2814  HB1 ASN X 449      71.189  41.263  54.943  1.00  0.00      PROA H
ATOM   2815  HB2 ASN X 449      69.658  42.131  54.324  1.00  0.00      PROA H
ATOM   2816  CG  ASN X 449      70.092  40.271  53.424  1.00  0.00      PROA C
ATOM   2817  OD1 ASN X 449      69.256  39.428  53.161  1.00  0.00      PROA O
ATOM   2818  ND2 ASN X 449      71.032  40.536  52.463  1.00  0.00      PROA N
ATOM   2819 HD21 ASN X 449      70.948  40.105  51.565  1.00  0.00      PROA H
ATOM   2820 HD22 ASN X 449      71.895  40.967  52.726  1.00  0.00      PROA H
ATOM   2821  C   ASN X 449      69.953  39.214  56.217  1.00  0.00      PROA C
ATOM   2822  O   ASN X 449      70.676  39.018  57.227  1.00  0.00      PROA O
ATOM   2823  N   LYS X 450      69.534  38.245  55.505  1.00  0.00      PROA N
ATOM   2824  HN  LYS X 450      68.935  38.382  54.719  1.00  0.00      PROA H
ATOM   2825  CA  LYS X 450      70.003  36.895  55.679  1.00  0.00      PROA C
ATOM   2826  HA  LYS X 450      70.948  36.817  56.195  1.00  0.00      PROA H
ATOM   2827  CB  LYS X 450      68.967  35.948  56.489  1.00  0.00      PROA C
ATOM   2828  HB1 LYS X 450      67.980  36.061  55.993  1.00  0.00      PROA H
ATOM   2829  HB2 LYS X 450      68.928  36.434  57.488  1.00  0.00      PROA H
ATOM   2830  CG  LYS X 450      69.342  34.426  56.554  1.00  0.00      PROA C
ATOM   2831  HG1 LYS X 450      69.231  34.035  55.520  1.00  0.00      PROA H
ATOM   2832  HG2 LYS X 450      68.541  33.942  57.153  1.00  0.00      PROA H
ATOM   2833  CD  LYS X 450      70.735  34.189  57.233  1.00  0.00      PROA C
ATOM   2834  HD1 LYS X 450      70.432  34.495  58.257  1.00  0.00      PROA H
ATOM   2835  HD2 LYS X 450      71.490  34.909  56.851  1.00  0.00      PROA H
ATOM   2836  CE  LYS X 450      71.252  32.752  57.357  1.00  0.00      PROA C
ATOM   2837  HE1 LYS X 450      71.425  32.255  56.378  1.00  0.00      PROA H
ATOM   2838  HE2 LYS X 450      70.662  32.100  58.036  1.00  0.00      PROA H
ATOM   2839  NZ  LYS X 450      72.574  32.770  57.975  1.00  0.00      PROA N
ATOM   2840  HZ1 LYS X 450      73.235  33.360  57.430  1.00  0.00      PROA H
ATOM   2841  HZ2 LYS X 450      73.048  31.844  57.989  1.00  0.00      PROA H
ATOM   2842  HZ3 LYS X 450      72.684  33.116  58.949  1.00  0.00      PROA H
ATOM   2843  C   LYS X 450      70.330  36.179  54.380  1.00  0.00      PROA C
ATOM   2844  O   LYS X 450      71.378  35.594  54.201  1.00  0.00      PROA O
ATOM   2845  N   SER X 451      69.328  36.212  53.424  1.00  0.00      PROA N
ATOM   2846  HN  SER X 451      68.534  36.789  53.602  1.00  0.00      PROA H
ATOM   2847  CA  SER X 451      69.490  35.727  52.055  1.00  0.00      PROA C
ATOM   2848  HA  SER X 451      70.550  35.643  51.864  1.00  0.00      PROA H
ATOM   2849  CB  SER X 451      68.959  34.289  51.734  1.00  0.00      PROA C
ATOM   2850  HB1 SER X 451      67.899  34.169  52.045  1.00  0.00      PROA H
ATOM   2851  HB2 SER X 451      69.581  33.620  52.368  1.00  0.00      PROA H
ATOM   2852  OG  SER X 451      68.996  33.911  50.350  1.00  0.00      PROA O
ATOM   2853  HG1 SER X 451      69.935  33.789  50.194  1.00  0.00      PROA H
ATOM   2854  C   SER X 451      68.933  36.624  50.983  1.00  0.00      PROA C
ATOM   2855  O   SER X 451      67.749  36.996  51.051  1.00  0.00      PROA O
ATOM   2856  N   GLY X 452      69.760  37.007  49.954  1.00  0.00      PROA N
ATOM   2857  HN  GLY X 452      70.670  36.604  49.903  1.00  0.00      PROA H
ATOM   2858  CA  GLY X 452      69.309  37.830  48.818  1.00  0.00      PROA C
ATOM   2859  HA1 GLY X 452      70.088  38.569  48.697  1.00  0.00      PROA H
ATOM   2860  HA2 GLY X 452      68.392  38.351  49.051  1.00  0.00      PROA H
ATOM   2861  C   GLY X 452      69.141  37.058  47.573  1.00  0.00      PROA C
ATOM   2862  O   GLY X 452      69.989  36.224  47.238  1.00  0.00      PROA O
ATOM   2863  N   SER X 453      68.041  37.366  46.810  1.00  0.00      PROA N
ATOM   2864  HN  SER X 453      67.473  38.102  47.171  1.00  0.00      PROA H
ATOM   2865  CA  SER X 453      67.583  36.735  45.569  1.00  0.00      PROA C
ATOM   2866  HA  SER X 453      68.369  36.085  45.215  1.00  0.00      PROA H
ATOM   2867  CB  SER X 453      66.315  36.000  45.829  1.00  0.00      PROA C
ATOM   2868  HB1 SER X 453      65.507  36.611  46.287  1.00  0.00      PROA H
ATOM   2869  HB2 SER X 453      66.428  35.325  46.704  1.00  0.00      PROA H
ATOM   2870  OG  SER X 453      65.821  35.246  44.769  1.00  0.00      PROA O
ATOM   2871  HG1 SER X 453      65.227  35.791  44.249  1.00  0.00      PROA H
ATOM   2872  C   SER X 453      67.343  37.773  44.451  1.00  0.00      PROA C
ATOM   2873  O   SER X 453      66.723  38.811  44.578  1.00  0.00      PROA O
ATOM   2874  N   LEU X 454      67.742  37.328  43.254  1.00  0.00      PROA N
ATOM   2875  HN  LEU X 454      68.169  36.444  43.081  1.00  0.00      PROA H
ATOM   2876  CA  LEU X 454      67.330  37.980  41.967  1.00  0.00      PROA C
ATOM   2877  HA  LEU X 454      66.448  38.567  42.176  1.00  0.00      PROA H
ATOM   2878  CB  LEU X 454      68.469  38.777  41.346  1.00  0.00      PROA C
ATOM   2879  HB1 LEU X 454      69.314  38.084  41.147  1.00  0.00      PROA H
ATOM   2880  HB2 LEU X 454      68.817  39.480  42.132  1.00  0.00      PROA H
ATOM   2881  CG  LEU X 454      68.110  39.601  40.089  1.00  0.00      PROA C
ATOM   2882  HG  LEU X 454      67.699  38.860  39.371  1.00  0.00      PROA H
ATOM   2883  CD1 LEU X 454      67.085  40.720  40.327  1.00  0.00      PROA C
ATOM   2884 HD11 LEU X 454      66.975  41.339  39.411  1.00  0.00      PROA H
ATOM   2885 HD12 LEU X 454      67.361  41.397  41.163  1.00  0.00      PROA H
ATOM   2886 HD13 LEU X 454      66.105  40.242  40.536  1.00  0.00      PROA H
ATOM   2887  CD2 LEU X 454      69.255  40.064  39.221  1.00  0.00      PROA C
ATOM   2888 HD21 LEU X 454      68.815  40.178  38.207  1.00  0.00      PROA H
ATOM   2889 HD22 LEU X 454      69.977  39.242  39.032  1.00  0.00      PROA H
ATOM   2890 HD23 LEU X 454      69.650  40.984  39.704  1.00  0.00      PROA H
ATOM   2891  C   LEU X 454      66.829  36.964  40.947  1.00  0.00      PROA C
ATOM   2892  O   LEU X 454      67.511  35.943  40.758  1.00  0.00      PROA O
ATOM   2893  N   GLU X 455      65.587  37.071  40.480  1.00  0.00      PROA N
ATOM   2894  HN  GLU X 455      65.087  37.914  40.662  1.00  0.00      PROA H
ATOM   2895  CA  GLU X 455      65.073  36.281  39.377  1.00  0.00      PROA C
ATOM   2896  HA  GLU X 455      65.589  35.332  39.362  1.00  0.00      PROA H
ATOM   2897  CB  GLU X 455      63.642  35.680  39.514  1.00  0.00      PROA C
ATOM   2898  HB1 GLU X 455      63.348  35.238  38.538  1.00  0.00      PROA H
ATOM   2899  HB2 GLU X 455      62.952  36.529  39.710  1.00  0.00      PROA H
ATOM   2900  CG  GLU X 455      63.476  34.704  40.683  1.00  0.00      PROA C
ATOM   2901  HG1 GLU X 455      63.769  35.223  41.621  1.00  0.00      PROA H
ATOM   2902  HG2 GLU X 455      64.216  33.878  40.618  1.00  0.00      PROA H
ATOM   2903  CD  GLU X 455      62.056  34.207  40.711  1.00  0.00      PROA C
ATOM   2904  OE1 GLU X 455      61.679  33.533  39.702  1.00  0.00      PROA O
ATOM   2905  OE2 GLU X 455      61.330  34.438  41.718  1.00  0.00      PROA O
ATOM   2906  C   GLU X 455      65.344  36.966  38.045  1.00  0.00      PROA C
ATOM   2907  O   GLU X 455      65.120  38.135  37.824  1.00  0.00      PROA O
ATOM   2908  N   PHE X 456      65.949  36.313  37.047  1.00  0.00      PROA N
ATOM   2909  HN  PHE X 456      66.243  35.388  37.273  1.00  0.00      PROA H
ATOM   2910  CA  PHE X 456      66.120  36.943  35.741  1.00  0.00      PROA C
ATOM   2911  HA  PHE X 456      65.332  37.681  35.687  1.00  0.00      PROA H
ATOM   2912  CB  PHE X 456      67.559  37.644  35.567  1.00  0.00      PROA C
ATOM   2913  HB1 PHE X 456      67.828  38.213  36.483  1.00  0.00      PROA H
ATOM   2914  HB2 PHE X 456      67.588  38.359  34.717  1.00  0.00      PROA H
ATOM   2915  CG  PHE X 456      68.857  36.828  35.346  1.00  0.00      PROA C
ATOM   2916  CD1 PHE X 456      69.904  36.777  36.310  1.00  0.00      PROA C
ATOM   2917  HD1 PHE X 456      69.776  37.412  37.174  1.00  0.00      PROA H
ATOM   2918  CE1 PHE X 456      71.079  36.120  36.020  1.00  0.00      PROA C
ATOM   2919  HE1 PHE X 456      71.910  36.128  36.710  1.00  0.00      PROA H
ATOM   2920  CZ  PHE X 456      71.261  35.435  34.838  1.00  0.00      PROA C
ATOM   2921  HZ  PHE X 456      72.151  34.851  34.657  1.00  0.00      PROA H
ATOM   2922  CD2 PHE X 456      69.126  36.147  34.177  1.00  0.00      PROA C
ATOM   2923  HD2 PHE X 456      68.410  36.091  33.370  1.00  0.00      PROA H
ATOM   2924  CE2 PHE X 456      70.317  35.474  33.838  1.00  0.00      PROA C
ATOM   2925  HE2 PHE X 456      70.578  34.923  32.947  1.00  0.00      PROA H
ATOM   2926  C   PHE X 456      65.865  35.987  34.619  1.00  0.00      PROA C
ATOM   2927  O   PHE X 456      66.097  34.782  34.759  1.00  0.00      PROA O
ATOM   2928  N   SER X 457      65.385  36.556  33.476  1.00  0.00      PROA N
ATOM   2929  HN  SER X 457      65.139  37.522  33.502  1.00  0.00      PROA H
ATOM   2930  CA  SER X 457      64.995  35.720  32.291  1.00  0.00      PROA C
ATOM   2931  HA  SER X 457      65.146  34.672  32.503  1.00  0.00      PROA H
ATOM   2932  CB  SER X 457      63.567  35.929  31.789  1.00  0.00      PROA C
ATOM   2933  HB1 SER X 457      63.396  35.265  30.915  1.00  0.00      PROA H
ATOM   2934  HB2 SER X 457      63.144  36.871  31.378  1.00  0.00      PROA H
ATOM   2935  OG  SER X 457      62.654  35.431  32.757  1.00  0.00      PROA O
ATOM   2936  HG1 SER X 457      62.651  34.472  32.705  1.00  0.00      PROA H
ATOM   2937  C   SER X 457      65.913  36.009  31.089  1.00  0.00      PROA C
ATOM   2938  O   SER X 457      66.010  37.164  30.650  1.00  0.00      PROA O
ATOM   2939  N   ILE X 458      66.463  34.971  30.476  1.00  0.00      PROA N
ATOM   2940  HN  ILE X 458      66.329  34.085  30.912  1.00  0.00      PROA H
ATOM   2941  CA  ILE X 458      67.295  35.032  29.267  1.00  0.00      PROA C
ATOM   2942  HA  ILE X 458      66.950  35.796  28.587  1.00  0.00      PROA H
ATOM   2943  CB  ILE X 458      68.774  35.269  29.638  1.00  0.00      PROA C
ATOM   2944  HB  ILE X 458      68.763  36.063  30.415  1.00  0.00      PROA H
ATOM   2945  CG2 ILE X 458      69.402  33.972  30.212  1.00  0.00      PROA C
ATOM   2946 HG21 ILE X 458      69.180  33.921  31.299  1.00  0.00      PROA H
ATOM   2947 HG22 ILE X 458      70.506  34.084  30.263  1.00  0.00      PROA H
ATOM   2948 HG23 ILE X 458      69.277  33.016  29.659  1.00  0.00      PROA H
ATOM   2949  CG1 ILE X 458      69.595  35.852  28.478  1.00  0.00      PROA C
ATOM   2950 HG11 ILE X 458      68.929  36.670  28.132  1.00  0.00      PROA H
ATOM   2951 HG12 ILE X 458      69.858  35.165  27.645  1.00  0.00      PROA H
ATOM   2952  CD  ILE X 458      70.896  36.510  28.909  1.00  0.00      PROA C
ATOM   2953  HD1 ILE X 458      70.689  37.359  29.595  1.00  0.00      PROA H
ATOM   2954  HD2 ILE X 458      71.401  36.969  28.032  1.00  0.00      PROA H
ATOM   2955  HD3 ILE X 458      71.600  35.849  29.459  1.00  0.00      PROA H
ATOM   2956  C   ILE X 458      66.941  33.724  28.450  1.00  0.00      PROA C
ATOM   2957  O   ILE X 458      66.075  32.981  28.854  1.00  0.00      PROA O
ATOM   2958  N   ALA X 459      67.748  33.474  27.374  1.00  0.00      PROA N
ATOM   2959  HN  ALA X 459      68.520  34.071  27.171  1.00  0.00      PROA H
ATOM   2960  CA  ALA X 459      67.668  32.259  26.491  1.00  0.00      PROA C
ATOM   2961  HA  ALA X 459      67.309  31.390  27.021  1.00  0.00      PROA H
ATOM   2962  CB  ALA X 459      66.954  32.444  25.131  1.00  0.00      PROA C
ATOM   2963  HB1 ALA X 459      67.445  33.343  24.700  1.00  0.00      PROA H
ATOM   2964  HB2 ALA X 459      65.900  32.629  25.428  1.00  0.00      PROA H
ATOM   2965  HB3 ALA X 459      67.167  31.574  24.473  1.00  0.00      PROA H
ATOM   2966  C   ALA X 459      69.114  31.842  26.121  1.00  0.00      PROA C
ATOM   2967  O   ALA X 459      69.908  32.746  25.853  1.00  0.00      PROA O
ATOM   2968  N   GLY X 460      69.420  30.550  26.148  1.00  0.00      PROA N
ATOM   2969  HN  GLY X 460      68.730  29.969  26.572  1.00  0.00      PROA H
ATOM   2970  CA  GLY X 460      70.692  29.975  25.770  1.00  0.00      PROA C
ATOM   2971  HA1 GLY X 460      71.556  30.592  25.965  1.00  0.00      PROA H
ATOM   2972  HA2 GLY X 460      70.680  29.766  24.710  1.00  0.00      PROA H
ATOM   2973  C   GLY X 460      70.934  28.641  26.494  1.00  0.00      PROA C
ATOM   2974  O   GLY X 460      70.039  28.083  27.073  1.00  0.00      PROA O
ATOM   2975  N   GLN X 461      72.247  28.269  26.462  1.00  0.00      PROA N
ATOM   2976  HN  GLN X 461      72.871  28.922  26.040  1.00  0.00      PROA H
ATOM   2977  CA  GLN X 461      72.789  27.143  27.274  1.00  0.00      PROA C
ATOM   2978  HA  GLN X 461      72.046  26.359  27.293  1.00  0.00      PROA H
ATOM   2979  CB  GLN X 461      74.210  26.817  26.659  1.00  0.00      PROA C
ATOM   2980  HB1 GLN X 461      74.686  25.986  27.223  1.00  0.00      PROA H
ATOM   2981  HB2 GLN X 461      74.845  27.729  26.674  1.00  0.00      PROA H
ATOM   2982  CG  GLN X 461      74.183  26.234  25.244  1.00  0.00      PROA C
ATOM   2983  HG1 GLN X 461      75.111  25.726  24.906  1.00  0.00      PROA H
ATOM   2984  HG2 GLN X 461      73.947  27.094  24.582  1.00  0.00      PROA H
ATOM   2985  CD  GLN X 461      73.053  25.165  25.148  1.00  0.00      PROA C
ATOM   2986  OE1 GLN X 461      72.895  24.336  26.016  1.00  0.00      PROA O
ATOM   2987  NE2 GLN X 461      72.358  25.056  23.969  1.00  0.00      PROA N
ATOM   2988 HE21 GLN X 461      71.622  24.389  23.851  1.00  0.00      PROA H
ATOM   2989 HE22 GLN X 461      72.582  25.592  23.155  1.00  0.00      PROA H
ATOM   2990  C   GLN X 461      73.036  27.604  28.752  1.00  0.00      PROA C
ATOM   2991  O   GLN X 461      73.250  28.796  29.064  1.00  0.00      PROA O
ATOM   2992  N   PRO X 462      73.166  26.657  29.722  1.00  0.00      PROA N
ATOM   2993  CD  PRO X 462      72.847  25.196  29.548  1.00  0.00      PROA C
ATOM   2994  HD1 PRO X 462      73.515  24.773  28.768  1.00  0.00      PROA H
ATOM   2995  HD2 PRO X 462      71.779  25.069  29.266  1.00  0.00      PROA H
ATOM   2996  CA  PRO X 462      73.340  26.928  31.113  1.00  0.00      PROA C
ATOM   2997  HA  PRO X 462      72.847  27.878  31.259  1.00  0.00      PROA H
ATOM   2998  CB  PRO X 462      72.792  25.698  31.869  1.00  0.00      PROA C
ATOM   2999  HB1 PRO X 462      71.686  25.782  31.804  1.00  0.00      PROA H
ATOM   3000  HB2 PRO X 462      73.145  25.506  32.905  1.00  0.00      PROA H
ATOM   3001  CG  PRO X 462      73.126  24.527  30.923  1.00  0.00      PROA C
ATOM   3002  HG1 PRO X 462      74.179  24.190  31.030  1.00  0.00      PROA H
ATOM   3003  HG2 PRO X 462      72.408  23.713  31.164  1.00  0.00      PROA H
ATOM   3004  C   PRO X 462      74.739  27.181  31.526  1.00  0.00      PROA C
ATOM   3005  O   PRO X 462      75.092  27.666  32.655  1.00  0.00      PROA O
ATOM   3006  N   ASN X 463      75.830  26.783  30.750  1.00  0.00      PROA N
ATOM   3007  HN  ASN X 463      75.481  26.403  29.897  1.00  0.00      PROA H
ATOM   3008  CA  ASN X 463      77.270  26.858  31.045  1.00  0.00      PROA C
ATOM   3009  HA  ASN X 463      77.384  26.627  32.094  1.00  0.00      PROA H
ATOM   3010  CB  ASN X 463      78.194  25.879  30.347  1.00  0.00      PROA C
ATOM   3011  HB1 ASN X 463      79.116  25.807  30.962  1.00  0.00      PROA H
ATOM   3012  HB2 ASN X 463      78.559  26.143  29.331  1.00  0.00      PROA H
ATOM   3013  CG  ASN X 463      77.519  24.463  30.297  1.00  0.00      PROA C
ATOM   3014  OD1 ASN X 463      77.141  23.949  29.238  1.00  0.00      PROA O
ATOM   3015  ND2 ASN X 463      77.281  23.875  31.468  1.00  0.00      PROA N
ATOM   3016 HD21 ASN X 463      76.916  22.944  31.471  1.00  0.00      PROA H
ATOM   3017 HD22 ASN X 463      77.559  24.372  32.291  1.00  0.00      PROA H
ATOM   3018  C   ASN X 463      77.751  28.289  30.976  1.00  0.00      PROA C
ATOM   3019  O   ASN X 463      78.773  28.659  31.531  1.00  0.00      PROA O
ATOM   3020  N   ASP X 464      76.984  29.194  30.401  1.00  0.00      PROA N
ATOM   3021  HN  ASP X 464      76.108  28.833  30.089  1.00  0.00      PROA H
ATOM   3022  CA  ASP X 464      77.377  30.505  30.003  1.00  0.00      PROA C
ATOM   3023  HA  ASP X 464      78.406  30.493  29.677  1.00  0.00      PROA H
ATOM   3024  CB  ASP X 464      76.389  30.844  28.845  1.00  0.00      PROA C
ATOM   3025  HB1 ASP X 464      76.521  31.916  28.584  1.00  0.00      PROA H
ATOM   3026  HB2 ASP X 464      75.401  30.695  29.332  1.00  0.00      PROA H
ATOM   3027  CG  ASP X 464      76.583  30.042  27.616  1.00  0.00      PROA C
ATOM   3028  OD1 ASP X 464      77.250  28.994  27.563  1.00  0.00      PROA O
ATOM   3029  OD2 ASP X 464      76.097  30.488  26.504  1.00  0.00      PROA O
ATOM   3030  C   ASP X 464      77.185  31.495  31.238  1.00  0.00      PROA C
ATOM   3031  O   ASP X 464      77.530  32.663  31.033  1.00  0.00      PROA O
ATOM   3032  N   PHE X 465      76.808  30.992  32.455  1.00  0.00      PROA N
ATOM   3033  HN  PHE X 465      76.814  30.001  32.557  1.00  0.00      PROA H
ATOM   3034  CA  PHE X 465      76.518  31.864  33.593  1.00  0.00      PROA C
ATOM   3035  HA  PHE X 465      76.524  32.916  33.352  1.00  0.00      PROA H
ATOM   3036  CB  PHE X 465      75.132  31.584  34.368  1.00  0.00      PROA C
ATOM   3037  HB1 PHE X 465      75.022  32.363  35.152  1.00  0.00      PROA H
ATOM   3038  HB2 PHE X 465      75.226  30.596  34.867  1.00  0.00      PROA H
ATOM   3039  CG  PHE X 465      73.952  31.588  33.391  1.00  0.00      PROA C
ATOM   3040  CD1 PHE X 465      73.585  32.842  32.785  1.00  0.00      PROA C
ATOM   3041  HD1 PHE X 465      74.323  33.602  32.992  1.00  0.00      PROA H
ATOM   3042  CE1 PHE X 465      72.628  32.940  31.773  1.00  0.00      PROA C
ATOM   3043  HE1 PHE X 465      72.403  33.825  31.196  1.00  0.00      PROA H
ATOM   3044  CZ  PHE X 465      71.846  31.791  31.486  1.00  0.00      PROA C
ATOM   3045  HZ  PHE X 465      71.179  31.814  30.637  1.00  0.00      PROA H
ATOM   3046  CD2 PHE X 465      73.217  30.448  33.034  1.00  0.00      PROA C
ATOM   3047  HD2 PHE X 465      73.340  29.496  33.528  1.00  0.00      PROA H
ATOM   3048  CE2 PHE X 465      72.238  30.561  32.017  1.00  0.00      PROA C
ATOM   3049  HE2 PHE X 465      71.675  29.685  31.728  1.00  0.00      PROA H
ATOM   3050  C   PHE X 465      77.588  31.711  34.582  1.00  0.00      PROA C
ATOM   3051  O   PHE X 465      77.586  32.371  35.605  1.00  0.00      PROA O
ATOM   3052  N   PHE X 466      78.627  30.857  34.203  1.00  0.00      PROA N
ATOM   3053  HN  PHE X 466      78.629  30.404  33.315  1.00  0.00      PROA H
ATOM   3054  CA  PHE X 466      79.695  30.594  35.071  1.00  0.00      PROA C
ATOM   3055  HA  PHE X 466      79.577  31.097  36.019  1.00  0.00      PROA H
ATOM   3056  CB  PHE X 466      79.885  29.084  35.373  1.00  0.00      PROA C
ATOM   3057  HB1 PHE X 466      80.519  28.859  36.256  1.00  0.00      PROA H
ATOM   3058  HB2 PHE X 466      80.303  28.725  34.408  1.00  0.00      PROA H
ATOM   3059  CG  PHE X 466      78.621  28.357  35.745  1.00  0.00      PROA C
ATOM   3060  CD1 PHE X 466      77.865  28.670  36.980  1.00  0.00      PROA C
ATOM   3061  HD1 PHE X 466      78.174  29.551  37.522  1.00  0.00      PROA H
ATOM   3062  CE1 PHE X 466      76.589  28.109  37.216  1.00  0.00      PROA C
ATOM   3063  HE1 PHE X 466      76.071  28.353  38.131  1.00  0.00      PROA H
ATOM   3064  CZ  PHE X 466      76.117  27.113  36.317  1.00  0.00      PROA C
ATOM   3065  HZ  PHE X 466      75.162  26.620  36.420  1.00  0.00      PROA H
ATOM   3066  CD2 PHE X 466      78.072  27.518  34.809  1.00  0.00      PROA C
ATOM   3067  HD2 PHE X 466      78.522  27.244  33.866  1.00  0.00      PROA H
ATOM   3068  CE2 PHE X 466      76.813  26.887  35.074  1.00  0.00      PROA C
ATOM   3069  HE2 PHE X 466      76.353  26.152  34.430  1.00  0.00      PROA H
ATOM   3070  C   PHE X 466      80.975  31.147  34.477  1.00  0.00      PROA C
ATOM   3071  O   PHE X 466      81.101  31.194  33.283  1.00  0.00      PROA O
ATOM   3072  N   PRO X 467      81.989  31.631  35.212  1.00  0.00      PROA N
ATOM   3073  CD  PRO X 467      83.325  31.689  34.627  1.00  0.00      PROA C
ATOM   3074  HD1 PRO X 467      83.443  32.760  34.356  1.00  0.00      PROA H
ATOM   3075  HD2 PRO X 467      83.399  30.986  33.770  1.00  0.00      PROA H
ATOM   3076  CA  PRO X 467      82.095  31.581  36.727  1.00  0.00      PROA C
ATOM   3077  HA  PRO X 467      81.746  30.614  37.057  1.00  0.00      PROA H
ATOM   3078  CB  PRO X 467      83.593  31.824  37.020  1.00  0.00      PROA C
ATOM   3079  HB1 PRO X 467      83.935  31.185  37.862  1.00  0.00      PROA H
ATOM   3080  HB2 PRO X 467      83.802  32.915  37.039  1.00  0.00      PROA H
ATOM   3081  CG  PRO X 467      84.253  31.239  35.716  1.00  0.00      PROA C
ATOM   3082  HG1 PRO X 467      85.271  31.652  35.551  1.00  0.00      PROA H
ATOM   3083  HG2 PRO X 467      84.335  30.133  35.659  1.00  0.00      PROA H
ATOM   3084  C   PRO X 467      81.285  32.665  37.467  1.00  0.00      PROA C
ATOM   3085  O   PRO X 467      81.236  33.735  36.935  1.00  0.00      PROA O
ATOM   3086  N   VAL X 468      80.637  32.375  38.601  1.00  0.00      PROA N
ATOM   3087  HN  VAL X 468      80.573  31.446  38.955  1.00  0.00      PROA H
ATOM   3088  CA  VAL X 468      80.055  33.332  39.484  1.00  0.00      PROA C
ATOM   3089  HA  VAL X 468      79.414  34.042  38.983  1.00  0.00      PROA H
ATOM   3090  CB  VAL X 468      79.079  32.739  40.542  1.00  0.00      PROA C
ATOM   3091  HB  VAL X 468      79.499  31.966  41.220  1.00  0.00      PROA H
ATOM   3092  CG1 VAL X 468      78.514  33.895  41.461  1.00  0.00      PROA C
ATOM   3093 HG11 VAL X 468      79.298  34.444  42.026  1.00  0.00      PROA H
ATOM   3094 HG12 VAL X 468      77.632  33.503  42.010  1.00  0.00      PROA H
ATOM   3095 HG13 VAL X 468      78.010  34.652  40.823  1.00  0.00      PROA H
ATOM   3096  CG2 VAL X 468      77.912  32.090  39.768  1.00  0.00      PROA C
ATOM   3097 HG21 VAL X 468      77.387  32.920  39.249  1.00  0.00      PROA H
ATOM   3098 HG22 VAL X 468      77.146  31.613  40.417  1.00  0.00      PROA H
ATOM   3099 HG23 VAL X 468      78.314  31.302  39.096  1.00  0.00      PROA H
ATOM   3100  C   VAL X 468      81.182  34.045  40.248  1.00  0.00      PROA C
ATOM   3101  O   VAL X 468      82.205  33.501  40.608  1.00  0.00      PROA O
ATOM   3102  N   GLN X 469      81.000  35.397  40.431  1.00  0.00      PROA N
ATOM   3103  HN  GLN X 469      80.294  35.861  39.902  1.00  0.00      PROA H
ATOM   3104  CA  GLN X 469      81.890  36.200  41.134  1.00  0.00      PROA C
ATOM   3105  HA  GLN X 469      82.433  35.626  41.871  1.00  0.00      PROA H
ATOM   3106  CB  GLN X 469      83.097  36.903  40.272  1.00  0.00      PROA C
ATOM   3107  HB1 GLN X 469      83.469  36.167  39.528  1.00  0.00      PROA H
ATOM   3108  HB2 GLN X 469      83.804  37.314  41.024  1.00  0.00      PROA H
ATOM   3109  CG  GLN X 469      82.702  38.089  39.347  1.00  0.00      PROA C
ATOM   3110  HG1 GLN X 469      82.266  38.918  39.945  1.00  0.00      PROA H
ATOM   3111  HG2 GLN X 469      81.884  37.819  38.645  1.00  0.00      PROA H
ATOM   3112  CD  GLN X 469      83.862  38.753  38.655  1.00  0.00      PROA C
ATOM   3113  OE1 GLN X 469      84.002  39.997  38.792  1.00  0.00      PROA O
ATOM   3114  NE2 GLN X 469      84.807  38.005  37.997  1.00  0.00      PROA N
ATOM   3115 HE21 GLN X 469      84.669  37.043  37.760  1.00  0.00      PROA H
ATOM   3116 HE22 GLN X 469      85.549  38.464  37.508  1.00  0.00      PROA H
ATOM   3117  C   GLN X 469      81.195  37.308  41.918  1.00  0.00      PROA C
ATOM   3118  O   GLN X 469      80.013  37.678  41.603  1.00  0.00      PROA O
ATOM   3119  N   VAL X 470      81.759  37.803  43.012  1.00  0.00      PROA N
ATOM   3120  HN  VAL X 470      82.661  37.470  43.278  1.00  0.00      PROA H
ATOM   3121  CA  VAL X 470      81.249  38.727  43.997  1.00  0.00      PROA C
ATOM   3122  HA  VAL X 470      80.722  39.401  43.338  1.00  0.00      PROA H
ATOM   3123  CB  VAL X 470      80.302  38.161  45.066  1.00  0.00      PROA C
ATOM   3124  HB  VAL X 470      79.440  37.779  44.478  1.00  0.00      PROA H
ATOM   3125  CG1 VAL X 470      80.908  37.105  46.043  1.00  0.00      PROA C
ATOM   3126 HG11 VAL X 470      81.615  37.634  46.717  1.00  0.00      PROA H
ATOM   3127 HG12 VAL X 470      81.319  36.291  45.408  1.00  0.00      PROA H
ATOM   3128 HG13 VAL X 470      79.989  36.733  46.544  1.00  0.00      PROA H
ATOM   3129  CG2 VAL X 470      79.411  39.293  45.805  1.00  0.00      PROA C
ATOM   3130 HG21 VAL X 470      79.941  39.980  46.498  1.00  0.00      PROA H
ATOM   3131 HG22 VAL X 470      78.651  38.886  46.506  1.00  0.00      PROA H
ATOM   3132 HG23 VAL X 470      79.028  39.978  45.019  1.00  0.00      PROA H
ATOM   3133  C   VAL X 470      82.396  39.604  44.580  1.00  0.00      PROA C
ATOM   3134  O   VAL X 470      83.519  39.156  44.687  1.00  0.00      PROA O
ATOM   3135  N   SER X 471      82.142  40.898  44.824  1.00  0.00      PROA N
ATOM   3136  HN  SER X 471      81.273  41.289  44.529  1.00  0.00      PROA H
ATOM   3137  CA  SER X 471      83.098  41.771  45.550  1.00  0.00      PROA C
ATOM   3138  HA  SER X 471      83.839  41.219  46.110  1.00  0.00      PROA H
ATOM   3139  CB  SER X 471      83.811  42.685  44.518  1.00  0.00      PROA C
ATOM   3140  HB1 SER X 471      82.985  43.291  44.090  1.00  0.00      PROA H
ATOM   3141  HB2 SER X 471      84.345  42.245  43.649  1.00  0.00      PROA H
ATOM   3142  OG  SER X 471      84.823  43.568  45.104  1.00  0.00      PROA O
ATOM   3143  HG1 SER X 471      85.431  42.909  45.447  1.00  0.00      PROA H
ATOM   3144  C   SER X 471      82.390  42.643  46.518  1.00  0.00      PROA C
ATOM   3145  O   SER X 471      81.272  43.097  46.335  1.00  0.00      PROA O
ATOM   3146  N   PHE X 472      83.042  42.952  47.658  1.00  0.00      PROA N
ATOM   3147  HN  PHE X 472      84.005  42.704  47.724  1.00  0.00      PROA H
ATOM   3148  CA  PHE X 472      82.472  43.736  48.744  1.00  0.00      PROA C
ATOM   3149  HA  PHE X 472      81.935  44.566  48.310  1.00  0.00      PROA H
ATOM   3150  CB  PHE X 472      81.343  42.942  49.512  1.00  0.00      PROA C
ATOM   3151  HB1 PHE X 472      80.631  42.554  48.754  1.00  0.00      PROA H
ATOM   3152  HB2 PHE X 472      80.807  43.606  50.223  1.00  0.00      PROA H
ATOM   3153  CG  PHE X 472      82.013  41.790  50.304  1.00  0.00      PROA C
ATOM   3154  CD1 PHE X 472      82.339  40.606  49.676  1.00  0.00      PROA C
ATOM   3155  HD1 PHE X 472      82.017  40.435  48.659  1.00  0.00      PROA H
ATOM   3156  CE1 PHE X 472      82.697  39.511  50.550  1.00  0.00      PROA C
ATOM   3157  HE1 PHE X 472      82.815  38.556  50.059  1.00  0.00      PROA H
ATOM   3158  CZ  PHE X 472      82.939  39.678  51.881  1.00  0.00      PROA C
ATOM   3159  HZ  PHE X 472      83.330  38.900  52.520  1.00  0.00      PROA H
ATOM   3160  CD2 PHE X 472      82.120  42.002  51.661  1.00  0.00      PROA C
ATOM   3161  HD2 PHE X 472      81.837  42.999  51.963  1.00  0.00      PROA H
ATOM   3162  CE2 PHE X 472      82.648  40.987  52.451  1.00  0.00      PROA C
ATOM   3163  HE2 PHE X 472      82.582  40.976  53.529  1.00  0.00      PROA H
ATOM   3164  C   PHE X 472      83.497  44.254  49.660  1.00  0.00      PROA C
ATOM   3165  O   PHE X 472      84.659  43.813  49.713  1.00  0.00      PROA O
ATOM   3166  N   VAL X 473      83.031  45.265  50.364  1.00  0.00      PROA N
ATOM   3167  HN  VAL X 473      82.109  45.613  50.213  1.00  0.00      PROA H
ATOM   3168  CA  VAL X 473      83.712  45.943  51.435  1.00  0.00      PROA C
ATOM   3169  HA  VAL X 473      84.696  45.499  51.450  1.00  0.00      PROA H
ATOM   3170  CB  VAL X 473      83.921  47.476  51.050  1.00  0.00      PROA C
ATOM   3171  HB  VAL X 473      82.973  48.055  51.074  1.00  0.00      PROA H
ATOM   3172  CG1 VAL X 473      84.988  48.127  51.976  1.00  0.00      PROA C
ATOM   3173 HG11 VAL X 473      84.728  47.945  53.041  1.00  0.00      PROA H
ATOM   3174 HG12 VAL X 473      85.065  49.217  51.778  1.00  0.00      PROA H
ATOM   3175 HG13 VAL X 473      85.975  47.638  51.828  1.00  0.00      PROA H
ATOM   3176  CG2 VAL X 473      84.486  47.590  49.604  1.00  0.00      PROA C
ATOM   3177 HG21 VAL X 473      85.319  46.858  49.539  1.00  0.00      PROA H
ATOM   3178 HG22 VAL X 473      84.806  48.637  49.413  1.00  0.00      PROA H
ATOM   3179 HG23 VAL X 473      83.695  47.187  48.935  1.00  0.00      PROA H
ATOM   3180  C   VAL X 473      83.022  45.612  52.754  1.00  0.00      PROA C
ATOM   3181  O   VAL X 473      81.829  45.304  52.794  1.00  0.00      PROA O
ATOM   3182  N   SER X 474      83.739  45.651  53.880  1.00  0.00      PROA N
ATOM   3183  HN  SER X 474      84.725  45.704  53.744  1.00  0.00      PROA H
ATOM   3184  CA  SER X 474      83.247  45.243  55.156  1.00  0.00      PROA C
ATOM   3185  HA  SER X 474      82.174  45.363  55.205  1.00  0.00      PROA H
ATOM   3186  CB  SER X 474      83.623  43.804  55.421  1.00  0.00      PROA C
ATOM   3187  HB1 SER X 474      84.695  43.638  55.183  1.00  0.00      PROA H
ATOM   3188  HB2 SER X 474      82.986  43.149  54.789  1.00  0.00      PROA H
ATOM   3189  OG  SER X 474      83.203  43.326  56.673  1.00  0.00      PROA O
ATOM   3190  HG1 SER X 474      82.297  43.600  56.832  1.00  0.00      PROA H
ATOM   3191  C   SER X 474      83.817  46.195  56.113  1.00  0.00      PROA C
ATOM   3192  O   SER X 474      84.758  46.938  55.909  1.00  0.00      PROA O
ATOM   3193  N   LYS X 475      83.150  46.320  57.301  1.00  0.00      PROA N
ATOM   3194  HN  LYS X 475      82.363  45.718  57.416  1.00  0.00      PROA H
ATOM   3195  CA  LYS X 475      83.743  47.065  58.400  1.00  0.00      PROA C
ATOM   3196  HA  LYS X 475      84.417  47.775  57.945  1.00  0.00      PROA H
ATOM   3197  CB  LYS X 475      82.638  47.840  59.128  1.00  0.00      PROA C
ATOM   3198  HB1 LYS X 475      83.065  48.388  59.995  1.00  0.00      PROA H
ATOM   3199  HB2 LYS X 475      81.989  47.073  59.602  1.00  0.00      PROA H
ATOM   3200  CG  LYS X 475      81.712  48.782  58.318  1.00  0.00      PROA C
ATOM   3201  HG1 LYS X 475      80.994  48.120  57.789  1.00  0.00      PROA H
ATOM   3202  HG2 LYS X 475      82.427  49.372  57.706  1.00  0.00      PROA H
ATOM   3203  CD  LYS X 475      80.989  49.691  59.386  1.00  0.00      PROA C
ATOM   3204  HD1 LYS X 475      81.771  50.037  60.095  1.00  0.00      PROA H
ATOM   3205  HD2 LYS X 475      80.356  48.978  59.957  1.00  0.00      PROA H
ATOM   3206  CE  LYS X 475      80.280  50.916  58.768  1.00  0.00      PROA C
ATOM   3207  HE1 LYS X 475      81.069  51.652  58.502  1.00  0.00      PROA H
ATOM   3208  HE2 LYS X 475      79.684  51.379  59.584  1.00  0.00      PROA H
ATOM   3209  NZ  LYS X 475      79.371  50.574  57.528  1.00  0.00      PROA N
ATOM   3210  HZ1 LYS X 475      79.087  51.460  57.063  1.00  0.00      PROA H
ATOM   3211  HZ2 LYS X 475      78.509  50.040  57.758  1.00  0.00      PROA H
ATOM   3212  HZ3 LYS X 475      79.907  50.129  56.755  1.00  0.00      PROA H
ATOM   3213  C   LYS X 475      84.530  46.344  59.427  1.00  0.00      PROA C
ATOM   3214  O   LYS X 475      85.010  46.925  60.371  1.00  0.00      PROA O
ATOM   3215  N   LYS X 476      84.666  44.977  59.388  1.00  0.00      PROA N
ATOM   3216  HN  LYS X 476      84.274  44.510  58.599  1.00  0.00      PROA H
ATOM   3217  CA  LYS X 476      85.248  44.187  60.418  1.00  0.00      PROA C
ATOM   3218  HA  LYS X 476      85.361  44.799  61.301  1.00  0.00      PROA H
ATOM   3219  CB  LYS X 476      84.420  42.959  60.835  1.00  0.00      PROA C
ATOM   3220  HB1 LYS X 476      85.033  42.319  61.505  1.00  0.00      PROA H
ATOM   3221  HB2 LYS X 476      84.024  42.377  59.975  1.00  0.00      PROA H
ATOM   3222  CG  LYS X 476      83.152  43.474  61.625  1.00  0.00      PROA C
ATOM   3223  HG1 LYS X 476      82.940  44.504  61.266  1.00  0.00      PROA H
ATOM   3224  HG2 LYS X 476      83.379  43.672  62.694  1.00  0.00      PROA H
ATOM   3225  CD  LYS X 476      81.904  42.508  61.651  1.00  0.00      PROA C
ATOM   3226  HD1 LYS X 476      82.206  41.486  61.965  1.00  0.00      PROA H
ATOM   3227  HD2 LYS X 476      81.506  42.535  60.614  1.00  0.00      PROA H
ATOM   3228  CE  LYS X 476      80.792  42.918  62.677  1.00  0.00      PROA C
ATOM   3229  HE1 LYS X 476      80.441  43.930  62.381  1.00  0.00      PROA H
ATOM   3230  HE2 LYS X 476      81.335  43.058  63.636  1.00  0.00      PROA H
ATOM   3231  NZ  LYS X 476      79.593  42.020  62.806  1.00  0.00      PROA N
ATOM   3232  HZ1 LYS X 476      79.880  41.037  62.987  1.00  0.00      PROA H
ATOM   3233  HZ2 LYS X 476      78.942  42.067  61.997  1.00  0.00      PROA H
ATOM   3234  HZ3 LYS X 476      79.028  42.262  63.644  1.00  0.00      PROA H
ATOM   3235  C   LYS X 476      86.594  43.699  60.036  1.00  0.00      PROA C
ATOM   3236  O   LYS X 476      86.763  43.128  58.962  1.00  0.00      PROA O
ATOM   3237  N   ASN X 477      87.672  43.907  60.890  1.00  0.00      PROA N
ATOM   3238  HN  ASN X 477      87.579  44.487  61.695  1.00  0.00      PROA H
ATOM   3239  CA  ASN X 477      89.013  43.137  60.772  1.00  0.00      PROA C
ATOM   3240  HA  ASN X 477      89.577  43.676  60.025  1.00  0.00      PROA H
ATOM   3241  CB  ASN X 477      89.877  43.413  62.036  1.00  0.00      PROA C
ATOM   3242  HB1 ASN X 477      89.213  42.916  62.775  1.00  0.00      PROA H
ATOM   3243  HB2 ASN X 477      89.990  44.481  62.319  1.00  0.00      PROA H
ATOM   3244  CG  ASN X 477      91.269  42.827  62.062  1.00  0.00      PROA C
ATOM   3245  OD1 ASN X 477      91.688  42.013  62.927  1.00  0.00      PROA O
ATOM   3246  ND2 ASN X 477      92.038  43.145  61.005  1.00  0.00      PROA N
ATOM   3247 HD21 ASN X 477      91.725  43.603  60.173  1.00  0.00      PROA H
ATOM   3248 HD22 ASN X 477      92.994  42.863  60.921  1.00  0.00      PROA H
ATOM   3249  C   ASN X 477      88.931  41.605  60.435  1.00  0.00      PROA C
ATOM   3250  O   ASN X 477      88.054  40.917  60.980  1.00  0.00      PROA O
ATOM   3251  N   TYR X 478      89.847  41.143  59.496  1.00  0.00      PROA N
ATOM   3252  HN  TYR X 478      90.495  41.779  59.086  1.00  0.00      PROA H
ATOM   3253  CA  TYR X 478      89.763  39.788  58.933  1.00  0.00      PROA C
ATOM   3254  HA  TYR X 478      88.842  39.281  59.179  1.00  0.00      PROA H
ATOM   3255  CB  TYR X 478      89.807  39.861  57.329  1.00  0.00      PROA C
ATOM   3256  HB1 TYR X 478      90.797  40.289  57.062  1.00  0.00      PROA H
ATOM   3257  HB2 TYR X 478      89.037  40.565  56.947  1.00  0.00      PROA H
ATOM   3258  CG  TYR X 478      89.598  38.557  56.598  1.00  0.00      PROA C
ATOM   3259  CD1 TYR X 478      88.374  37.890  56.576  1.00  0.00      PROA C
ATOM   3260  HD1 TYR X 478      87.509  38.258  57.107  1.00  0.00      PROA H
ATOM   3261  CE1 TYR X 478      88.239  36.629  55.944  1.00  0.00      PROA C
ATOM   3262  HE1 TYR X 478      87.292  36.118  56.038  1.00  0.00      PROA H
ATOM   3263  CZ  TYR X 478      89.341  36.018  55.271  1.00  0.00      PROA C
ATOM   3264  OH  TYR X 478      89.253  34.782  54.636  1.00  0.00      PROA O
ATOM   3265  HH  TYR X 478      88.414  34.398  54.902  1.00  0.00      PROA H
ATOM   3266  CD2 TYR X 478      90.695  37.896  55.992  1.00  0.00      PROA C
ATOM   3267  HD2 TYR X 478      91.649  38.375  56.157  1.00  0.00      PROA H
ATOM   3268  CE2 TYR X 478      90.591  36.689  55.371  1.00  0.00      PROA C
ATOM   3269  HE2 TYR X 478      91.490  36.150  55.111  1.00  0.00      PROA H
ATOM   3270  C   TYR X 478      90.898  38.924  59.435  1.00  0.00      PROA C
ATOM   3271  O   TYR X 478      90.668  37.753  59.839  1.00  0.00      PROA O
ATOM   3272  N   CYS X 479      92.124  39.420  59.571  1.00  0.00      PROA N
ATOM   3273  HN  CYS X 479      92.385  40.317  59.221  1.00  0.00      PROA H
ATOM   3274  CA  CYS X 479      93.355  38.595  59.871  1.00  0.00      PROA C
ATOM   3275  HA  CYS X 479      93.068  37.561  59.748  1.00  0.00      PROA H
ATOM   3276  CB  CYS X 479      94.589  39.066  59.123  1.00  0.00      PROA C
ATOM   3277  HB1 CYS X 479      95.484  38.524  59.498  1.00  0.00      PROA H
ATOM   3278  HB2 CYS X 479      94.617  40.157  59.333  1.00  0.00      PROA H
ATOM   3279  SG  CYS X 479      94.405  38.742  57.340  1.00  0.00      PROA S
ATOM   3280  HG1 CYS X 479      93.549  39.742  57.181  1.00  0.00      PROA H
ATOM   3281  C   CYS X 479      93.619  38.640  61.361  1.00  0.00      PROA C
ATOM   3282  O   CYS X 479      94.646  38.086  61.859  1.00  0.00      PROA O
ATOM   3283  N   ASN X 480      92.714  39.282  62.172  1.00  0.00      PROA N
ATOM   3284  HN  ASN X 480      92.003  39.797  61.700  1.00  0.00      PROA H
ATOM   3285  CA  ASN X 480      92.620  39.329  63.644  1.00  0.00      PROA C
ATOM   3286  HA  ASN X 480      91.903  40.094  63.901  1.00  0.00      PROA H
ATOM   3287  CB  ASN X 480      92.152  37.964  64.270  1.00  0.00      PROA C
ATOM   3288  HB1 ASN X 480      91.859  38.171  65.321  1.00  0.00      PROA H
ATOM   3289  HB2 ASN X 480      93.008  37.263  64.171  1.00  0.00      PROA H
ATOM   3290  CG  ASN X 480      90.902  37.450  63.547  1.00  0.00      PROA C
ATOM   3291  OD1 ASN X 480      90.868  36.284  63.122  1.00  0.00      PROA O
ATOM   3292  ND2 ASN X 480      89.892  38.319  63.393  1.00  0.00      PROA N
ATOM   3293 HD21 ASN X 480      89.148  38.034  62.789  1.00  0.00      PROA H
ATOM   3294 HD22 ASN X 480      89.799  38.982  64.136  1.00  0.00      PROA H
ATOM   3295  C   ASN X 480      93.948  39.792  64.332  1.00  0.00      PROA C
ATOM   3296  O   ASN X 480      94.477  39.147  65.252  1.00  0.00      PROA O
ATOM   3297  N   ILE X 481      94.508  40.937  63.850  1.00  0.00      PROA N
ATOM   3298  HN  ILE X 481      94.027  41.494  63.178  1.00  0.00      PROA H
ATOM   3299  CA  ILE X 481      95.642  41.689  64.366  1.00  0.00      PROA C
ATOM   3300  HA  ILE X 481      95.827  41.233  65.327  1.00  0.00      PROA H
ATOM   3301  CB  ILE X 481      96.820  41.716  63.390  1.00  0.00      PROA C
ATOM   3302  HB  ILE X 481      96.430  41.988  62.386  1.00  0.00      PROA H
ATOM   3303  CG2 ILE X 481      97.841  42.792  63.738  1.00  0.00      PROA C
ATOM   3304 HG21 ILE X 481      97.357  43.784  63.861  1.00  0.00      PROA H
ATOM   3305 HG22 ILE X 481      98.486  42.897  62.840  1.00  0.00      PROA H
ATOM   3306 HG23 ILE X 481      98.511  42.542  64.588  1.00  0.00      PROA H
ATOM   3307  CG1 ILE X 481      97.404  40.328  63.181  1.00  0.00      PROA C
ATOM   3308 HG11 ILE X 481      96.677  39.513  62.976  1.00  0.00      PROA H
ATOM   3309 HG12 ILE X 481      98.020  40.009  64.048  1.00  0.00      PROA H
ATOM   3310  CD  ILE X 481      98.228  40.233  61.868  1.00  0.00      PROA C
ATOM   3311  HD1 ILE X 481      99.124  40.886  61.928  1.00  0.00      PROA H
ATOM   3312  HD2 ILE X 481      97.604  40.671  61.059  1.00  0.00      PROA H
ATOM   3313  HD3 ILE X 481      98.376  39.137  61.757  1.00  0.00      PROA H
ATOM   3314  C   ILE X 481      95.173  43.090  64.688  1.00  0.00      PROA C
ATOM   3315  O   ILE X 481      94.741  43.691  63.754  1.00  0.00      PROA O
ATOM   3316  N   GLN X 482      95.334  43.658  65.892  1.00  0.00      PROA N
ATOM   3317  HN  GLN X 482      95.982  43.259  66.536  1.00  0.00      PROA H
ATOM   3318  CA  GLN X 482      94.807  44.968  66.234  1.00  0.00      PROA C
ATOM   3319  HA  GLN X 482      94.720  45.584  65.351  1.00  0.00      PROA H
ATOM   3320  CB  GLN X 482      93.449  44.895  67.028  1.00  0.00      PROA C
ATOM   3321  HB1 GLN X 482      93.168  45.835  67.549  1.00  0.00      PROA H
ATOM   3322  HB2 GLN X 482      93.483  44.145  67.846  1.00  0.00      PROA H
ATOM   3323  CG  GLN X 482      92.204  44.503  66.126  1.00  0.00      PROA C
ATOM   3324  HG1 GLN X 482      91.305  44.520  66.779  1.00  0.00      PROA H
ATOM   3325  HG2 GLN X 482      92.271  43.505  65.641  1.00  0.00      PROA H
ATOM   3326  CD  GLN X 482      91.893  45.590  65.031  1.00  0.00      PROA C
ATOM   3327  OE1 GLN X 482      91.370  46.667  65.471  1.00  0.00      PROA O
ATOM   3328  NE2 GLN X 482      92.150  45.196  63.754  1.00  0.00      PROA N
ATOM   3329 HE21 GLN X 482      92.515  44.314  63.455  1.00  0.00      PROA H
ATOM   3330 HE22 GLN X 482      92.236  45.963  63.118  1.00  0.00      PROA H
ATOM   3331  C   GLN X 482      95.874  45.563  67.115  1.00  0.00      PROA C
ATOM   3332  O   GLN X 482      96.857  44.901  67.461  1.00  0.00      PROA O
ATOM   3333  N   VAL X 483      95.794  46.885  67.259  1.00  0.00      PROA N
ATOM   3334  HN  VAL X 483      95.136  47.511  66.848  1.00  0.00      PROA H
ATOM   3335  CA  VAL X 483      96.670  47.694  68.091  1.00  0.00      PROA C
ATOM   3336  HA  VAL X 483      97.464  47.056  68.451  1.00  0.00      PROA H
ATOM   3337  CB  VAL X 483      97.405  48.674  67.201  1.00  0.00      PROA C
ATOM   3338  HB  VAL X 483      96.665  49.352  66.724  1.00  0.00      PROA H
ATOM   3339  CG1 VAL X 483      98.254  49.727  68.061  1.00  0.00      PROA C
ATOM   3340 HG11 VAL X 483      99.146  49.147  68.383  1.00  0.00      PROA H
ATOM   3341 HG12 VAL X 483      97.791  50.100  68.999  1.00  0.00      PROA H
ATOM   3342 HG13 VAL X 483      98.494  50.639  67.473  1.00  0.00      PROA H
ATOM   3343  CG2 VAL X 483      98.344  48.050  66.208  1.00  0.00      PROA C
ATOM   3344 HG21 VAL X 483      98.815  48.864  65.617  1.00  0.00      PROA H
ATOM   3345 HG22 VAL X 483      97.744  47.407  65.529  1.00  0.00      PROA H
ATOM   3346 HG23 VAL X 483      99.102  47.431  66.733  1.00  0.00      PROA H
ATOM   3347  C   VAL X 483      95.957  48.305  69.210  1.00  0.00      PROA C
ATOM   3348  O   VAL X 483      94.991  48.977  68.900  1.00  0.00      PROA O
ATOM   3349  N   THR X 484      96.309  48.033  70.452  1.00  0.00      PROA N
ATOM   3350  HN  THR X 484      97.210  47.690  70.707  1.00  0.00      PROA H
ATOM   3351  CA  THR X 484      95.363  48.121  71.571  1.00  0.00      PROA C
ATOM   3352  HA  THR X 484      94.349  48.173  71.202  1.00  0.00      PROA H
ATOM   3353  CB  THR X 484      95.247  46.823  72.384  1.00  0.00      PROA C
ATOM   3354  HB  THR X 484      94.500  46.906  73.202  1.00  0.00      PROA H
ATOM   3355  OG1 THR X 484      96.525  46.389  72.821  1.00  0.00      PROA O
ATOM   3356  HG1 THR X 484      96.452  45.493  73.158  1.00  0.00      PROA H
ATOM   3357  CG2 THR X 484      94.741  45.714  71.475  1.00  0.00      PROA C
ATOM   3358 HG21 THR X 484      94.471  44.808  72.060  1.00  0.00      PROA H
ATOM   3359 HG22 THR X 484      95.599  45.388  70.849  1.00  0.00      PROA H
ATOM   3360 HG23 THR X 484      93.900  46.074  70.845  1.00  0.00      PROA H
ATOM   3361  C   THR X 484      95.688  49.270  72.512  1.00  0.00      PROA C
ATOM   3362  O   THR X 484      94.825  50.020  72.991  1.00  0.00      PROA O
ATOM   3363  N   LYS X 485      97.007  49.580  72.620  1.00  0.00      PROA N
ATOM   3364  HN  LYS X 485      97.573  49.030  72.010  1.00  0.00      PROA H
ATOM   3365  CA  LYS X 485      97.549  50.595  73.473  1.00  0.00      PROA C
ATOM   3366  HA  LYS X 485      96.746  51.224  73.828  1.00  0.00      PROA H
ATOM   3367  CB  LYS X 485      98.200  50.183  74.800  1.00  0.00      PROA C
ATOM   3368  HB1 LYS X 485      98.379  51.190  75.235  1.00  0.00      PROA H
ATOM   3369  HB2 LYS X 485      99.165  49.662  74.620  1.00  0.00      PROA H
ATOM   3370  CG  LYS X 485      97.312  49.252  75.625  1.00  0.00      PROA C
ATOM   3371  HG1 LYS X 485      97.972  48.898  76.446  1.00  0.00      PROA H
ATOM   3372  HG2 LYS X 485      97.134  48.428  74.901  1.00  0.00      PROA H
ATOM   3373  CD  LYS X 485      95.942  49.760  76.033  1.00  0.00      PROA C
ATOM   3374  HD1 LYS X 485      95.253  49.872  75.169  1.00  0.00      PROA H
ATOM   3375  HD2 LYS X 485      96.015  50.731  76.568  1.00  0.00      PROA H
ATOM   3376  CE  LYS X 485      95.191  48.677  76.823  1.00  0.00      PROA C
ATOM   3377  HE1 LYS X 485      95.296  47.668  76.371  1.00  0.00      PROA H
ATOM   3378  HE2 LYS X 485      94.156  49.016  77.042  1.00  0.00      PROA H
ATOM   3379  NZ  LYS X 485      95.885  48.508  78.049  1.00  0.00      PROA N
ATOM   3380  HZ1 LYS X 485      95.441  47.727  78.572  1.00  0.00      PROA H
ATOM   3381  HZ2 LYS X 485      95.676  49.366  78.600  1.00  0.00      PROA H
ATOM   3382  HZ3 LYS X 485      96.887  48.231  78.028  1.00  0.00      PROA H
ATOM   3383  C   LYS X 485      98.523  51.485  72.618  1.00  0.00      PROA C
ATOM   3384  O   LYS X 485      99.189  50.986  71.709  1.00  0.00      PROA O
ATOM   3385  N   VAL X 486      98.615  52.793  72.970  1.00  0.00      PROA N
ATOM   3386  HN  VAL X 486      98.019  53.267  73.614  1.00  0.00      PROA H
ATOM   3387  CA  VAL X 486      99.646  53.676  72.381  1.00  0.00      PROA C
ATOM   3388  HA  VAL X 486     100.297  53.080  71.758  1.00  0.00      PROA H
ATOM   3389  CB  VAL X 486      99.055  54.749  71.481  1.00  0.00      PROA C
ATOM   3390  HB  VAL X 486      98.224  55.195  72.068  1.00  0.00      PROA H
ATOM   3391  CG1 VAL X 486     100.221  55.752  71.161  1.00  0.00      PROA C
ATOM   3392 HG11 VAL X 486     100.734  56.060  72.097  1.00  0.00      PROA H
ATOM   3393 HG12 VAL X 486      99.732  56.707  70.870  1.00  0.00      PROA H
ATOM   3394 HG13 VAL X 486     100.844  55.518  70.271  1.00  0.00      PROA H
ATOM   3395  CG2 VAL X 486      98.491  54.125  70.159  1.00  0.00      PROA C
ATOM   3396 HG21 VAL X 486      99.300  53.702  69.526  1.00  0.00      PROA H
ATOM   3397 HG22 VAL X 486      97.916  54.912  69.625  1.00  0.00      PROA H
ATOM   3398 HG23 VAL X 486      97.811  53.276  70.388  1.00  0.00      PROA H
ATOM   3399  C   VAL X 486     100.285  54.170  73.618  1.00  0.00      PROA C
ATOM   3400  O   VAL X 486      99.652  54.676  74.498  1.00  0.00      PROA O
ATOM   3401  N   THR X 487     101.599  54.137  73.740  1.00  0.00      PROA N
ATOM   3402  HN  THR X 487     102.123  53.935  72.917  1.00  0.00      PROA H
ATOM   3403  CA  THR X 487     102.324  54.667  74.920  1.00  0.00      PROA C
ATOM   3404  HA  THR X 487     101.670  55.112  75.655  1.00  0.00      PROA H
ATOM   3405  CB  THR X 487     103.130  53.612  75.709  1.00  0.00      PROA C
ATOM   3406  HB  THR X 487     103.729  54.087  76.516  1.00  0.00      PROA H
ATOM   3407  OG1 THR X 487     104.059  52.806  75.021  1.00  0.00      PROA O
ATOM   3408  HG1 THR X 487     103.606  52.446  74.255  1.00  0.00      PROA H
ATOM   3409  CG2 THR X 487     102.227  52.618  76.478  1.00  0.00      PROA C
ATOM   3410 HG21 THR X 487     101.725  51.920  75.774  1.00  0.00      PROA H
ATOM   3411 HG22 THR X 487     101.421  53.143  77.034  1.00  0.00      PROA H
ATOM   3412 HG23 THR X 487     102.802  52.020  77.217  1.00  0.00      PROA H
ATOM   3413  C   THR X 487     103.358  55.798  74.579  1.00  0.00      PROA C
ATOM   3414  O   THR X 487     104.208  55.770  73.662  1.00  0.00      PROA O
ATOM   3415  N   GLN X 488     103.158  56.857  75.353  1.00  0.00      PROA N
ATOM   3416  HN  GLN X 488     102.346  56.719  75.916  1.00  0.00      PROA H
ATOM   3417  CA  GLN X 488     103.777  58.142  75.420  1.00  0.00      PROA C
ATOM   3418  HA  GLN X 488     103.932  58.415  74.387  1.00  0.00      PROA H
ATOM   3419  CB  GLN X 488     102.829  59.229  75.962  1.00  0.00      PROA C
ATOM   3420  HB1 GLN X 488     102.721  59.274  77.067  1.00  0.00      PROA H
ATOM   3421  HB2 GLN X 488     101.866  59.215  75.408  1.00  0.00      PROA H
ATOM   3422  CG  GLN X 488     103.284  60.756  75.685  1.00  0.00      PROA C
ATOM   3423  HG1 GLN X 488     104.220  60.959  76.247  1.00  0.00      PROA H
ATOM   3424  HG2 GLN X 488     102.617  61.489  76.188  1.00  0.00      PROA H
ATOM   3425  CD  GLN X 488     103.676  60.962  74.243  1.00  0.00      PROA C
ATOM   3426  OE1 GLN X 488     104.878  61.121  73.952  1.00  0.00      PROA O
ATOM   3427  NE2 GLN X 488     102.681  61.089  73.293  1.00  0.00      PROA N
ATOM   3428 HE21 GLN X 488     101.756  61.099  73.674  1.00  0.00      PROA H
ATOM   3429 HE22 GLN X 488     102.956  61.454  72.404  1.00  0.00      PROA H
ATOM   3430  C   GLN X 488     105.067  58.054  76.091  1.00  0.00      PROA C
ATOM   3431  O   GLN X 488     105.179  57.130  76.938  1.00  0.00      PROA O
ATOM   3432  N   VAL X 489     106.113  58.758  75.689  1.00  0.00      PROA N
ATOM   3433  HN  VAL X 489     106.008  59.433  74.963  1.00  0.00      PROA H
ATOM   3434  CA  VAL X 489     107.458  58.628  76.292  1.00  0.00      PROA C
ATOM   3435  HA  VAL X 489     107.633  57.564  76.355  1.00  0.00      PROA H
ATOM   3436  CB  VAL X 489     108.614  59.090  75.380  1.00  0.00      PROA C
ATOM   3437  HB  VAL X 489     109.522  58.556  75.734  1.00  0.00      PROA H
ATOM   3438  CG1 VAL X 489     108.286  58.464  73.992  1.00  0.00      PROA C
ATOM   3439 HG11 VAL X 489     109.115  58.586  73.262  1.00  0.00      PROA H
ATOM   3440 HG12 VAL X 489     107.341  58.931  73.639  1.00  0.00      PROA H
ATOM   3441 HG13 VAL X 489     108.052  57.378  74.006  1.00  0.00      PROA H
ATOM   3442  CG2 VAL X 489     108.929  60.589  75.155  1.00  0.00      PROA C
ATOM   3443 HG21 VAL X 489     109.901  60.756  74.644  1.00  0.00      PROA H
ATOM   3444 HG22 VAL X 489     109.028  61.157  76.104  1.00  0.00      PROA H
ATOM   3445 HG23 VAL X 489     108.217  61.043  74.434  1.00  0.00      PROA H
ATOM   3446  C   VAL X 489     107.658  59.295  77.676  1.00  0.00      PROA C
ATOM   3447  O   VAL X 489     106.826  60.103  78.107  1.00  0.00      PROA O
ATOM   3448  N   ASP X 490     108.634  58.922  78.504  1.00  0.00      PROA N
ATOM   3449  HN  ASP X 490     109.289  58.231  78.207  1.00  0.00      PROA H
ATOM   3450  CA  ASP X 490     108.779  59.409  79.929  1.00  0.00      PROA C
ATOM   3451  HA  ASP X 490     109.761  59.071  80.226  1.00  0.00      PROA H
ATOM   3452  CB  ASP X 490     108.710  60.956  80.225  1.00  0.00      PROA C
ATOM   3453  HB1 ASP X 490     109.041  61.230  81.249  1.00  0.00      PROA H
ATOM   3454  HB2 ASP X 490     107.691  61.386  80.122  1.00  0.00      PROA H
ATOM   3455  CG  ASP X 490     109.619  61.692  79.248  1.00  0.00      PROA C
ATOM   3456  OD1 ASP X 490     110.795  61.302  78.956  1.00  0.00      PROA O
ATOM   3457  OD2 ASP X 490     109.134  62.718  78.727  1.00  0.00      PROA O
ATOM   3458  C   ASP X 490     107.821  58.620  80.806  1.00  0.00      PROA C
ATOM   3459  O   ASP X 490     107.032  59.235  81.477  1.00  0.00      PROA O
ATOM   3460  N   GLY X 491     107.903  57.284  80.962  1.00  0.00      PROA N
ATOM   3461  HN  GLY X 491     108.612  56.875  80.393  1.00  0.00      PROA H
ATOM   3462  CA  GLY X 491     107.039  56.470  81.867  1.00  0.00      PROA C
ATOM   3463  HA1 GLY X 491     106.550  57.152  82.547  1.00  0.00      PROA H
ATOM   3464  HA2 GLY X 491     107.673  55.744  82.355  1.00  0.00      PROA H
ATOM   3465  C   GLY X 491     105.986  55.661  81.227  1.00  0.00      PROA C
ATOM   3466  O   GLY X 491     105.287  55.009  82.022  1.00  0.00      PROA O
ATOM   3467  N   ASN X 492     105.909  55.659  79.883  1.00  0.00      PROA N
ATOM   3468  HN  ASN X 492     106.511  56.339  79.473  1.00  0.00      PROA H
ATOM   3469  CA  ASN X 492     105.152  54.694  79.074  1.00  0.00      PROA C
ATOM   3470  HA  ASN X 492     105.124  55.218  78.130  1.00  0.00      PROA H
ATOM   3471  CB  ASN X 492     105.910  53.339  78.907  1.00  0.00      PROA C
ATOM   3472  HB1 ASN X 492     105.225  52.525  78.586  1.00  0.00      PROA H
ATOM   3473  HB2 ASN X 492     106.428  53.088  79.857  1.00  0.00      PROA H
ATOM   3474  CG  ASN X 492     106.951  53.519  77.788  1.00  0.00      PROA C
ATOM   3475  OD1 ASN X 492     107.374  54.572  77.310  1.00  0.00      PROA O
ATOM   3476  ND2 ASN X 492     107.524  52.376  77.423  1.00  0.00      PROA N
ATOM   3477 HD21 ASN X 492     107.328  51.497  77.857  1.00  0.00      PROA H
ATOM   3478 HD22 ASN X 492     108.287  52.375  76.777  1.00  0.00      PROA H
ATOM   3479  C   ASN X 492     103.663  54.646  79.492  1.00  0.00      PROA C
ATOM   3480  O   ASN X 492     103.008  53.570  79.545  1.00  0.00      PROA O
ATOM   3481  N   SER X 493     102.998  55.793  79.795  1.00  0.00      PROA N
ATOM   3482  HN  SER X 493     103.497  56.651  79.883  1.00  0.00      PROA H
ATOM   3483  CA  SER X 493     101.573  55.813  80.129  1.00  0.00      PROA C
ATOM   3484  HA  SER X 493     101.462  55.011  80.844  1.00  0.00      PROA H
ATOM   3485  CB  SER X 493     101.129  57.083  80.852  1.00  0.00      PROA C
ATOM   3486  HB1 SER X 493     101.252  58.004  80.243  1.00  0.00      PROA H
ATOM   3487  HB2 SER X 493     101.834  57.155  81.709  1.00  0.00      PROA H
ATOM   3488  OG  SER X 493      99.799  56.930  81.388  1.00  0.00      PROA O
ATOM   3489  HG1 SER X 493      99.795  56.315  82.125  1.00  0.00      PROA H
ATOM   3490  C   SER X 493     100.667  55.652  78.882  1.00  0.00      PROA C
ATOM   3491  O   SER X 493     101.125  56.128  77.855  1.00  0.00      PROA O
ATOM   3492  N   PRO X 494      99.522  54.935  78.888  1.00  0.00      PROA N
ATOM   3493  CD  PRO X 494      99.171  53.926  79.900  1.00  0.00      PROA C
ATOM   3494  HD1 PRO X 494      98.571  54.463  80.665  1.00  0.00      PROA H
ATOM   3495  HD2 PRO X 494      99.967  53.401  80.470  1.00  0.00      PROA H
ATOM   3496  CA  PRO X 494      98.730  54.742  77.648  1.00  0.00      PROA C
ATOM   3497  HA  PRO X 494      99.388  54.421  76.854  1.00  0.00      PROA H
ATOM   3498  CB  PRO X 494      97.674  53.657  78.014  1.00  0.00      PROA C
ATOM   3499  HB1 PRO X 494      97.382  53.115  77.089  1.00  0.00      PROA H
ATOM   3500  HB2 PRO X 494      96.789  54.125  78.496  1.00  0.00      PROA H
ATOM   3501  CG  PRO X 494      98.286  52.823  79.137  1.00  0.00      PROA C
ATOM   3502  HG1 PRO X 494      97.467  52.460  79.794  1.00  0.00      PROA H
ATOM   3503  HG2 PRO X 494      98.853  51.956  78.735  1.00  0.00      PROA H
ATOM   3504  C   PRO X 494      98.075  56.018  77.184  1.00  0.00      PROA C
ATOM   3505  O   PRO X 494      97.593  56.764  78.055  1.00  0.00      PROA O
ATOM   3506  N   VAL X 495      97.985  56.379  75.927  1.00  0.00      PROA N
ATOM   3507  HN  VAL X 495      98.346  55.773  75.222  1.00  0.00      PROA H
ATOM   3508  CA  VAL X 495      97.239  57.616  75.508  1.00  0.00      PROA C
ATOM   3509  HA  VAL X 495      96.929  58.234  76.338  1.00  0.00      PROA H
ATOM   3510  CB  VAL X 495      98.025  58.518  74.503  1.00  0.00      PROA C
ATOM   3511  HB  VAL X 495      98.143  57.911  73.580  1.00  0.00      PROA H
ATOM   3512  CG1 VAL X 495      97.318  59.806  74.068  1.00  0.00      PROA C
ATOM   3513 HG11 VAL X 495      97.916  60.249  73.243  1.00  0.00      PROA H
ATOM   3514 HG12 VAL X 495      97.231  60.568  74.872  1.00  0.00      PROA H
ATOM   3515 HG13 VAL X 495      96.369  59.554  73.548  1.00  0.00      PROA H
ATOM   3516  CG2 VAL X 495      99.477  58.873  74.942  1.00  0.00      PROA C
ATOM   3517 HG21 VAL X 495     100.017  57.906  75.032  1.00  0.00      PROA H
ATOM   3518 HG22 VAL X 495      99.395  59.475  75.872  1.00  0.00      PROA H
ATOM   3519 HG23 VAL X 495      99.928  59.395  74.072  1.00  0.00      PROA H
ATOM   3520  C   VAL X 495      95.934  57.154  74.853  1.00  0.00      PROA C
ATOM   3521  O   VAL X 495      95.892  56.072  74.183  1.00  0.00      PROA O
ATOM   3522  N   ARG X 496      94.818  57.939  74.925  1.00  0.00      PROA N
ATOM   3523  HN  ARG X 496      94.821  58.876  75.267  1.00  0.00      PROA H
ATOM   3524  CA  ARG X 496      93.675  57.582  74.193  1.00  0.00      PROA C
ATOM   3525  HA  ARG X 496      93.491  56.518  74.237  1.00  0.00      PROA H
ATOM   3526  CB  ARG X 496      92.474  58.380  74.728  1.00  0.00      PROA C
ATOM   3527  HB1 ARG X 496      91.639  58.136  74.037  1.00  0.00      PROA H
ATOM   3528  HB2 ARG X 496      92.706  59.466  74.763  1.00  0.00      PROA H
ATOM   3529  CG  ARG X 496      92.110  57.990  76.153  1.00  0.00      PROA C
ATOM   3530  HG1 ARG X 496      91.423  58.785  76.513  1.00  0.00      PROA H
ATOM   3531  HG2 ARG X 496      92.978  57.978  76.847  1.00  0.00      PROA H
ATOM   3532  CD  ARG X 496      91.370  56.647  76.264  1.00  0.00      PROA C
ATOM   3533  HD1 ARG X 496      92.019  55.907  75.748  1.00  0.00      PROA H
ATOM   3534  HD2 ARG X 496      90.406  56.757  75.722  1.00  0.00      PROA H
ATOM   3535  NE  ARG X 496      91.104  56.324  77.715  1.00  0.00      PROA N
ATOM   3536  HE  ARG X 496      91.633  56.790  78.423  1.00  0.00      PROA H
ATOM   3537  CZ  ARG X 496      90.574  55.196  78.141  1.00  0.00      PROA C
ATOM   3538  NH1 ARG X 496      89.789  54.425  77.396  1.00  0.00      PROA N
ATOM   3539 HH11 ARG X 496      89.679  54.670  76.433  1.00  0.00      PROA H
ATOM   3540 HH12 ARG X 496      89.349  53.601  77.753  1.00  0.00      PROA H
ATOM   3541  NH2 ARG X 496      90.590  54.880  79.411  1.00  0.00      PROA N
ATOM   3542 HH21 ARG X 496      90.854  55.616  80.034  1.00  0.00      PROA H
ATOM   3543 HH22 ARG X 496      90.106  54.066  79.732  1.00  0.00      PROA H
ATOM   3544  C   ARG X 496      93.841  57.823  72.707  1.00  0.00      PROA C
ATOM   3545  O   ARG X 496      94.411  58.815  72.282  1.00  0.00      PROA O
ATOM   3546  N   PHE X 497      93.363  56.902  71.869  1.00  0.00      PROA N
ATOM   3547  HN  PHE X 497      92.685  56.176  71.957  1.00  0.00      PROA H
ATOM   3548  CA  PHE X 497      93.647  57.013  70.458  1.00  0.00      PROA C
ATOM   3549  HA  PHE X 497      93.831  58.031  70.148  1.00  0.00      PROA H
ATOM   3550  CB  PHE X 497      94.881  56.223  69.911  1.00  0.00      PROA C
ATOM   3551  HB1 PHE X 497      95.819  56.477  70.450  1.00  0.00      PROA H
ATOM   3552  HB2 PHE X 497      95.027  56.355  68.817  1.00  0.00      PROA H
ATOM   3553  CG  PHE X 497      94.730  54.680  69.969  1.00  0.00      PROA C
ATOM   3554  CD1 PHE X 497      94.435  53.897  68.896  1.00  0.00      PROA C
ATOM   3555  HD1 PHE X 497      94.383  54.278  67.887  1.00  0.00      PROA H
ATOM   3556  CE1 PHE X 497      94.253  52.489  69.000  1.00  0.00      PROA C
ATOM   3557  HE1 PHE X 497      93.948  52.001  68.086  1.00  0.00      PROA H
ATOM   3558  CZ  PHE X 497      94.357  51.955  70.263  1.00  0.00      PROA C
ATOM   3559  HZ  PHE X 497      94.221  50.884  70.251  1.00  0.00      PROA H
ATOM   3560  CD2 PHE X 497      94.985  54.052  71.202  1.00  0.00      PROA C
ATOM   3561  HD2 PHE X 497      95.380  54.593  72.049  1.00  0.00      PROA H
ATOM   3562  CE2 PHE X 497      94.804  52.666  71.376  1.00  0.00      PROA C
ATOM   3563  HE2 PHE X 497      95.003  52.140  72.298  1.00  0.00      PROA H
ATOM   3564  C   PHE X 497      92.385  56.532  69.874  1.00  0.00      PROA C
ATOM   3565  O   PHE X 497      91.480  56.083  70.569  1.00  0.00      PROA O
ATOM   3566  N   SER X 498      92.315  56.681  68.545  1.00  0.00      PROA N
ATOM   3567  HN  SER X 498      93.103  57.009  68.030  1.00  0.00      PROA H
ATOM   3568  CA  SER X 498      91.086  56.286  67.747  1.00  0.00      PROA C
ATOM   3569  HA  SER X 498      90.468  55.715  68.423  1.00  0.00      PROA H
ATOM   3570  CB  SER X 498      90.449  57.564  67.195  1.00  0.00      PROA C
ATOM   3571  HB1 SER X 498      90.119  58.088  68.117  1.00  0.00      PROA H
ATOM   3572  HB2 SER X 498      89.519  57.308  66.642  1.00  0.00      PROA H
ATOM   3573  OG  SER X 498      91.317  58.361  66.437  1.00  0.00      PROA O
ATOM   3574  HG1 SER X 498      91.603  59.021  67.073  1.00  0.00      PROA H
ATOM   3575  C   SER X 498      91.502  55.346  66.648  1.00  0.00      PROA C
ATOM   3576  O   SER X 498      92.688  55.294  66.288  1.00  0.00      PROA O
ATOM   3577  N   THR X 499      90.584  54.544  66.072  1.00  0.00      PROA N
ATOM   3578  HN  THR X 499      89.674  54.789  66.396  1.00  0.00      PROA H
ATOM   3579  CA  THR X 499      90.922  53.388  65.244  1.00  0.00      PROA C
ATOM   3580  HA  THR X 499      91.763  53.763  64.679  1.00  0.00      PROA H
ATOM   3581  CB  THR X 499      91.600  52.147  65.953  1.00  0.00      PROA C
ATOM   3582  HB  THR X 499      92.593  52.420  66.370  1.00  0.00      PROA H
ATOM   3583  OG1 THR X 499      91.919  51.100  65.073  1.00  0.00      PROA O
ATOM   3584  HG1 THR X 499      92.327  51.431  64.269  1.00  0.00      PROA H
ATOM   3585  CG2 THR X 499      90.692  51.681  67.178  1.00  0.00      PROA C
ATOM   3586 HG21 THR X 499      90.449  52.556  67.818  1.00  0.00      PROA H
ATOM   3587 HG22 THR X 499      91.181  50.897  67.795  1.00  0.00      PROA H
ATOM   3588 HG23 THR X 499      89.781  51.193  66.770  1.00  0.00      PROA H
ATOM   3589  C   THR X 499      89.810  53.029  64.303  1.00  0.00      PROA C
ATOM   3590  O   THR X 499      88.706  53.061  64.738  1.00  0.00      PROA O
ATOM   3591  N   GLU X 500      90.217  52.684  63.059  1.00  0.00      PROA N
ATOM   3592  HN  GLU X 500      91.041  53.095  62.679  1.00  0.00      PROA H
ATOM   3593  CA  GLU X 500      89.292  52.267  62.043  1.00  0.00      PROA C
ATOM   3594  HA  GLU X 500      88.348  52.017  62.505  1.00  0.00      PROA H
ATOM   3595  CB  GLU X 500      89.052  53.468  61.060  1.00  0.00      PROA C
ATOM   3596  HB1 GLU X 500      90.010  53.924  60.729  1.00  0.00      PROA H
ATOM   3597  HB2 GLU X 500      88.383  54.211  61.543  1.00  0.00      PROA H
ATOM   3598  CG  GLU X 500      88.314  52.951  59.821  1.00  0.00      PROA C
ATOM   3599  HG1 GLU X 500      87.523  52.225  60.109  1.00  0.00      PROA H
ATOM   3600  HG2 GLU X 500      89.058  52.560  59.096  1.00  0.00      PROA H
ATOM   3601  CD  GLU X 500      87.668  54.165  59.073  1.00  0.00      PROA C
ATOM   3602  OE1 GLU X 500      88.525  54.892  58.496  1.00  0.00      PROA O
ATOM   3603  OE2 GLU X 500      86.450  54.395  59.025  1.00  0.00      PROA O
ATOM   3604  C   GLU X 500      89.764  51.048  61.251  1.00  0.00      PROA C
ATOM   3605  O   GLU X 500      90.894  50.967  60.858  1.00  0.00      PROA O
ATOM   3606  N   THR X 501      88.787  50.083  61.084  1.00  0.00      PROA N
ATOM   3607  HN  THR X 501      87.877  50.214  61.472  1.00  0.00      PROA H
ATOM   3608  CA  THR X 501      89.123  48.811  60.467  1.00  0.00      PROA C
ATOM   3609  HA  THR X 501      90.177  48.802  60.229  1.00  0.00      PROA H
ATOM   3610  CB  THR X 501      88.789  47.487  61.240  1.00  0.00      PROA C
ATOM   3611  HB  THR X 501      88.887  46.569  60.622  1.00  0.00      PROA H
ATOM   3612  OG1 THR X 501      87.473  47.404  61.786  1.00  0.00      PROA O
ATOM   3613  HG1 THR X 501      86.930  47.137  61.041  1.00  0.00      PROA H
ATOM   3614  CG2 THR X 501      89.770  47.334  62.392  1.00  0.00      PROA C
ATOM   3615 HG21 THR X 501      90.791  47.175  61.985  1.00  0.00      PROA H
ATOM   3616 HG22 THR X 501      89.397  46.523  63.054  1.00  0.00      PROA H
ATOM   3617 HG23 THR X 501      89.896  48.299  62.927  1.00  0.00      PROA H
ATOM   3618  C   THR X 501      88.402  48.676  59.150  1.00  0.00      PROA C
ATOM   3619  O   THR X 501      87.216  49.035  58.965  1.00  0.00      PROA O
ATOM   3620  N   THR X 502      89.104  48.173  58.105  1.00  0.00      PROA N
ATOM   3621  HN  THR X 502      90.086  48.004  58.102  1.00  0.00      PROA H
ATOM   3622  CA  THR X 502      88.416  48.206  56.737  1.00  0.00      PROA C
ATOM   3623  HA  THR X 502      87.345  48.102  56.836  1.00  0.00      PROA H
ATOM   3624  CB  THR X 502      88.700  49.425  55.939  1.00  0.00      PROA C
ATOM   3625  HB  THR X 502      89.744  49.590  55.596  1.00  0.00      PROA H
ATOM   3626  OG1 THR X 502      88.184  50.539  56.677  1.00  0.00      PROA O
ATOM   3627  HG1 THR X 502      87.978  50.206  57.553  1.00  0.00      PROA H
ATOM   3628  CG2 THR X 502      87.782  49.422  54.653  1.00  0.00      PROA C
ATOM   3629 HG21 THR X 502      86.684  49.477  54.812  1.00  0.00      PROA H
ATOM   3630 HG22 THR X 502      88.058  48.657  53.895  1.00  0.00      PROA H
ATOM   3631 HG23 THR X 502      88.028  50.413  54.216  1.00  0.00      PROA H
ATOM   3632  C   THR X 502      88.867  46.940  56.030  1.00  0.00      PROA C
ATOM   3633  O   THR X 502      90.073  46.760  55.935  1.00  0.00      PROA O
ATOM   3634  N   PHE X 503      87.889  46.105  55.536  1.00  0.00      PROA N
ATOM   3635  HN  PHE X 503      86.936  46.397  55.561  1.00  0.00      PROA H
ATOM   3636  CA  PHE X 503      88.150  44.794  54.900  1.00  0.00      PROA C
ATOM   3637  HA  PHE X 503      89.203  44.777  54.660  1.00  0.00      PROA H
ATOM   3638  CB  PHE X 503      87.651  43.601  55.773  1.00  0.00      PROA C
ATOM   3639  HB1 PHE X 503      86.620  43.600  56.187  1.00  0.00      PROA H
ATOM   3640  HB2 PHE X 503      88.385  43.616  56.607  1.00  0.00      PROA H
ATOM   3641  CG  PHE X 503      87.761  42.276  55.020  1.00  0.00      PROA C
ATOM   3642  CD1 PHE X 503      86.726  41.370  55.154  1.00  0.00      PROA C
ATOM   3643  HD1 PHE X 503      85.923  41.665  55.813  1.00  0.00      PROA H
ATOM   3644  CE1 PHE X 503      86.772  40.139  54.494  1.00  0.00      PROA C
ATOM   3645  HE1 PHE X 503      85.949  39.467  54.690  1.00  0.00      PROA H
ATOM   3646  CZ  PHE X 503      87.957  39.775  53.793  1.00  0.00      PROA C
ATOM   3647  HZ  PHE X 503      88.010  38.812  53.306  1.00  0.00      PROA H
ATOM   3648  CD2 PHE X 503      88.843  41.939  54.179  1.00  0.00      PROA C
ATOM   3649  HD2 PHE X 503      89.627  42.666  54.026  1.00  0.00      PROA H
ATOM   3650  CE2 PHE X 503      88.975  40.712  53.573  1.00  0.00      PROA C
ATOM   3651  HE2 PHE X 503      89.915  40.504  53.083  1.00  0.00      PROA H
ATOM   3652  C   PHE X 503      87.548  44.785  53.517  1.00  0.00      PROA C
ATOM   3653  O   PHE X 503      86.356  45.001  53.293  1.00  0.00      PROA O
ATOM   3654  N   LEU X 504      88.423  44.677  52.401  1.00  0.00      PROA N
ATOM   3655  HN  LEU X 504      89.394  44.460  52.470  1.00  0.00      PROA H
ATOM   3656  CA  LEU X 504      88.049  44.631  50.936  1.00  0.00      PROA C
ATOM   3657  HA  LEU X 504      86.986  44.804  51.007  1.00  0.00      PROA H
ATOM   3658  CB  LEU X 504      88.764  45.752  50.191  1.00  0.00      PROA C
ATOM   3659  HB1 LEU X 504      89.784  45.759  50.633  1.00  0.00      PROA H
ATOM   3660  HB2 LEU X 504      88.333  46.768  50.324  1.00  0.00      PROA H
ATOM   3661  CG  LEU X 504      89.014  45.652  48.670  1.00  0.00      PROA C
ATOM   3662  HG  LEU X 504      89.545  44.742  48.319  1.00  0.00      PROA H
ATOM   3663  CD1 LEU X 504      87.649  45.749  47.908  1.00  0.00      PROA C
ATOM   3664 HD11 LEU X 504      87.235  46.737  48.199  1.00  0.00      PROA H
ATOM   3665 HD12 LEU X 504      86.962  45.010  48.373  1.00  0.00      PROA H
ATOM   3666 HD13 LEU X 504      87.675  45.731  46.797  1.00  0.00      PROA H
ATOM   3667  CD2 LEU X 504      89.887  46.810  48.227  1.00  0.00      PROA C
ATOM   3668 HD21 LEU X 504      89.189  47.621  47.928  1.00  0.00      PROA H
ATOM   3669 HD22 LEU X 504      90.443  46.494  47.318  1.00  0.00      PROA H
ATOM   3670 HD23 LEU X 504      90.679  47.114  48.944  1.00  0.00      PROA H
ATOM   3671  C   LEU X 504      88.258  43.266  50.248  1.00  0.00      PROA C
ATOM   3672  O   LEU X 504      89.362  42.860  49.994  1.00  0.00      PROA O
ATOM   3673  N   VAL X 505      87.190  42.500  49.843  1.00  0.00      PROA N
ATOM   3674  HN  VAL X 505      86.262  42.808  50.037  1.00  0.00      PROA H
ATOM   3675  CA  VAL X 505      87.304  41.379  48.946  1.00  0.00      PROA C
ATOM   3676  HA  VAL X 505      88.228  40.850  49.130  1.00  0.00      PROA H
ATOM   3677  CB  VAL X 505      86.189  40.313  49.308  1.00  0.00      PROA C
ATOM   3678  HB  VAL X 505      85.203  40.784  49.107  1.00  0.00      PROA H
ATOM   3679  CG1 VAL X 505      86.096  38.997  48.415  1.00  0.00      PROA C
ATOM   3680 HG11 VAL X 505      85.432  38.266  48.924  1.00  0.00      PROA H
ATOM   3681 HG12 VAL X 505      87.101  38.533  48.327  1.00  0.00      PROA H
ATOM   3682 HG13 VAL X 505      85.768  39.246  47.383  1.00  0.00      PROA H
ATOM   3683  CG2 VAL X 505      86.260  40.085  50.789  1.00  0.00      PROA C
ATOM   3684 HG21 VAL X 505      87.341  40.028  51.036  1.00  0.00      PROA H
ATOM   3685 HG22 VAL X 505      85.788  39.160  51.185  1.00  0.00      PROA H
ATOM   3686 HG23 VAL X 505      85.848  40.926  51.387  1.00  0.00      PROA H
ATOM   3687  C   VAL X 505      87.180  41.763  47.492  1.00  0.00      PROA C
ATOM   3688  O   VAL X 505      86.089  41.811  46.902  1.00  0.00      PROA O
ATOM   3689  N   ASP X 506      88.383  42.035  46.894  1.00  0.00      PROA N
ATOM   3690  HN  ASP X 506      89.212  41.783  47.387  1.00  0.00      PROA H
ATOM   3691  CA  ASP X 506      88.784  42.527  45.544  1.00  0.00      PROA C
ATOM   3692  HA  ASP X 506      88.613  43.567  45.310  1.00  0.00      PROA H
ATOM   3693  CB  ASP X 506      90.395  42.573  45.447  1.00  0.00      PROA C
ATOM   3694  HB1 ASP X 506      90.858  41.596  45.701  1.00  0.00      PROA H
ATOM   3695  HB2 ASP X 506      90.750  43.333  46.175  1.00  0.00      PROA H
ATOM   3696  CG  ASP X 506      90.985  42.970  44.167  1.00  0.00      PROA C
ATOM   3697  OD1 ASP X 506      90.515  43.979  43.543  1.00  0.00      PROA O
ATOM   3698  OD2 ASP X 506      92.090  42.361  43.868  1.00  0.00      PROA O
ATOM   3699  C   ASP X 506      88.225  41.646  44.466  1.00  0.00      PROA C
ATOM   3700  O   ASP X 506      87.666  42.030  43.436  1.00  0.00      PROA O
ATOM   3701  N   LYS X 507      88.388  40.282  44.713  1.00  0.00      PROA N
ATOM   3702  HN  LYS X 507      88.989  39.919  45.421  1.00  0.00      PROA H
ATOM   3703  CA  LYS X 507      87.461  39.383  44.012  1.00  0.00      PROA C
ATOM   3704  HA  LYS X 507      86.543  39.939  43.886  1.00  0.00      PROA H
ATOM   3705  CB  LYS X 507      87.995  38.847  42.661  1.00  0.00      PROA C
ATOM   3706  HB1 LYS X 507      88.946  38.286  42.787  1.00  0.00      PROA H
ATOM   3707  HB2 LYS X 507      88.288  39.771  42.118  1.00  0.00      PROA H
ATOM   3708  CG  LYS X 507      87.069  38.041  41.847  1.00  0.00      PROA C
ATOM   3709  HG1 LYS X 507      86.078  38.530  41.958  1.00  0.00      PROA H
ATOM   3710  HG2 LYS X 507      86.980  36.981  42.168  1.00  0.00      PROA H
ATOM   3711  CD  LYS X 507      87.453  37.906  40.406  1.00  0.00      PROA C
ATOM   3712  HD1 LYS X 507      87.393  38.927  39.974  1.00  0.00      PROA H
ATOM   3713  HD2 LYS X 507      86.672  37.252  39.962  1.00  0.00      PROA H
ATOM   3714  CE  LYS X 507      88.884  37.380  40.145  1.00  0.00      PROA C
ATOM   3715  HE1 LYS X 507      89.104  36.495  40.780  1.00  0.00      PROA H
ATOM   3716  HE2 LYS X 507      89.701  38.109  40.335  1.00  0.00      PROA H
ATOM   3717  NZ  LYS X 507      89.026  36.892  38.688  1.00  0.00      PROA N
ATOM   3718  HZ1 LYS X 507      88.453  37.516  38.085  1.00  0.00      PROA H
ATOM   3719  HZ2 LYS X 507      88.548  35.971  38.625  1.00  0.00      PROA H
ATOM   3720  HZ3 LYS X 507      90.034  36.749  38.472  1.00  0.00      PROA H
ATOM   3721  C   LYS X 507      87.144  38.170  44.967  1.00  0.00      PROA C
ATOM   3722  O   LYS X 507      88.046  37.692  45.596  1.00  0.00      PROA O
ATOM   3723  N   TYR X 508      85.927  37.604  44.901  1.00  0.00      PROA N
ATOM   3724  HN  TYR X 508      85.089  38.032  44.573  1.00  0.00      PROA H
ATOM   3725  CA  TYR X 508      85.693  36.179  45.270  1.00  0.00      PROA C
ATOM   3726  HA  TYR X 508      86.636  35.672  45.412  1.00  0.00      PROA H
ATOM   3727  CB  TYR X 508      84.908  36.144  46.611  1.00  0.00      PROA C
ATOM   3728  HB1 TYR X 508      84.102  36.907  46.550  1.00  0.00      PROA H
ATOM   3729  HB2 TYR X 508      85.614  36.345  47.445  1.00  0.00      PROA H
ATOM   3730  CG  TYR X 508      84.361  34.848  46.997  1.00  0.00      PROA C
ATOM   3731  CD1 TYR X 508      85.118  33.623  46.824  1.00  0.00      PROA C
ATOM   3732  HD1 TYR X 508      86.049  33.576  46.280  1.00  0.00      PROA H
ATOM   3733  CE1 TYR X 508      84.608  32.404  47.346  1.00  0.00      PROA C
ATOM   3734  HE1 TYR X 508      85.294  31.569  47.359  1.00  0.00      PROA H
ATOM   3735  CZ  TYR X 508      83.295  32.357  47.857  1.00  0.00      PROA C
ATOM   3736  OH  TYR X 508      82.903  31.121  48.422  1.00  0.00      PROA O
ATOM   3737  HH  TYR X 508      83.484  30.455  48.048  1.00  0.00      PROA H
ATOM   3738  CD2 TYR X 508      83.091  34.734  47.536  1.00  0.00      PROA C
ATOM   3739  HD2 TYR X 508      82.448  35.577  47.739  1.00  0.00      PROA H
ATOM   3740  CE2 TYR X 508      82.536  33.513  47.934  1.00  0.00      PROA C
ATOM   3741  HE2 TYR X 508      81.559  33.538  48.393  1.00  0.00      PROA H
ATOM   3742  C   TYR X 508      85.049  35.581  44.089  1.00  0.00      PROA C
ATOM   3743  O   TYR X 508      84.069  36.134  43.579  1.00  0.00      PROA O
ATOM   3744  N   GLU X 509      85.634  34.504  43.530  1.00  0.00      PROA N
ATOM   3745  HN  GLU X 509      86.483  34.138  43.904  1.00  0.00      PROA H
ATOM   3746  CA  GLU X 509      85.129  33.827  42.273  1.00  0.00      PROA C
ATOM   3747  HA  GLU X 509      84.135  34.213  42.098  1.00  0.00      PROA H
ATOM   3748  CB  GLU X 509      85.859  34.410  41.051  1.00  0.00      PROA C
ATOM   3749  HB1 GLU X 509      86.936  34.219  41.247  1.00  0.00      PROA H
ATOM   3750  HB2 GLU X 509      85.707  35.511  41.021  1.00  0.00      PROA H
ATOM   3751  CG  GLU X 509      85.454  33.925  39.576  1.00  0.00      PROA C
ATOM   3752  HG1 GLU X 509      84.357  34.087  39.516  1.00  0.00      PROA H
ATOM   3753  HG2 GLU X 509      85.565  32.819  39.566  1.00  0.00      PROA H
ATOM   3754  CD  GLU X 509      86.214  34.611  38.469  1.00  0.00      PROA C
ATOM   3755  OE1 GLU X 509      85.652  35.177  37.468  1.00  0.00      PROA O
ATOM   3756  OE2 GLU X 509      87.470  34.595  38.548  1.00  0.00      PROA O
ATOM   3757  C   GLU X 509      85.164  32.340  42.186  1.00  0.00      PROA C
ATOM   3758  O   GLU X 509      86.217  31.753  42.395  1.00  0.00      PROA O
ATOM   3759  N   ILE X 510      84.056  31.722  41.909  1.00  0.00      PROA N
ATOM   3760  HN  ILE X 510      83.231  32.237  41.691  1.00  0.00      PROA H
ATOM   3761  CA  ILE X 510      83.972  30.239  42.056  1.00  0.00      PROA C
ATOM   3762  HA  ILE X 510      84.966  29.822  42.107  1.00  0.00      PROA H
ATOM   3763  CB  ILE X 510      83.147  29.907  43.292  1.00  0.00      PROA C
ATOM   3764  HB  ILE X 510      83.689  30.348  44.155  1.00  0.00      PROA H
ATOM   3765  CG2 ILE X 510      81.697  30.517  43.376  1.00  0.00      PROA C
ATOM   3766 HG21 ILE X 510      81.711  31.606  43.153  1.00  0.00      PROA H
ATOM   3767 HG22 ILE X 510      81.387  30.344  44.429  1.00  0.00      PROA H
ATOM   3768 HG23 ILE X 510      81.088  29.889  42.692  1.00  0.00      PROA H
ATOM   3769  CG1 ILE X 510      83.023  28.414  43.651  1.00  0.00      PROA C
ATOM   3770 HG11 ILE X 510      84.025  27.978  43.449  1.00  0.00      PROA H
ATOM   3771 HG12 ILE X 510      82.358  27.822  42.987  1.00  0.00      PROA H
ATOM   3772  CD  ILE X 510      82.761  28.225  45.153  1.00  0.00      PROA C
ATOM   3773  HD1 ILE X 510      81.687  28.426  45.357  1.00  0.00      PROA H
ATOM   3774  HD2 ILE X 510      83.438  28.776  45.841  1.00  0.00      PROA H
ATOM   3775  HD3 ILE X 510      83.000  27.198  45.504  1.00  0.00      PROA H
ATOM   3776  C   ILE X 510      83.337  29.436  40.930  1.00  0.00      PROA C
ATOM   3777  O   ILE X 510      82.259  29.651  40.431  1.00  0.00      PROA O
ATOM   3778  N   LEU X 511      84.055  28.361  40.502  1.00  0.00      PROA N
ATOM   3779  HN  LEU X 511      84.872  28.054  40.983  1.00  0.00      PROA H
ATOM   3780  CA  LEU X 511      83.696  27.659  39.250  1.00  0.00      PROA C
ATOM   3781  HA  LEU X 511      82.799  28.104  38.845  1.00  0.00      PROA H
ATOM   3782  CB  LEU X 511      84.797  27.863  38.226  1.00  0.00      PROA C
ATOM   3783  HB1 LEU X 511      85.786  27.757  38.721  1.00  0.00      PROA H
ATOM   3784  HB2 LEU X 511      84.795  28.908  37.849  1.00  0.00      PROA H
ATOM   3785  CG  LEU X 511      84.783  26.947  36.960  1.00  0.00      PROA C
ATOM   3786  HG  LEU X 511      85.000  25.906  37.281  1.00  0.00      PROA H
ATOM   3787  CD1 LEU X 511      83.500  26.990  36.094  1.00  0.00      PROA C
ATOM   3788 HD11 LEU X 511      82.729  26.330  36.546  1.00  0.00      PROA H
ATOM   3789 HD12 LEU X 511      83.798  26.581  35.105  1.00  0.00      PROA H
ATOM   3790 HD13 LEU X 511      83.032  27.960  35.821  1.00  0.00      PROA H
ATOM   3791  CD2 LEU X 511      86.000  27.348  36.109  1.00  0.00      PROA C
ATOM   3792 HD21 LEU X 511      86.086  28.400  35.765  1.00  0.00      PROA H
ATOM   3793 HD22 LEU X 511      86.125  26.706  35.211  1.00  0.00      PROA H
ATOM   3794 HD23 LEU X 511      86.974  27.097  36.580  1.00  0.00      PROA H
ATOM   3795  C   LEU X 511      83.284  26.184  39.563  1.00  0.00      PROA C
ATOM   3796  OT1 LEU X 511      84.190  25.407  40.053  1.00  0.00      PROA O
ATOM   3797  OT2 LEU X 511      82.135  25.721  39.357  1.00  0.00      PROA O
ATOM   3798  N   ASP X   1      67.033  61.634  40.653  1.00  0.00      PROB N
ATOM   3799  HT1 ASP X   1      66.608  62.372  41.250  1.00  0.00      PROB H
ATOM   3800  HT2 ASP X   1      67.158  62.049  39.708  1.00  0.00      PROB H
ATOM   3801  HT3 ASP X   1      67.913  61.304  41.099  1.00  0.00      PROB H
ATOM   3802  CA  ASP X   1      66.078  60.551  40.630  1.00  0.00      PROB C
ATOM   3803  HA  ASP X   1      66.060  60.174  41.642  1.00  0.00      PROB H
ATOM   3804  CB  ASP X   1      64.629  60.962  40.232  1.00  0.00      PROB C
ATOM   3805  HB1 ASP X   1      64.021  60.042  40.097  1.00  0.00      PROB H
ATOM   3806  HB2 ASP X   1      64.621  61.391  39.207  1.00  0.00      PROB H
ATOM   3807  CG  ASP X   1      63.946  61.789  41.281  1.00  0.00      PROB C
ATOM   3808  OD1 ASP X   1      64.643  62.237  42.239  1.00  0.00      PROB O
ATOM   3809  OD2 ASP X   1      62.734  62.069  41.183  1.00  0.00      PROB O
ATOM   3810  C   ASP X   1      66.600  59.452  39.734  1.00  0.00      PROB C
ATOM   3811  O   ASP X   1      67.541  59.666  39.005  1.00  0.00      PROB O
ATOM   3812  N   ALA X   2      65.969  58.233  39.640  1.00  0.00      PROB N
ATOM   3813  HN  ALA X   2      65.219  58.032  40.266  1.00  0.00      PROB H
ATOM   3814  CA  ALA X   2      66.406  57.137  38.822  1.00  0.00      PROB C
ATOM   3815  HA  ALA X   2      67.418  57.084  39.195  1.00  0.00      PROB H
ATOM   3816  CB  ALA X   2      65.611  55.853  39.036  1.00  0.00      PROB C
ATOM   3817  HB1 ALA X   2      65.956  55.390  39.985  1.00  0.00      PROB H
ATOM   3818  HB2 ALA X   2      65.836  55.159  38.198  1.00  0.00      PROB H
ATOM   3819  HB3 ALA X   2      64.531  56.041  39.213  1.00  0.00      PROB H
ATOM   3820  C   ALA X   2      66.545  57.393  37.364  1.00  0.00      PROB C
ATOM   3821  O   ALA X   2      65.810  58.154  36.695  1.00  0.00      PROB O
ATOM   3822  N   GLU X   3      67.541  56.674  36.764  1.00  0.00      PROB N
ATOM   3823  HN  GLU X   3      68.165  56.048  37.225  1.00  0.00      PROB H
ATOM   3824  CA  GLU X   3      67.710  56.566  35.303  1.00  0.00      PROB C
ATOM   3825  HA  GLU X   3      67.029  57.147  34.699  1.00  0.00      PROB H
ATOM   3826  CB  GLU X   3      69.120  57.224  34.882  1.00  0.00      PROB C
ATOM   3827  HB1 GLU X   3      69.344  56.846  33.862  1.00  0.00      PROB H
ATOM   3828  HB2 GLU X   3      69.883  56.731  35.522  1.00  0.00      PROB H
ATOM   3829  CG  GLU X   3      69.078  58.751  34.901  1.00  0.00      PROB C
ATOM   3830  HG1 GLU X   3      68.537  59.045  35.826  1.00  0.00      PROB H
ATOM   3831  HG2 GLU X   3      68.437  59.110  34.068  1.00  0.00      PROB H
ATOM   3832  CD  GLU X   3      70.416  59.364  34.709  1.00  0.00      PROB C
ATOM   3833  OE1 GLU X   3      71.473  58.651  34.574  1.00  0.00      PROB O
ATOM   3834  OE2 GLU X   3      70.375  60.612  34.708  1.00  0.00      PROB O
ATOM   3835  C   GLU X   3      67.659  55.144  34.832  1.00  0.00      PROB C
ATOM   3836  O   GLU X   3      68.302  54.317  35.410  1.00  0.00      PROB O
ATOM   3837  N   PHE X   4      66.808  54.859  33.904  1.00  0.00      PROB N
ATOM   3838  HN  PHE X   4      66.095  55.524  33.695  1.00  0.00      PROB H
ATOM   3839  CA  PHE X   4      66.599  53.572  33.247  1.00  0.00      PROB C
ATOM   3840  HA  PHE X   4      67.221  52.839  33.740  1.00  0.00      PROB H
ATOM   3841  CB  PHE X   4      65.204  52.953  33.095  1.00  0.00      PROB C
ATOM   3842  HB1 PHE X   4      65.373  51.901  32.781  1.00  0.00      PROB H
ATOM   3843  HB2 PHE X   4      64.544  53.465  32.362  1.00  0.00      PROB H
ATOM   3844  CG  PHE X   4      64.469  52.882  34.373  1.00  0.00      PROB C
ATOM   3845  CD1 PHE X   4      63.662  54.016  34.724  1.00  0.00      PROB C
ATOM   3846  HD1 PHE X   4      63.607  54.855  34.047  1.00  0.00      PROB H
ATOM   3847  CE1 PHE X   4      62.901  54.034  35.923  1.00  0.00      PROB C
ATOM   3848  HE1 PHE X   4      62.260  54.878  36.130  1.00  0.00      PROB H
ATOM   3849  CZ  PHE X   4      62.797  52.890  36.745  1.00  0.00      PROB C
ATOM   3850  HZ  PHE X   4      62.181  52.819  37.630  1.00  0.00      PROB H
ATOM   3851  CD2 PHE X   4      64.399  51.804  35.218  1.00  0.00      PROB C
ATOM   3852  HD2 PHE X   4      65.054  50.986  34.957  1.00  0.00      PROB H
ATOM   3853  CE2 PHE X   4      63.588  51.816  36.389  1.00  0.00      PROB C
ATOM   3854  HE2 PHE X   4      63.687  50.997  37.086  1.00  0.00      PROB H
ATOM   3855  C   PHE X   4      67.111  53.681  31.816  1.00  0.00      PROB C
ATOM   3856  O   PHE X   4      66.644  54.548  31.087  1.00  0.00      PROB O
ATOM   3857  N   ARG X   5      68.163  52.944  31.418  1.00  0.00      PROB N
ATOM   3858  HN  ARG X   5      68.592  52.358  32.101  1.00  0.00      PROB H
ATOM   3859  CA  ARG X   5      68.888  53.221  30.166  1.00  0.00      PROB C
ATOM   3860  HA  ARG X   5      68.395  54.027  29.642  1.00  0.00      PROB H
ATOM   3861  CB  ARG X   5      70.382  53.729  30.408  1.00  0.00      PROB C
ATOM   3862  HB1 ARG X   5      70.902  53.940  29.449  1.00  0.00      PROB H
ATOM   3863  HB2 ARG X   5      70.995  52.949  30.908  1.00  0.00      PROB H
ATOM   3864  CG  ARG X   5      70.408  54.964  31.392  1.00  0.00      PROB C
ATOM   3865  HG1 ARG X   5      70.287  54.648  32.450  1.00  0.00      PROB H
ATOM   3866  HG2 ARG X   5      69.532  55.521  30.996  1.00  0.00      PROB H
ATOM   3867  CD  ARG X   5      71.797  55.683  31.232  1.00  0.00      PROB C
ATOM   3868  HD1 ARG X   5      72.037  55.864  30.163  1.00  0.00      PROB H
ATOM   3869  HD2 ARG X   5      72.518  54.892  31.531  1.00  0.00      PROB H
ATOM   3870  NE  ARG X   5      71.792  56.947  31.928  1.00  0.00      PROB N
ATOM   3871  HE  ARG X   5      71.918  56.855  32.916  1.00  0.00      PROB H
ATOM   3872  CZ  ARG X   5      72.107  58.120  31.422  1.00  0.00      PROB C
ATOM   3873  NH1 ARG X   5      72.490  59.086  32.215  1.00  0.00      PROB N
ATOM   3874 HH11 ARG X   5      72.070  58.980  33.116  1.00  0.00      PROB H
ATOM   3875 HH12 ARG X   5      72.485  59.982  31.771  1.00  0.00      PROB H
ATOM   3876  NH2 ARG X   5      72.180  58.434  30.160  1.00  0.00      PROB N
ATOM   3877 HH21 ARG X   5      71.701  57.867  29.491  1.00  0.00      PROB H
ATOM   3878 HH22 ARG X   5      72.385  59.334  29.775  1.00  0.00      PROB H
ATOM   3879  C   ARG X   5      68.813  52.081  29.224  1.00  0.00      PROB C
ATOM   3880  O   ARG X   5      69.419  51.070  29.515  1.00  0.00      PROB O
ATOM   3881  N   HSD X   6      68.169  52.139  28.067  1.00  0.00      PROB N
ATOM   3882  HN  HSD X   6      67.603  52.952  27.953  1.00  0.00      PROB H
ATOM   3883  CA  HSD X   6      68.286  51.132  27.035  1.00  0.00      PROB C
ATOM   3884  HA  HSD X   6      68.867  50.302  27.407  1.00  0.00      PROB H
ATOM   3885  CB  HSD X   6      66.895  50.677  26.469  1.00  0.00      PROB C
ATOM   3886  HB1 HSD X   6      66.286  51.536  26.116  1.00  0.00      PROB H
ATOM   3887  HB2 HSD X   6      66.460  50.055  27.280  1.00  0.00      PROB H
ATOM   3888  ND1 HSD X   6      66.839  48.498  25.117  1.00  0.00      PROB N
ATOM   3889  HD1 HSD X   6      66.717  47.944  25.940  1.00  0.00      PROB H
ATOM   3890  CG  HSD X   6      66.907  49.870  25.214  1.00  0.00      PROB C
ATOM   3891  CE1 HSD X   6      66.826  48.114  23.835  1.00  0.00      PROB C
ATOM   3892  HE1 HSD X   6      66.769  47.111  23.412  1.00  0.00      PROB H
ATOM   3893  NE2 HSD X   6      66.886  49.150  23.069  1.00  0.00      PROB N
ATOM   3894  CD2 HSD X   6      66.938  50.287  23.918  1.00  0.00      PROB C
ATOM   3895  HD2 HSD X   6      67.041  51.237  23.408  1.00  0.00      PROB H
ATOM   3896  C   HSD X   6      69.023  51.774  25.844  1.00  0.00      PROB C
ATOM   3897  O   HSD X   6      68.465  52.704  25.226  1.00  0.00      PROB O
ATOM   3898  N   ASP X   7      70.220  51.219  25.477  1.00  0.00      PROB N
ATOM   3899  HN  ASP X   7      70.642  50.451  25.953  1.00  0.00      PROB H
ATOM   3900  CA  ASP X   7      71.032  51.699  24.433  1.00  0.00      PROB C
ATOM   3901  HA  ASP X   7      70.737  52.637  23.986  1.00  0.00      PROB H
ATOM   3902  CB  ASP X   7      72.503  51.740  24.985  1.00  0.00      PROB C
ATOM   3903  HB1 ASP X   7      73.247  51.808  24.161  1.00  0.00      PROB H
ATOM   3904  HB2 ASP X   7      72.662  50.812  25.574  1.00  0.00      PROB H
ATOM   3905  CG  ASP X   7      72.684  52.908  25.833  1.00  0.00      PROB C
ATOM   3906  OD1 ASP X   7      73.765  52.845  26.450  1.00  0.00      PROB O
ATOM   3907  OD2 ASP X   7      72.002  53.975  25.839  1.00  0.00      PROB O
ATOM   3908  C   ASP X   7      71.021  50.559  23.318  1.00  0.00      PROB C
ATOM   3909  O   ASP X   7      71.373  49.359  23.496  1.00  0.00      PROB O
ATOM   3910  N   SER X   8      70.637  50.998  22.120  1.00  0.00      PROB N
ATOM   3911  HN  SER X   8      70.485  51.977  22.006  1.00  0.00      PROB H
ATOM   3912  CA  SER X   8      70.341  50.237  20.975  1.00  0.00      PROB C
ATOM   3913  HA  SER X   8      70.394  49.188  21.228  1.00  0.00      PROB H
ATOM   3914  CB  SER X   8      68.918  50.329  20.341  1.00  0.00      PROB C
ATOM   3915  HB1 SER X   8      68.684  51.314  19.883  1.00  0.00      PROB H
ATOM   3916  HB2 SER X   8      68.178  49.971  21.089  1.00  0.00      PROB H
ATOM   3917  OG  SER X   8      68.795  49.370  19.314  1.00  0.00      PROB O
ATOM   3918  HG1 SER X   8      68.579  48.528  19.720  1.00  0.00      PROB H
ATOM   3919  C   SER X   8      71.473  50.421  19.903  1.00  0.00      PROB C
ATOM   3920  O   SER X   8      71.637  51.518  19.342  1.00  0.00      PROB O
ATOM   3921  N   GLY X   9      72.252  49.370  19.579  1.00  0.00      PROB N
ATOM   3922  HN  GLY X   9      72.158  48.563  20.157  1.00  0.00      PROB H
ATOM   3923  CA  GLY X   9      73.351  49.511  18.643  1.00  0.00      PROB C
ATOM   3924  HA1 GLY X   9      74.038  48.699  18.829  1.00  0.00      PROB H
ATOM   3925  HA2 GLY X   9      73.910  50.418  18.823  1.00  0.00      PROB H
ATOM   3926  C   GLY X   9      72.904  49.664  17.132  1.00  0.00      PROB C
ATOM   3927  O   GLY X   9      73.362  50.475  16.332  1.00  0.00      PROB O
ATOM   3928  N   TYR X  10      71.962  48.793  16.817  1.00  0.00      PROB N
ATOM   3929  HN  TYR X  10      71.686  48.141  17.519  1.00  0.00      PROB H
ATOM   3930  CA  TYR X  10      71.470  48.465  15.481  1.00  0.00      PROB C
ATOM   3931  HA  TYR X  10      70.827  49.307  15.272  1.00  0.00      PROB H
ATOM   3932  CB  TYR X  10      72.613  48.278  14.441  1.00  0.00      PROB C
ATOM   3933  HB1 TYR X  10      73.316  47.524  14.856  1.00  0.00      PROB H
ATOM   3934  HB2 TYR X  10      73.156  49.237  14.300  1.00  0.00      PROB H
ATOM   3935  CG  TYR X  10      72.170  47.846  13.057  1.00  0.00      PROB C
ATOM   3936  CD1 TYR X  10      72.268  48.717  11.955  1.00  0.00      PROB C
ATOM   3937  HD1 TYR X  10      72.594  49.720  12.185  1.00  0.00      PROB H
ATOM   3938  CE1 TYR X  10      71.905  48.266  10.722  1.00  0.00      PROB C
ATOM   3939  HE1 TYR X  10      71.955  48.908   9.855  1.00  0.00      PROB H
ATOM   3940  CZ  TYR X  10      71.312  46.976  10.505  1.00  0.00      PROB C
ATOM   3941  OH  TYR X  10      70.954  46.741   9.161  1.00  0.00      PROB O
ATOM   3942  HH  TYR X  10      71.428  47.389   8.634  1.00  0.00      PROB H
ATOM   3943  CD2 TYR X  10      71.629  46.548  12.854  1.00  0.00      PROB C
ATOM   3944  HD2 TYR X  10      71.600  45.781  13.614  1.00  0.00      PROB H
ATOM   3945  CE2 TYR X  10      71.267  46.108  11.587  1.00  0.00      PROB C
ATOM   3946  HE2 TYR X  10      70.864  45.109  11.518  1.00  0.00      PROB H
ATOM   3947  C   TYR X  10      70.579  47.256  15.659  1.00  0.00      PROB C
ATOM   3948  O   TYR X  10      70.912  46.161  16.197  1.00  0.00      PROB O
ATOM   3949  N   GLU X  11      69.328  47.421  15.391  1.00  0.00      PROB N
ATOM   3950  HN  GLU X  11      68.986  48.349  15.269  1.00  0.00      PROB H
ATOM   3951  CA  GLU X  11      68.316  46.393  15.359  1.00  0.00      PROB C
ATOM   3952  HA  GLU X  11      68.822  45.439  15.368  1.00  0.00      PROB H
ATOM   3953  CB  GLU X  11      67.496  46.353  16.674  1.00  0.00      PROB C
ATOM   3954  HB1 GLU X  11      66.667  45.648  16.448  1.00  0.00      PROB H
ATOM   3955  HB2 GLU X  11      67.065  47.377  16.653  1.00  0.00      PROB H
ATOM   3956  CG  GLU X  11      68.214  45.997  17.952  1.00  0.00      PROB C
ATOM   3957  HG1 GLU X  11      69.154  46.552  18.158  1.00  0.00      PROB H
ATOM   3958  HG2 GLU X  11      68.622  44.965  17.908  1.00  0.00      PROB H
ATOM   3959  CD  GLU X  11      67.394  46.078  19.251  1.00  0.00      PROB C
ATOM   3960  OE1 GLU X  11      67.591  47.087  19.973  1.00  0.00      PROB O
ATOM   3961  OE2 GLU X  11      66.703  45.067  19.611  1.00  0.00      PROB O
ATOM   3962  C   GLU X  11      67.485  46.320  14.098  1.00  0.00      PROB C
ATOM   3963  O   GLU X  11      66.933  47.344  13.657  1.00  0.00      PROB O
ATOM   3964  N   VAL X  12      67.386  45.087  13.493  1.00  0.00      PROB N
ATOM   3965  HN  VAL X  12      68.035  44.376  13.755  1.00  0.00      PROB H
ATOM   3966  CA  VAL X  12      66.540  44.730  12.458  1.00  0.00      PROB C
ATOM   3967  HA  VAL X  12      65.831  45.535  12.329  1.00  0.00      PROB H
ATOM   3968  CB  VAL X  12      67.263  44.568  11.095  1.00  0.00      PROB C
ATOM   3969  HB  VAL X  12      68.034  43.775  11.197  1.00  0.00      PROB H
ATOM   3970  CG1 VAL X  12      66.234  44.189   9.956  1.00  0.00      PROB C
ATOM   3971 HG11 VAL X  12      65.322  44.825   9.966  1.00  0.00      PROB H
ATOM   3972 HG12 VAL X  12      65.771  43.206  10.186  1.00  0.00      PROB H
ATOM   3973 HG13 VAL X  12      66.769  44.187   8.982  1.00  0.00      PROB H
ATOM   3974  CG2 VAL X  12      67.835  45.917  10.687  1.00  0.00      PROB C
ATOM   3975 HG21 VAL X  12      68.430  46.394  11.496  1.00  0.00      PROB H
ATOM   3976 HG22 VAL X  12      66.890  46.479  10.529  1.00  0.00      PROB H
ATOM   3977 HG23 VAL X  12      68.428  45.806   9.755  1.00  0.00      PROB H
ATOM   3978  C   VAL X  12      65.756  43.453  12.780  1.00  0.00      PROB C
ATOM   3979  O   VAL X  12      66.265  42.367  12.540  1.00  0.00      PROB O
ATOM   3980  N   HSD X  13      64.449  43.617  13.207  1.00  0.00      PROB N
ATOM   3981  HN  HSD X  13      63.996  44.503  13.274  1.00  0.00      PROB H
ATOM   3982  CA  HSD X  13      63.566  42.488  13.623  1.00  0.00      PROB C
ATOM   3983  HA  HSD X  13      63.777  41.606  13.037  1.00  0.00      PROB H
ATOM   3984  CB  HSD X  13      63.769  42.112  15.131  1.00  0.00      PROB C
ATOM   3985  HB1 HSD X  13      63.011  41.367  15.454  1.00  0.00      PROB H
ATOM   3986  HB2 HSD X  13      63.808  43.092  15.654  1.00  0.00      PROB H
ATOM   3987  ND1 HSD X  13      66.037  42.105  16.230  1.00  0.00      PROB N
ATOM   3988  HD1 HSD X  13      65.914  42.962  16.731  1.00  0.00      PROB H
ATOM   3989  CG  HSD X  13      65.124  41.509  15.463  1.00  0.00      PROB C
ATOM   3990  CE1 HSD X  13      67.085  41.322  16.427  1.00  0.00      PROB C
ATOM   3991  HE1 HSD X  13      67.953  41.703  16.965  1.00  0.00      PROB H
ATOM   3992  NE2 HSD X  13      66.956  40.137  15.746  1.00  0.00      PROB N
ATOM   3993  CD2 HSD X  13      65.736  40.271  15.152  1.00  0.00      PROB C
ATOM   3994  HD2 HSD X  13      65.211  39.458  14.666  1.00  0.00      PROB H
ATOM   3995  C   HSD X  13      62.125  42.832  13.410  1.00  0.00      PROB C
ATOM   3996  O   HSD X  13      61.716  43.990  13.519  1.00  0.00      PROB O
ATOM   3997  N   HSD X  14      61.287  41.837  13.273  1.00  0.00      PROB N
ATOM   3998  HN  HSD X  14      61.709  40.941  13.159  1.00  0.00      PROB H
ATOM   3999  CA  HSD X  14      59.832  41.926  13.180  1.00  0.00      PROB C
ATOM   4000  HA  HSD X  14      59.622  42.552  12.326  1.00  0.00      PROB H
ATOM   4001  CB  HSD X  14      59.280  40.503  12.878  1.00  0.00      PROB C
ATOM   4002  HB1 HSD X  14      58.172  40.482  12.806  1.00  0.00      PROB H
ATOM   4003  HB2 HSD X  14      59.566  39.770  13.663  1.00  0.00      PROB H
ATOM   4004  ND1 HSD X  14      59.917  38.630  11.184  1.00  0.00      PROB N
ATOM   4005  HD1 HSD X  14      59.735  37.828  11.753  1.00  0.00      PROB H
ATOM   4006  CG  HSD X  14      59.744  39.981  11.514  1.00  0.00      PROB C
ATOM   4007  CE1 HSD X  14      60.429  38.550   9.904  1.00  0.00      PROB C
ATOM   4008  HE1 HSD X  14      60.705  37.574   9.505  1.00  0.00      PROB H
ATOM   4009  NE2 HSD X  14      60.661  39.778   9.408  1.00  0.00      PROB N
ATOM   4010  CD2 HSD X  14      60.214  40.654  10.445  1.00  0.00      PROB C
ATOM   4011  HD2 HSD X  14      60.201  41.720  10.258  1.00  0.00      PROB H
ATOM   4012  C   HSD X  14      59.124  42.493  14.382  1.00  0.00      PROB C
ATOM   4013  O   HSD X  14      58.310  43.416  14.199  1.00  0.00      PROB O
ATOM   4014  N   GLN X  15      59.489  42.098  15.664  1.00  0.00      PROB N
ATOM   4015  HN  GLN X  15      60.122  41.337  15.781  1.00  0.00      PROB H
ATOM   4016  CA  GLN X  15      58.891  42.750  16.809  1.00  0.00      PROB C
ATOM   4017  HA  GLN X  15      58.336  43.626  16.510  1.00  0.00      PROB H
ATOM   4018  CB  GLN X  15      58.011  41.726  17.648  1.00  0.00      PROB C
ATOM   4019  HB1 GLN X  15      58.697  40.852  17.654  1.00  0.00      PROB H
ATOM   4020  HB2 GLN X  15      57.205  41.472  16.927  1.00  0.00      PROB H
ATOM   4021  CG  GLN X  15      57.351  42.095  18.998  1.00  0.00      PROB C
ATOM   4022  HG1 GLN X  15      58.109  42.406  19.748  1.00  0.00      PROB H
ATOM   4023  HG2 GLN X  15      56.740  41.232  19.340  1.00  0.00      PROB H
ATOM   4024  CD  GLN X  15      56.447  43.273  18.834  1.00  0.00      PROB C
ATOM   4025  OE1 GLN X  15      56.827  44.437  18.775  1.00  0.00      PROB O
ATOM   4026  NE2 GLN X  15      55.137  43.131  18.595  1.00  0.00      PROB N
ATOM   4027 HE21 GLN X  15      54.599  42.446  19.086  1.00  0.00      PROB H
ATOM   4028 HE22 GLN X  15      54.611  43.859  18.155  1.00  0.00      PROB H
ATOM   4029  C   GLN X  15      60.078  43.194  17.668  1.00  0.00      PROB C
ATOM   4030  O   GLN X  15      61.128  42.555  17.565  1.00  0.00      PROB O
ATOM   4031  N   LYS X  16      59.931  44.270  18.480  1.00  0.00      PROB N
ATOM   4032  HN  LYS X  16      59.045  44.708  18.351  1.00  0.00      PROB H
ATOM   4033  CA  LYS X  16      60.855  44.596  19.500  1.00  0.00      PROB C
ATOM   4034  HA  LYS X  16      61.541  43.767  19.594  1.00  0.00      PROB H
ATOM   4035  CB  LYS X  16      61.703  45.765  19.067  1.00  0.00      PROB C
ATOM   4036  HB1 LYS X  16      61.043  46.580  18.702  1.00  0.00      PROB H
ATOM   4037  HB2 LYS X  16      62.315  45.434  18.201  1.00  0.00      PROB H
ATOM   4038  CG  LYS X  16      62.610  46.272  20.138  1.00  0.00      PROB C
ATOM   4039  HG1 LYS X  16      63.121  45.394  20.589  1.00  0.00      PROB H
ATOM   4040  HG2 LYS X  16      61.939  46.767  20.872  1.00  0.00      PROB H
ATOM   4041  CD  LYS X  16      63.601  47.396  19.738  1.00  0.00      PROB C
ATOM   4042  HD1 LYS X  16      63.108  48.209  19.163  1.00  0.00      PROB H
ATOM   4043  HD2 LYS X  16      64.315  46.942  19.018  1.00  0.00      PROB H
ATOM   4044  CE  LYS X  16      64.303  48.051  20.943  1.00  0.00      PROB C
ATOM   4045  HE1 LYS X  16      64.530  47.351  21.775  1.00  0.00      PROB H
ATOM   4046  HE2 LYS X  16      63.689  48.923  21.256  1.00  0.00      PROB H
ATOM   4047  NZ  LYS X  16      65.561  48.746  20.608  1.00  0.00      PROB N
ATOM   4048  HZ1 LYS X  16      65.981  49.329  21.360  1.00  0.00      PROB H
ATOM   4049  HZ2 LYS X  16      65.328  49.346  19.791  1.00  0.00      PROB H
ATOM   4050  HZ3 LYS X  16      66.320  48.064  20.407  1.00  0.00      PROB H
ATOM   4051  C   LYS X  16      60.225  44.633  20.834  1.00  0.00      PROB C
ATOM   4052  O   LYS X  16      59.204  45.147  21.101  1.00  0.00      PROB O
ATOM   4053  N   LEU X  17      60.840  44.119  21.897  1.00  0.00      PROB N
ATOM   4054  HN  LEU X  17      61.737  43.686  21.845  1.00  0.00      PROB H
ATOM   4055  CA  LEU X  17      60.312  44.216  23.287  1.00  0.00      PROB C
ATOM   4056  HA  LEU X  17      59.301  44.587  23.368  1.00  0.00      PROB H
ATOM   4057  CB  LEU X  17      60.219  42.823  24.025  1.00  0.00      PROB C
ATOM   4058  HB1 LEU X  17      59.683  42.956  24.989  1.00  0.00      PROB H
ATOM   4059  HB2 LEU X  17      61.258  42.449  24.147  1.00  0.00      PROB H
ATOM   4060  CG  LEU X  17      59.358  41.706  23.353  1.00  0.00      PROB C
ATOM   4061  HG  LEU X  17      59.717  41.526  22.317  1.00  0.00      PROB H
ATOM   4062  CD1 LEU X  17      59.560  40.410  24.068  1.00  0.00      PROB C
ATOM   4063 HD11 LEU X  17      60.651  40.314  24.253  1.00  0.00      PROB H
ATOM   4064 HD12 LEU X  17      59.319  39.643  23.301  1.00  0.00      PROB H
ATOM   4065 HD13 LEU X  17      58.866  40.317  24.931  1.00  0.00      PROB H
ATOM   4066  CD2 LEU X  17      57.841  42.036  23.138  1.00  0.00      PROB C
ATOM   4067 HD21 LEU X  17      57.430  41.247  22.473  1.00  0.00      PROB H
ATOM   4068 HD22 LEU X  17      57.787  43.042  22.668  1.00  0.00      PROB H
ATOM   4069 HD23 LEU X  17      57.333  41.946  24.122  1.00  0.00      PROB H
ATOM   4070  C   LEU X  17      61.326  45.008  24.111  1.00  0.00      PROB C
ATOM   4071  O   LEU X  17      62.511  44.663  24.044  1.00  0.00      PROB O
ATOM   4072  N   VAL X  18      60.894  46.004  24.934  1.00  0.00      PROB N
ATOM   4073  HN  VAL X  18      59.942  46.270  25.063  1.00  0.00      PROB H
ATOM   4074  CA  VAL X  18      61.783  46.818  25.738  1.00  0.00      PROB C
ATOM   4075  HA  VAL X  18      62.744  46.324  25.745  1.00  0.00      PROB H
ATOM   4076  CB  VAL X  18      62.033  48.225  25.351  1.00  0.00      PROB C
ATOM   4077  HB  VAL X  18      61.191  48.906  25.596  1.00  0.00      PROB H
ATOM   4078  CG1 VAL X  18      63.264  48.782  26.172  1.00  0.00      PROB C
ATOM   4079 HG11 VAL X  18      63.039  48.882  27.256  1.00  0.00      PROB H
ATOM   4080 HG12 VAL X  18      63.476  49.800  25.780  1.00  0.00      PROB H
ATOM   4081 HG13 VAL X  18      64.181  48.188  25.972  1.00  0.00      PROB H
ATOM   4082  CG2 VAL X  18      62.419  48.266  23.848  1.00  0.00      PROB C
ATOM   4083 HG21 VAL X  18      63.221  47.513  23.691  1.00  0.00      PROB H
ATOM   4084 HG22 VAL X  18      62.887  49.244  23.606  1.00  0.00      PROB H
ATOM   4085 HG23 VAL X  18      61.479  48.219  23.258  1.00  0.00      PROB H
ATOM   4086  C   VAL X  18      61.323  46.808  27.191  1.00  0.00      PROB C
ATOM   4087  O   VAL X  18      60.370  47.464  27.515  1.00  0.00      PROB O
ATOM   4088  N   PHE X  19      62.074  46.126  28.086  1.00  0.00      PROB N
ATOM   4089  HN  PHE X  19      62.898  45.686  27.735  1.00  0.00      PROB H
ATOM   4090  CA  PHE X  19      61.765  46.093  29.467  1.00  0.00      PROB C
ATOM   4091  HA  PHE X  19      60.732  46.398  29.536  1.00  0.00      PROB H
ATOM   4092  CB  PHE X  19      61.949  44.611  30.060  1.00  0.00      PROB C
ATOM   4093  HB1 PHE X  19      61.615  44.661  31.119  1.00  0.00      PROB H
ATOM   4094  HB2 PHE X  19      63.024  44.336  29.996  1.00  0.00      PROB H
ATOM   4095  CG  PHE X  19      61.175  43.562  29.310  1.00  0.00      PROB C
ATOM   4096  CD1 PHE X  19      61.756  43.066  28.107  1.00  0.00      PROB C
ATOM   4097  HD1 PHE X  19      62.743  43.361  27.785  1.00  0.00      PROB H
ATOM   4098  CE1 PHE X  19      61.010  42.159  27.355  1.00  0.00      PROB C
ATOM   4099  HE1 PHE X  19      61.353  41.696  26.442  1.00  0.00      PROB H
ATOM   4100  CZ  PHE X  19      59.736  41.774  27.747  1.00  0.00      PROB C
ATOM   4101  HZ  PHE X  19      59.127  41.032  27.253  1.00  0.00      PROB H
ATOM   4102  CD2 PHE X  19      59.964  43.067  29.756  1.00  0.00      PROB C
ATOM   4103  HD2 PHE X  19      59.649  43.313  30.760  1.00  0.00      PROB H
ATOM   4104  CE2 PHE X  19      59.197  42.283  28.920  1.00  0.00      PROB C
ATOM   4105  HE2 PHE X  19      58.169  41.979  29.046  1.00  0.00      PROB H
ATOM   4106  C   PHE X  19      62.587  47.031  30.282  1.00  0.00      PROB C
ATOM   4107  O   PHE X  19      63.775  47.026  30.307  1.00  0.00      PROB O
ATOM   4108  N   PHE X  20      61.849  47.872  31.069  1.00  0.00      PROB N
ATOM   4109  HN  PHE X  20      60.876  48.046  30.942  1.00  0.00      PROB H
ATOM   4110  CA  PHE X  20      62.501  48.521  32.162  1.00  0.00      PROB C
ATOM   4111  HA  PHE X  20      63.560  48.374  32.316  1.00  0.00      PROB H
ATOM   4112  CB  PHE X  20      62.357  50.057  31.988  1.00  0.00      PROB C
ATOM   4113  HB1 PHE X  20      62.931  50.562  32.793  1.00  0.00      PROB H
ATOM   4114  HB2 PHE X  20      61.296  50.380  32.055  1.00  0.00      PROB H
ATOM   4115  CG  PHE X  20      62.876  50.638  30.711  1.00  0.00      PROB C
ATOM   4116  CD1 PHE X  20      61.881  51.147  29.764  1.00  0.00      PROB C
ATOM   4117  HD1 PHE X  20      60.839  50.925  29.942  1.00  0.00      PROB H
ATOM   4118  CE1 PHE X  20      62.271  52.030  28.749  1.00  0.00      PROB C
ATOM   4119  HE1 PHE X  20      61.540  52.566  28.162  1.00  0.00      PROB H
ATOM   4120  CZ  PHE X  20      63.601  52.318  28.535  1.00  0.00      PROB C
ATOM   4121  HZ  PHE X  20      63.851  53.008  27.744  1.00  0.00      PROB H
ATOM   4122  CD2 PHE X  20      64.224  50.945  30.419  1.00  0.00      PROB C
ATOM   4123  HD2 PHE X  20      65.083  50.539  30.934  1.00  0.00      PROB H
ATOM   4124  CE2 PHE X  20      64.585  51.681  29.362  1.00  0.00      PROB C
ATOM   4125  HE2 PHE X  20      65.651  51.831  29.272  1.00  0.00      PROB H
ATOM   4126  C   PHE X  20      61.852  48.154  33.523  1.00  0.00      PROB C
ATOM   4127  O   PHE X  20      62.266  48.645  34.578  1.00  0.00      PROB O
ATOM   4128  N   ALA X  21      60.868  47.265  33.530  1.00  0.00      PROB N
ATOM   4129  HN  ALA X  21      60.591  46.864  32.660  1.00  0.00      PROB H
ATOM   4130  CA  ALA X  21      60.135  46.999  34.749  1.00  0.00      PROB C
ATOM   4131  HA  ALA X  21      60.076  47.896  35.348  1.00  0.00      PROB H
ATOM   4132  CB  ALA X  21      58.626  46.745  34.478  1.00  0.00      PROB C
ATOM   4133  HB1 ALA X  21      58.267  47.482  33.729  1.00  0.00      PROB H
ATOM   4134  HB2 ALA X  21      58.026  46.806  35.411  1.00  0.00      PROB H
ATOM   4135  HB3 ALA X  21      58.436  45.810  33.909  1.00  0.00      PROB H
ATOM   4136  C   ALA X  21      60.796  45.889  35.529  1.00  0.00      PROB C
ATOM   4137  O   ALA X  21      61.689  45.201  35.063  1.00  0.00      PROB O
ATOM   4138  N   GLU X  22      60.442  45.856  36.810  1.00  0.00      PROB N
ATOM   4139  HN  GLU X  22      59.976  46.642  37.207  1.00  0.00      PROB H
ATOM   4140  CA  GLU X  22      60.583  44.764  37.665  1.00  0.00      PROB C
ATOM   4141  HA  GLU X  22      61.593  44.385  37.709  1.00  0.00      PROB H
ATOM   4142  CB  GLU X  22      60.172  45.055  39.126  1.00  0.00      PROB C
ATOM   4143  HB1 GLU X  22      60.123  44.154  39.774  1.00  0.00      PROB H
ATOM   4144  HB2 GLU X  22      59.119  45.410  39.147  1.00  0.00      PROB H
ATOM   4145  CG  GLU X  22      61.150  46.037  39.868  1.00  0.00      PROB C
ATOM   4146  HG1 GLU X  22      61.084  46.982  39.288  1.00  0.00      PROB H
ATOM   4147  HG2 GLU X  22      62.203  45.684  39.913  1.00  0.00      PROB H
ATOM   4148  CD  GLU X  22      60.737  46.469  41.289  1.00  0.00      PROB C
ATOM   4149  OE1 GLU X  22      61.452  46.296  42.280  1.00  0.00      PROB O
ATOM   4150  OE2 GLU X  22      59.678  47.186  41.357  1.00  0.00      PROB O
ATOM   4151  C   GLU X  22      59.728  43.534  37.308  1.00  0.00      PROB C
ATOM   4152  O   GLU X  22      58.501  43.448  37.560  1.00  0.00      PROB O
ATOM   4153  N   ASP X  23      60.294  42.435  36.784  1.00  0.00      PROB N
ATOM   4154  HN  ASP X  23      61.285  42.358  36.701  1.00  0.00      PROB H
ATOM   4155  CA  ASP X  23      59.505  41.179  36.574  1.00  0.00      PROB C
ATOM   4156  HA  ASP X  23      58.676  41.553  35.991  1.00  0.00      PROB H
ATOM   4157  CB  ASP X  23      60.200  40.291  35.495  1.00  0.00      PROB C
ATOM   4158  HB1 ASP X  23      61.072  39.857  36.030  1.00  0.00      PROB H
ATOM   4159  HB2 ASP X  23      60.494  40.908  34.619  1.00  0.00      PROB H
ATOM   4160  CG  ASP X  23      59.440  39.070  35.179  1.00  0.00      PROB C
ATOM   4161  OD1 ASP X  23      60.045  37.992  34.807  1.00  0.00      PROB O
ATOM   4162  OD2 ASP X  23      58.180  39.151  35.088  1.00  0.00      PROB O
ATOM   4163  C   ASP X  23      58.960  40.487  37.912  1.00  0.00      PROB C
ATOM   4164  O   ASP X  23      59.665  40.511  38.896  1.00  0.00      PROB O
ATOM   4165  N   VAL X  24      57.716  39.885  37.868  1.00  0.00      PROB N
ATOM   4166  HN  VAL X  24      57.333  39.727  36.961  1.00  0.00      PROB H
ATOM   4167  CA  VAL X  24      57.161  39.067  38.932  1.00  0.00      PROB C
ATOM   4168  HA  VAL X  24      57.313  39.669  39.816  1.00  0.00      PROB H
ATOM   4169  CB  VAL X  24      55.699  38.823  38.795  1.00  0.00      PROB C
ATOM   4170  HB  VAL X  24      55.269  38.206  39.613  1.00  0.00      PROB H
ATOM   4171  CG1 VAL X  24      54.935  40.172  38.812  1.00  0.00      PROB C
ATOM   4172 HG11 VAL X  24      53.841  40.032  38.674  1.00  0.00      PROB H
ATOM   4173 HG12 VAL X  24      55.309  40.827  37.996  1.00  0.00      PROB H
ATOM   4174 HG13 VAL X  24      55.110  40.550  39.842  1.00  0.00      PROB H
ATOM   4175  CG2 VAL X  24      55.354  38.092  37.463  1.00  0.00      PROB C
ATOM   4176 HG21 VAL X  24      56.046  37.237  37.310  1.00  0.00      PROB H
ATOM   4177 HG22 VAL X  24      55.360  38.851  36.651  1.00  0.00      PROB H
ATOM   4178 HG23 VAL X  24      54.302  37.734  37.472  1.00  0.00      PROB H
ATOM   4179  C   VAL X  24      57.922  37.774  39.199  1.00  0.00      PROB C
ATOM   4180  O   VAL X  24      58.589  37.259  38.279  1.00  0.00      PROB O
ATOM   4181  N   GLY X  25      58.088  37.267  40.467  1.00  0.00      PROB N
ATOM   4182  HN  GLY X  25      57.671  37.680  41.272  1.00  0.00      PROB H
ATOM   4183  CA  GLY X  25      58.942  36.137  40.788  1.00  0.00      PROB C
ATOM   4184  HA1 GLY X  25      59.147  36.226  41.845  1.00  0.00      PROB H
ATOM   4185  HA2 GLY X  25      59.779  36.120  40.106  1.00  0.00      PROB H
ATOM   4186  C   GLY X  25      58.266  34.822  40.524  1.00  0.00      PROB C
ATOM   4187  O   GLY X  25      57.095  34.709  40.760  1.00  0.00      PROB O
ATOM   4188  N   SER X  26      59.004  33.762  40.048  1.00  0.00      PROB N
ATOM   4189  HN  SER X  26      59.965  33.901  39.820  1.00  0.00      PROB H
ATOM   4190  CA  SER X  26      58.450  32.408  39.743  1.00  0.00      PROB C
ATOM   4191  HA  SER X  26      57.433  32.416  40.107  1.00  0.00      PROB H
ATOM   4192  CB  SER X  26      58.457  32.096  38.249  1.00  0.00      PROB C
ATOM   4193  HB1 SER X  26      57.613  32.659  37.798  1.00  0.00      PROB H
ATOM   4194  HB2 SER X  26      58.047  31.074  38.103  1.00  0.00      PROB H
ATOM   4195  OG  SER X  26      59.707  32.108  37.615  1.00  0.00      PROB O
ATOM   4196  HG1 SER X  26      59.954  33.031  37.517  1.00  0.00      PROB H
ATOM   4197  C   SER X  26      59.128  31.355  40.588  1.00  0.00      PROB C
ATOM   4198  O   SER X  26      58.400  30.444  41.049  1.00  0.00      PROB O
ATOM   4199  N   ASN X  27      60.420  31.489  40.879  1.00  0.00      PROB N
ATOM   4200  HN  ASN X  27      60.944  32.215  40.441  1.00  0.00      PROB H
ATOM   4201  CA  ASN X  27      61.175  30.724  41.876  1.00  0.00      PROB C
ATOM   4202  HA  ASN X  27      60.925  29.677  41.789  1.00  0.00      PROB H
ATOM   4203  CB  ASN X  27      62.669  30.946  41.647  1.00  0.00      PROB C
ATOM   4204  HB1 ASN X  27      63.012  31.959  41.346  1.00  0.00      PROB H
ATOM   4205  HB2 ASN X  27      62.930  30.299  40.783  1.00  0.00      PROB H
ATOM   4206  CG  ASN X  27      63.578  30.392  42.725  1.00  0.00      PROB C
ATOM   4207  OD1 ASN X  27      64.138  31.135  43.523  1.00  0.00      PROB O
ATOM   4208  ND2 ASN X  27      63.675  29.026  42.849  1.00  0.00      PROB N
ATOM   4209 HD21 ASN X  27      63.559  28.493  42.010  1.00  0.00      PROB H
ATOM   4210 HD22 ASN X  27      64.095  28.695  43.694  1.00  0.00      PROB H
ATOM   4211  C   ASN X  27      60.733  31.021  43.297  1.00  0.00      PROB C
ATOM   4212  O   ASN X  27      60.548  30.136  44.144  1.00  0.00      PROB O
ATOM   4213  N   LYS X  28      60.547  32.323  43.548  1.00  0.00      PROB N
ATOM   4214  HN  LYS X  28      60.812  32.997  42.863  1.00  0.00      PROB H
ATOM   4215  CA  LYS X  28      60.136  32.908  44.741  1.00  0.00      PROB C
ATOM   4216  HA  LYS X  28      60.343  32.244  45.568  1.00  0.00      PROB H
ATOM   4217  CB  LYS X  28      60.977  34.182  44.986  1.00  0.00      PROB C
ATOM   4218  HB1 LYS X  28      60.555  34.604  45.923  1.00  0.00      PROB H
ATOM   4219  HB2 LYS X  28      60.792  34.892  44.152  1.00  0.00      PROB H
ATOM   4220  CG  LYS X  28      62.488  33.963  45.151  1.00  0.00      PROB C
ATOM   4221  HG1 LYS X  28      62.894  34.964  45.410  1.00  0.00      PROB H
ATOM   4222  HG2 LYS X  28      62.870  33.598  44.173  1.00  0.00      PROB H
ATOM   4223  CD  LYS X  28      62.713  32.940  46.312  1.00  0.00      PROB C
ATOM   4224  HD1 LYS X  28      62.520  31.905  45.959  1.00  0.00      PROB H
ATOM   4225  HD2 LYS X  28      62.021  33.355  47.075  1.00  0.00      PROB H
ATOM   4226  CE  LYS X  28      64.154  32.859  46.809  1.00  0.00      PROB C
ATOM   4227  HE1 LYS X  28      64.267  32.114  47.625  1.00  0.00      PROB H
ATOM   4228  HE2 LYS X  28      64.467  33.844  47.215  1.00  0.00      PROB H
ATOM   4229  NZ  LYS X  28      65.030  32.576  45.685  1.00  0.00      PROB N
ATOM   4230  HZ1 LYS X  28      65.973  32.346  46.059  1.00  0.00      PROB H
ATOM   4231  HZ2 LYS X  28      65.204  33.440  45.134  1.00  0.00      PROB H
ATOM   4232  HZ3 LYS X  28      64.751  31.891  44.954  1.00  0.00      PROB H
ATOM   4233  C   LYS X  28      58.700  33.259  44.909  1.00  0.00      PROB C
ATOM   4234  O   LYS X  28      58.311  33.701  46.013  1.00  0.00      PROB O
ATOM   4235  N   GLY X  29      57.882  33.058  43.830  1.00  0.00      PROB N
ATOM   4236  HN  GLY X  29      58.260  32.665  42.996  1.00  0.00      PROB H
ATOM   4237  CA  GLY X  29      56.427  33.319  43.712  1.00  0.00      PROB C
ATOM   4238  HA1 GLY X  29      55.985  32.884  44.596  1.00  0.00      PROB H
ATOM   4239  HA2 GLY X  29      56.040  32.989  42.759  1.00  0.00      PROB H
ATOM   4240  C   GLY X  29      56.003  34.859  43.841  1.00  0.00      PROB C
ATOM   4241  O   GLY X  29      56.817  35.767  44.021  1.00  0.00      PROB O
ATOM   4242  N   ALA X  30      54.700  35.108  43.849  1.00  0.00      PROB N
ATOM   4243  HN  ALA X  30      54.077  34.348  43.685  1.00  0.00      PROB H
ATOM   4244  CA  ALA X  30      54.162  36.481  43.890  1.00  0.00      PROB C
ATOM   4245  HA  ALA X  30      54.730  36.975  44.665  1.00  0.00      PROB H
ATOM   4246  CB  ALA X  30      54.332  37.043  42.470  1.00  0.00      PROB C
ATOM   4247  HB1 ALA X  30      53.719  36.552  41.684  1.00  0.00      PROB H
ATOM   4248  HB2 ALA X  30      55.406  36.967  42.199  1.00  0.00      PROB H
ATOM   4249  HB3 ALA X  30      54.119  38.132  42.434  1.00  0.00      PROB H
ATOM   4250  C   ALA X  30      52.643  36.583  44.173  1.00  0.00      PROB C
ATOM   4251  O   ALA X  30      52.087  37.678  44.102  1.00  0.00      PROB O
ATOM   4252  N   ILE X  31      51.928  35.463  44.378  1.00  0.00      PROB N
ATOM   4253  HN  ILE X  31      52.469  34.660  44.616  1.00  0.00      PROB H
ATOM   4254  CA  ILE X  31      50.497  35.351  44.495  1.00  0.00      PROB C
ATOM   4255  HA  ILE X  31      50.007  36.276  44.758  1.00  0.00      PROB H
ATOM   4256  CB  ILE X  31      49.839  34.651  43.294  1.00  0.00      PROB C
ATOM   4257  HB  ILE X  31      50.280  33.632  43.284  1.00  0.00      PROB H
ATOM   4258  CG2 ILE X  31      48.336  34.491  43.425  1.00  0.00      PROB C
ATOM   4259 HG21 ILE X  31      47.911  35.509  43.293  1.00  0.00      PROB H
ATOM   4260 HG22 ILE X  31      48.014  34.042  44.390  1.00  0.00      PROB H
ATOM   4261 HG23 ILE X  31      47.781  33.922  42.649  1.00  0.00      PROB H
ATOM   4262  CG1 ILE X  31      50.165  35.328  41.908  1.00  0.00      PROB C
ATOM   4263 HG11 ILE X  31      51.226  35.225  41.594  1.00  0.00      PROB H
ATOM   4264 HG12 ILE X  31      49.955  36.410  42.049  1.00  0.00      PROB H
ATOM   4265  CD  ILE X  31      49.191  34.961  40.792  1.00  0.00      PROB C
ATOM   4266  HD1 ILE X  31      48.153  35.324  40.953  1.00  0.00      PROB H
ATOM   4267  HD2 ILE X  31      49.238  33.865  40.618  1.00  0.00      PROB H
ATOM   4268  HD3 ILE X  31      49.504  35.424  39.831  1.00  0.00      PROB H
ATOM   4269  C   ILE X  31      50.395  34.406  45.731  1.00  0.00      PROB C
ATOM   4270  O   ILE X  31      51.114  33.456  45.806  1.00  0.00      PROB O
ATOM   4271  N   ILE X  32      49.420  34.634  46.684  1.00  0.00      PROB N
ATOM   4272  HN  ILE X  32      48.841  35.445  46.693  1.00  0.00      PROB H
ATOM   4273  CA  ILE X  32      49.173  33.773  47.828  1.00  0.00      PROB C
ATOM   4274  HA  ILE X  32      49.922  32.998  47.904  1.00  0.00      PROB H
ATOM   4275  CB  ILE X  32      49.285  34.519  49.171  1.00  0.00      PROB C
ATOM   4276  HB  ILE X  32      50.277  35.016  49.117  1.00  0.00      PROB H
ATOM   4277  CG2 ILE X  32      48.182  35.624  49.174  1.00  0.00      PROB C
ATOM   4278 HG21 ILE X  32      47.161  35.189  49.227  1.00  0.00      PROB H
ATOM   4279 HG22 ILE X  32      48.122  36.341  48.327  1.00  0.00      PROB H
ATOM   4280 HG23 ILE X  32      48.121  36.066  50.191  1.00  0.00      PROB H
ATOM   4281  CG1 ILE X  32      49.000  33.614  50.425  1.00  0.00      PROB C
ATOM   4282 HG11 ILE X  32      49.320  32.564  50.257  1.00  0.00      PROB H
ATOM   4283 HG12 ILE X  32      47.890  33.617  50.484  1.00  0.00      PROB H
ATOM   4284  CD  ILE X  32      49.685  34.141  51.713  1.00  0.00      PROB C
ATOM   4285  HD1 ILE X  32      49.201  33.871  52.676  1.00  0.00      PROB H
ATOM   4286  HD2 ILE X  32      49.786  35.245  51.639  1.00  0.00      PROB H
ATOM   4287  HD3 ILE X  32      50.704  33.706  51.788  1.00  0.00      PROB H
ATOM   4288  C   ILE X  32      47.860  33.051  47.697  1.00  0.00      PROB C
ATOM   4289  O   ILE X  32      46.887  33.560  47.232  1.00  0.00      PROB O
ATOM   4290  N   GLY X  33      47.862  31.793  48.054  1.00  0.00      PROB N
ATOM   4291  HN  GLY X  33      48.699  31.379  48.404  1.00  0.00      PROB H
ATOM   4292  CA  GLY X  33      46.687  30.972  48.190  1.00  0.00      PROB C
ATOM   4293  HA1 GLY X  33      46.975  29.989  48.532  1.00  0.00      PROB H
ATOM   4294  HA2 GLY X  33      46.135  30.914  47.263  1.00  0.00      PROB H
ATOM   4295  C   GLY X  33      45.686  31.464  49.294  1.00  0.00      PROB C
ATOM   4296  O   GLY X  33      46.219  31.810  50.376  1.00  0.00      PROB O
ATOM   4297  N   LEU X  34      44.368  31.365  49.129  1.00  0.00      PROB N
ATOM   4298  HN  LEU X  34      44.034  31.163  48.212  1.00  0.00      PROB H
ATOM   4299  CA  LEU X  34      43.369  31.448  50.117  1.00  0.00      PROB C
ATOM   4300  HA  LEU X  34      43.805  31.424  51.104  1.00  0.00      PROB H
ATOM   4301  CB  LEU X  34      42.500  32.737  50.057  1.00  0.00      PROB C
ATOM   4302  HB1 LEU X  34      41.950  32.826  49.096  1.00  0.00      PROB H
ATOM   4303  HB2 LEU X  34      43.193  33.604  50.022  1.00  0.00      PROB H
ATOM   4304  CG  LEU X  34      41.443  32.929  51.137  1.00  0.00      PROB C
ATOM   4305  HG  LEU X  34      40.710  32.107  50.995  1.00  0.00      PROB H
ATOM   4306  CD1 LEU X  34      42.063  32.866  52.565  1.00  0.00      PROB C
ATOM   4307 HD11 LEU X  34      41.261  33.016  53.319  1.00  0.00      PROB H
ATOM   4308 HD12 LEU X  34      42.777  33.718  52.558  1.00  0.00      PROB H
ATOM   4309 HD13 LEU X  34      42.507  31.856  52.693  1.00  0.00      PROB H
ATOM   4310  CD2 LEU X  34      40.679  34.275  50.899  1.00  0.00      PROB C
ATOM   4311 HD21 LEU X  34      41.455  35.069  50.925  1.00  0.00      PROB H
ATOM   4312 HD22 LEU X  34      39.799  34.449  51.554  1.00  0.00      PROB H
ATOM   4313 HD23 LEU X  34      40.303  34.296  49.854  1.00  0.00      PROB H
ATOM   4314  C   LEU X  34      42.457  30.270  49.976  1.00  0.00      PROB C
ATOM   4315  O   LEU X  34      41.912  30.058  48.896  1.00  0.00      PROB O
ATOM   4316  N   MET X  35      42.186  29.523  51.073  1.00  0.00      PROB N
ATOM   4317  HN  MET X  35      42.681  29.626  51.932  1.00  0.00      PROB H
ATOM   4318  CA  MET X  35      41.113  28.544  51.069  1.00  0.00      PROB C
ATOM   4319  HA  MET X  35      41.009  28.166  50.063  1.00  0.00      PROB H
ATOM   4320  CB  MET X  35      41.434  27.328  52.053  1.00  0.00      PROB C
ATOM   4321  HB1 MET X  35      40.501  26.812  52.364  1.00  0.00      PROB H
ATOM   4322  HB2 MET X  35      41.852  27.827  52.953  1.00  0.00      PROB H
ATOM   4323  CG  MET X  35      42.302  26.288  51.435  1.00  0.00      PROB C
ATOM   4324  HG1 MET X  35      41.957  26.170  50.386  1.00  0.00      PROB H
ATOM   4325  HG2 MET X  35      41.971  25.325  51.880  1.00  0.00      PROB H
ATOM   4326  SD  MET X  35      44.106  26.614  51.382  1.00  0.00      PROB S
ATOM   4327  CE  MET X  35      44.655  24.866  51.438  1.00  0.00      PROB C
ATOM   4328  HE1 MET X  35      44.708  24.598  52.515  1.00  0.00      PROB H
ATOM   4329  HE2 MET X  35      45.677  24.833  51.005  1.00  0.00      PROB H
ATOM   4330  HE3 MET X  35      44.001  24.171  50.871  1.00  0.00      PROB H
ATOM   4331  C   MET X  35      39.785  29.111  51.386  1.00  0.00      PROB C
ATOM   4332  O   MET X  35      39.694  30.096  52.118  1.00  0.00      PROB O
ATOM   4333  N   VAL X  36      38.720  28.444  50.992  1.00  0.00      PROB N
ATOM   4334  HN  VAL X  36      38.846  27.749  50.288  1.00  0.00      PROB H
ATOM   4335  CA  VAL X  36      37.354  28.521  51.525  1.00  0.00      PROB C
ATOM   4336  HA  VAL X  36      37.526  28.758  52.565  1.00  0.00      PROB H
ATOM   4337  CB  VAL X  36      36.545  29.700  50.841  1.00  0.00      PROB C
ATOM   4338  HB  VAL X  36      37.216  30.581  50.933  1.00  0.00      PROB H
ATOM   4339  CG1 VAL X  36      36.054  29.530  49.416  1.00  0.00      PROB C
ATOM   4340 HG11 VAL X  36      36.926  29.281  48.775  1.00  0.00      PROB H
ATOM   4341 HG12 VAL X  36      35.659  30.452  48.938  1.00  0.00      PROB H
ATOM   4342 HG13 VAL X  36      35.316  28.708  49.298  1.00  0.00      PROB H
ATOM   4343  CG2 VAL X  36      35.311  29.944  51.680  1.00  0.00      PROB C
ATOM   4344 HG21 VAL X  36      34.522  29.167  51.583  1.00  0.00      PROB H
ATOM   4345 HG22 VAL X  36      34.948  30.936  51.336  1.00  0.00      PROB H
ATOM   4346 HG23 VAL X  36      35.674  30.086  52.721  1.00  0.00      PROB H
ATOM   4347  C   VAL X  36      36.565  27.143  51.360  1.00  0.00      PROB C
ATOM   4348  O   VAL X  36      36.852  26.379  50.465  1.00  0.00      PROB O
ATOM   4349  N   GLY X  37      35.637  26.850  52.232  1.00  0.00      PROB N
ATOM   4350  HN  GLY X  37      35.326  27.429  52.981  1.00  0.00      PROB H
ATOM   4351  CA  GLY X  37      35.065  25.471  52.406  1.00  0.00      PROB C
ATOM   4352  HA1 GLY X  37      34.677  25.082  51.476  1.00  0.00      PROB H
ATOM   4353  HA2 GLY X  37      34.345  25.421  53.210  1.00  0.00      PROB H
ATOM   4354  C   GLY X  37      35.998  24.323  52.750  1.00  0.00      PROB C
ATOM   4355  O   GLY X  37      37.211  24.461  52.981  1.00  0.00      PROB O
ATOM   4356  N   GLY X  38      35.460  23.101  52.794  1.00  0.00      PROB N
ATOM   4357  HN  GLY X  38      34.494  23.017  52.564  1.00  0.00      PROB H
ATOM   4358  CA  GLY X  38      36.227  21.852  53.090  1.00  0.00      PROB C
ATOM   4359  HA1 GLY X  38      37.105  21.806  52.463  1.00  0.00      PROB H
ATOM   4360  HA2 GLY X  38      35.502  21.081  52.877  1.00  0.00      PROB H
ATOM   4361  C   GLY X  38      36.674  21.761  54.526  1.00  0.00      PROB C
ATOM   4362  O   GLY X  38      36.244  22.419  55.467  1.00  0.00      PROB O
ATOM   4363  N   VAL X  39      37.548  20.768  54.766  1.00  0.00      PROB N
ATOM   4364  HN  VAL X  39      37.740  20.143  54.013  1.00  0.00      PROB H
ATOM   4365  CA  VAL X  39      37.928  20.337  56.076  1.00  0.00      PROB C
ATOM   4366  HA  VAL X  39      37.021  20.176  56.641  1.00  0.00      PROB H
ATOM   4367  CB  VAL X  39      38.615  18.913  56.023  1.00  0.00      PROB C
ATOM   4368  HB  VAL X  39      39.443  18.873  55.283  1.00  0.00      PROB H
ATOM   4369  CG1 VAL X  39      39.123  18.455  57.339  1.00  0.00      PROB C
ATOM   4370 HG11 VAL X  39      39.953  19.131  57.634  1.00  0.00      PROB H
ATOM   4371 HG12 VAL X  39      39.463  17.397  57.322  1.00  0.00      PROB H
ATOM   4372 HG13 VAL X  39      38.322  18.546  58.103  1.00  0.00      PROB H
ATOM   4373  CG2 VAL X  39      37.568  17.875  55.541  1.00  0.00      PROB C
ATOM   4374 HG21 VAL X  39      36.790  17.617  56.291  1.00  0.00      PROB H
ATOM   4375 HG22 VAL X  39      38.082  16.925  55.282  1.00  0.00      PROB H
ATOM   4376 HG23 VAL X  39      37.005  18.237  54.654  1.00  0.00      PROB H
ATOM   4377  C   VAL X  39      38.726  21.333  56.894  1.00  0.00      PROB C
ATOM   4378  O   VAL X  39      39.893  21.694  56.606  1.00  0.00      PROB O
ATOM   4379  N   VAL X  40      38.135  21.868  57.977  1.00  0.00      PROB N
ATOM   4380  HN  VAL X  40      37.157  21.703  58.084  1.00  0.00      PROB H
ATOM   4381  CA  VAL X  40      38.814  22.727  58.948  1.00  0.00      PROB C
ATOM   4382  HA  VAL X  40      39.685  23.115  58.441  1.00  0.00      PROB H
ATOM   4383  CB  VAL X  40      37.960  23.890  59.542  1.00  0.00      PROB C
ATOM   4384  HB  VAL X  40      37.070  23.614  60.148  1.00  0.00      PROB H
ATOM   4385  CG1 VAL X  40      38.766  24.713  60.572  1.00  0.00      PROB C
ATOM   4386 HG11 VAL X  40      38.205  25.626  60.866  1.00  0.00      PROB H
ATOM   4387 HG12 VAL X  40      39.694  25.098  60.098  1.00  0.00      PROB H
ATOM   4388 HG13 VAL X  40      38.972  24.102  61.477  1.00  0.00      PROB H
ATOM   4389  CG2 VAL X  40      37.428  24.838  58.436  1.00  0.00      PROB C
ATOM   4390 HG21 VAL X  40      36.710  24.238  57.836  1.00  0.00      PROB H
ATOM   4391 HG22 VAL X  40      38.293  25.170  57.823  1.00  0.00      PROB H
ATOM   4392 HG23 VAL X  40      36.871  25.748  58.744  1.00  0.00      PROB H
ATOM   4393  C   VAL X  40      39.308  21.764  60.071  1.00  0.00      PROB C
ATOM   4394  OT1 VAL X  40      38.513  21.051  60.650  1.00  0.00      PROB O
ATOM   4395  OT2 VAL X  40      40.563  21.816  60.327  1.00  0.00      PROB O
ATOM   4396  N   ASP X   1      73.903  58.949  41.605  1.00  0.00      PROC N
ATOM   4397  HT1 ASP X   1      74.893  58.751  41.854  1.00  0.00      PROC H
ATOM   4398  HT2 ASP X   1      73.710  59.897  41.988  1.00  0.00      PROC H
ATOM   4399  HT3 ASP X   1      73.810  58.867  40.572  1.00  0.00      PROC H
ATOM   4400  CA  ASP X   1      72.970  58.033  42.217  1.00  0.00      PROC C
ATOM   4401  HA  ASP X   1      73.389  57.840  43.194  1.00  0.00      PROC H
ATOM   4402  CB  ASP X   1      71.610  58.797  42.276  1.00  0.00      PROC C
ATOM   4403  HB1 ASP X   1      70.784  58.187  42.700  1.00  0.00      PROC H
ATOM   4404  HB2 ASP X   1      71.311  59.072  41.242  1.00  0.00      PROC H
ATOM   4405  CG  ASP X   1      71.643  60.068  43.174  1.00  0.00      PROC C
ATOM   4406  OD1 ASP X   1      72.721  60.708  43.350  1.00  0.00      PROC O
ATOM   4407  OD2 ASP X   1      70.535  60.466  43.598  1.00  0.00      PROC O
ATOM   4408  C   ASP X   1      72.931  56.678  41.516  1.00  0.00      PROC C
ATOM   4409  O   ASP X   1      74.008  56.100  41.351  1.00  0.00      PROC O
ATOM   4410  N   ALA X   2      71.757  56.151  41.086  1.00  0.00      PROC N
ATOM   4411  HN  ALA X   2      70.899  56.652  40.995  1.00  0.00      PROC H
ATOM   4412  CA  ALA X   2      71.709  54.823  40.587  1.00  0.00      PROC C
ATOM   4413  HA  ALA X   2      72.687  54.365  40.575  1.00  0.00      PROC H
ATOM   4414  CB  ALA X   2      70.717  53.968  41.430  1.00  0.00      PROC C
ATOM   4415  HB1 ALA X   2      70.942  54.177  42.497  1.00  0.00      PROC H
ATOM   4416  HB2 ALA X   2      70.834  52.868  41.320  1.00  0.00      PROC H
ATOM   4417  HB3 ALA X   2      69.642  54.226  41.318  1.00  0.00      PROC H
ATOM   4418  C   ALA X   2      71.216  54.756  39.149  1.00  0.00      PROC C
ATOM   4419  O   ALA X   2      70.358  55.492  38.691  1.00  0.00      PROC O
ATOM   4420  N   GLU X   3      71.804  53.821  38.303  1.00  0.00      PROC N
ATOM   4421  HN  GLU X   3      72.450  53.195  38.732  1.00  0.00      PROC H
ATOM   4422  CA  GLU X   3      71.455  53.675  36.940  1.00  0.00      PROC C
ATOM   4423  HA  GLU X   3      70.630  54.335  36.717  1.00  0.00      PROC H
ATOM   4424  CB  GLU X   3      72.706  54.019  36.084  1.00  0.00      PROC C
ATOM   4425  HB1 GLU X   3      72.604  53.734  35.015  1.00  0.00      PROC H
ATOM   4426  HB2 GLU X   3      73.550  53.406  36.466  1.00  0.00      PROC H
ATOM   4427  CG  GLU X   3      73.025  55.487  36.069  1.00  0.00      PROC C
ATOM   4428  HG1 GLU X   3      73.338  55.759  37.100  1.00  0.00      PROC H
ATOM   4429  HG2 GLU X   3      72.215  56.159  35.715  1.00  0.00      PROC H
ATOM   4430  CD  GLU X   3      74.213  55.812  35.225  1.00  0.00      PROC C
ATOM   4431  OE1 GLU X   3      74.260  55.492  34.003  1.00  0.00      PROC O
ATOM   4432  OE2 GLU X   3      75.164  56.356  35.748  1.00  0.00      PROC O
ATOM   4433  C   GLU X   3      71.052  52.302  36.654  1.00  0.00      PROC C
ATOM   4434  O   GLU X   3      71.745  51.370  37.004  1.00  0.00      PROC O
ATOM   4435  N   PHE X   4      69.915  52.107  35.995  1.00  0.00      PROC N
ATOM   4436  HN  PHE X   4      69.218  52.786  35.778  1.00  0.00      PROC H
ATOM   4437  CA  PHE X   4      69.528  50.727  35.571  1.00  0.00      PROC C
ATOM   4438  HA  PHE X   4      70.008  49.969  36.172  1.00  0.00      PROC H
ATOM   4439  CB  PHE X   4      67.954  50.488  35.737  1.00  0.00      PROC C
ATOM   4440  HB1 PHE X   4      67.674  49.417  35.639  1.00  0.00      PROC H
ATOM   4441  HB2 PHE X   4      67.256  51.063  35.092  1.00  0.00      PROC H
ATOM   4442  CG  PHE X   4      67.644  50.727  37.268  1.00  0.00      PROC C
ATOM   4443  CD1 PHE X   4      67.073  51.911  37.691  1.00  0.00      PROC C
ATOM   4444  HD1 PHE X   4      66.938  52.686  36.952  1.00  0.00      PROC H
ATOM   4445  CE1 PHE X   4      66.662  52.156  39.010  1.00  0.00      PROC C
ATOM   4446  HE1 PHE X   4      66.220  53.105  39.275  1.00  0.00      PROC H
ATOM   4447  CZ  PHE X   4      66.936  51.159  40.001  1.00  0.00      PROC C
ATOM   4448  HZ  PHE X   4      66.669  51.311  41.036  1.00  0.00      PROC H
ATOM   4449  CD2 PHE X   4      67.755  49.716  38.244  1.00  0.00      PROC C
ATOM   4450  HD2 PHE X   4      68.109  48.730  37.979  1.00  0.00      PROC H
ATOM   4451  CE2 PHE X   4      67.292  49.932  39.587  1.00  0.00      PROC C
ATOM   4452  HE2 PHE X   4      67.342  49.119  40.295  1.00  0.00      PROC H
ATOM   4453  C   PHE X   4      69.928  50.568  34.128  1.00  0.00      PROC C
ATOM   4454  O   PHE X   4      69.316  51.179  33.286  1.00  0.00      PROC O
ATOM   4455  N   ARG X   5      71.013  49.901  33.743  1.00  0.00      PROC N
ATOM   4456  HN  ARG X   5      71.438  49.432  34.513  1.00  0.00      PROC H
ATOM   4457  CA  ARG X   5      71.573  50.110  32.370  1.00  0.00      PROC C
ATOM   4458  HA  ARG X   5      71.071  50.906  31.840  1.00  0.00      PROC H
ATOM   4459  CB  ARG X   5      73.039  50.398  32.533  1.00  0.00      PROC C
ATOM   4460  HB1 ARG X   5      73.447  50.496  31.504  1.00  0.00      PROC H
ATOM   4461  HB2 ARG X   5      73.696  49.625  32.986  1.00  0.00      PROC H
ATOM   4462  CG  ARG X   5      73.390  51.725  33.148  1.00  0.00      PROC C
ATOM   4463  HG1 ARG X   5      73.230  51.746  34.247  1.00  0.00      PROC H
ATOM   4464  HG2 ARG X   5      72.876  52.559  32.623  1.00  0.00      PROC H
ATOM   4465  CD  ARG X   5      75.014  51.980  33.017  1.00  0.00      PROC C
ATOM   4466  HD1 ARG X   5      75.356  52.083  31.965  1.00  0.00      PROC H
ATOM   4467  HD2 ARG X   5      75.536  51.076  33.398  1.00  0.00      PROC H
ATOM   4468  NE  ARG X   5      75.509  53.145  33.817  1.00  0.00      PROC N
ATOM   4469  HE  ARG X   5      74.942  53.965  33.892  1.00  0.00      PROC H
ATOM   4470  CZ  ARG X   5      76.776  53.485  33.988  1.00  0.00      PROC C
ATOM   4471  NH1 ARG X   5      77.143  54.725  34.360  1.00  0.00      PROC N
ATOM   4472 HH11 ARG X   5      77.813  54.660  35.099  1.00  0.00      PROC H
ATOM   4473 HH12 ARG X   5      76.375  55.363  34.413  1.00  0.00      PROC H
ATOM   4474  NH2 ARG X   5      77.807  52.690  33.934  1.00  0.00      PROC N
ATOM   4475 HH21 ARG X   5      77.666  51.705  33.840  1.00  0.00      PROC H
ATOM   4476 HH22 ARG X   5      78.733  52.995  34.155  1.00  0.00      PROC H
ATOM   4477  C   ARG X   5      71.425  48.820  31.608  1.00  0.00      PROC C
ATOM   4478  O   ARG X   5      71.922  47.778  31.989  1.00  0.00      PROC O
ATOM   4479  N   HSD X   6      70.864  48.806  30.386  1.00  0.00      PROC N
ATOM   4480  HN  HSD X   6      70.355  49.566  29.991  1.00  0.00      PROC H
ATOM   4481  CA  HSD X   6      70.817  47.597  29.561  1.00  0.00      PROC C
ATOM   4482  HA  HSD X   6      71.584  46.999  30.031  1.00  0.00      PROC H
ATOM   4483  CB  HSD X   6      69.531  46.713  29.669  1.00  0.00      PROC C
ATOM   4484  HB1 HSD X   6      69.409  46.589  30.767  1.00  0.00      PROC H
ATOM   4485  HB2 HSD X   6      69.812  45.680  29.372  1.00  0.00      PROC H
ATOM   4486  ND1 HSD X   6      67.263  47.756  29.744  1.00  0.00      PROC N
ATOM   4487  HD1 HSD X   6      67.314  48.049  30.699  1.00  0.00      PROC H
ATOM   4488  CG  HSD X   6      68.305  47.160  29.058  1.00  0.00      PROC C
ATOM   4489  CE1 HSD X   6      66.259  47.861  28.871  1.00  0.00      PROC C
ATOM   4490  HE1 HSD X   6      65.260  48.177  29.173  1.00  0.00      PROC H
ATOM   4491  NE2 HSD X   6      66.537  47.265  27.720  1.00  0.00      PROC N
ATOM   4492  CD2 HSD X   6      67.871  46.921  27.799  1.00  0.00      PROC C
ATOM   4493  HD2 HSD X   6      68.454  46.480  27.000  1.00  0.00      PROC H
ATOM   4494  C   HSD X   6      71.189  47.815  28.144  1.00  0.00      PROC C
ATOM   4495  O   HSD X   6      70.513  48.530  27.404  1.00  0.00      PROC O
ATOM   4496  N   ASP X   7      72.174  47.163  27.609  1.00  0.00      PROC N
ATOM   4497  HN  ASP X   7      72.839  46.665  28.160  1.00  0.00      PROC H
ATOM   4498  CA  ASP X   7      72.516  47.047  26.224  1.00  0.00      PROC C
ATOM   4499  HA  ASP X   7      72.527  47.972  25.667  1.00  0.00      PROC H
ATOM   4500  CB  ASP X   7      73.947  46.508  25.990  1.00  0.00      PROC C
ATOM   4501  HB1 ASP X   7      74.095  46.371  24.898  1.00  0.00      PROC H
ATOM   4502  HB2 ASP X   7      74.155  45.527  26.468  1.00  0.00      PROC H
ATOM   4503  CG  ASP X   7      74.964  47.472  26.521  1.00  0.00      PROC C
ATOM   4504  OD1 ASP X   7      76.171  47.129  26.473  1.00  0.00      PROC O
ATOM   4505  OD2 ASP X   7      74.627  48.587  26.950  1.00  0.00      PROC O
ATOM   4506  C   ASP X   7      71.530  46.257  25.401  1.00  0.00      PROC C
ATOM   4507  O   ASP X   7      70.839  45.289  25.872  1.00  0.00      PROC O
ATOM   4508  N   SER X   8      71.483  46.705  24.135  1.00  0.00      PROC N
ATOM   4509  HN  SER X   8      71.858  47.578  23.833  1.00  0.00      PROC H
ATOM   4510  CA  SER X   8      70.742  46.033  23.138  1.00  0.00      PROC C
ATOM   4511  HA  SER X   8      70.835  44.974  23.326  1.00  0.00      PROC H
ATOM   4512  CB  SER X   8      69.190  46.253  23.402  1.00  0.00      PROC C
ATOM   4513  HB1 SER X   8      69.074  47.348  23.255  1.00  0.00      PROC H
ATOM   4514  HB2 SER X   8      69.013  45.935  24.452  1.00  0.00      PROC H
ATOM   4515  OG  SER X   8      68.323  45.624  22.503  1.00  0.00      PROC O
ATOM   4516  HG1 SER X   8      68.337  46.245  21.771  1.00  0.00      PROC H
ATOM   4517  C   SER X   8      71.312  46.333  21.722  1.00  0.00      PROC C
ATOM   4518  O   SER X   8      72.134  47.265  21.597  1.00  0.00      PROC O
ATOM   4519  N   GLY X   9      70.981  45.451  20.660  1.00  0.00      PROC N
ATOM   4520  HN  GLY X   9      70.357  44.677  20.735  1.00  0.00      PROC H
ATOM   4521  CA  GLY X   9      71.516  45.615  19.261  1.00  0.00      PROC C
ATOM   4522  HA1 GLY X   9      71.192  46.601  18.964  1.00  0.00      PROC H
ATOM   4523  HA2 GLY X   9      71.076  44.893  18.588  1.00  0.00      PROC H
ATOM   4524  C   GLY X   9      73.012  45.561  19.118  1.00  0.00      PROC C
ATOM   4525  O   GLY X   9      73.538  46.119  18.103  1.00  0.00      PROC O
ATOM   4526  N   TYR X  10      73.796  44.951  20.014  1.00  0.00      PROC N
ATOM   4527  HN  TYR X  10      73.400  44.431  20.768  1.00  0.00      PROC H
ATOM   4528  CA  TYR X  10      75.248  45.002  19.778  1.00  0.00      PROC C
ATOM   4529  HA  TYR X  10      75.478  45.917  19.252  1.00  0.00      PROC H
ATOM   4530  CB  TYR X  10      76.023  45.200  21.124  1.00  0.00      PROC C
ATOM   4531  HB1 TYR X  10      75.817  44.261  21.680  1.00  0.00      PROC H
ATOM   4532  HB2 TYR X  10      75.581  46.071  21.654  1.00  0.00      PROC H
ATOM   4533  CG  TYR X  10      77.476  45.247  20.754  1.00  0.00      PROC C
ATOM   4534  CD1 TYR X  10      77.990  46.397  20.076  1.00  0.00      PROC C
ATOM   4535  HD1 TYR X  10      77.396  47.291  19.960  1.00  0.00      PROC H
ATOM   4536  CE1 TYR X  10      79.318  46.395  19.636  1.00  0.00      PROC C
ATOM   4537  HE1 TYR X  10      79.760  47.213  19.086  1.00  0.00      PROC H
ATOM   4538  CZ  TYR X  10      80.205  45.360  19.915  1.00  0.00      PROC C
ATOM   4539  OH  TYR X  10      81.395  45.285  19.186  1.00  0.00      PROC O
ATOM   4540  HH  TYR X  10      81.276  45.767  18.364  1.00  0.00      PROC H
ATOM   4541  CD2 TYR X  10      78.374  44.292  21.142  1.00  0.00      PROC C
ATOM   4542  HD2 TYR X  10      78.016  43.531  21.820  1.00  0.00      PROC H
ATOM   4543  CE2 TYR X  10      79.749  44.330  20.811  1.00  0.00      PROC C
ATOM   4544  HE2 TYR X  10      80.424  43.570  21.174  1.00  0.00      PROC H
ATOM   4545  C   TYR X  10      75.582  43.696  19.059  1.00  0.00      PROC C
ATOM   4546  O   TYR X  10      75.518  42.601  19.631  1.00  0.00      PROC O
ATOM   4547  N   GLU X  11      75.999  43.855  17.856  1.00  0.00      PROC N
ATOM   4548  HN  GLU X  11      76.138  44.762  17.466  1.00  0.00      PROC H
ATOM   4549  CA  GLU X  11      76.436  42.880  16.825  1.00  0.00      PROC C
ATOM   4550  HA  GLU X  11      76.534  43.489  15.938  1.00  0.00      PROC H
ATOM   4551  CB  GLU X  11      77.888  42.327  17.102  1.00  0.00      PROC C
ATOM   4552  HB1 GLU X  11      77.965  41.616  16.252  1.00  0.00      PROC H
ATOM   4553  HB2 GLU X  11      78.048  41.820  18.077  1.00  0.00      PROC H
ATOM   4554  CG  GLU X  11      78.993  43.449  17.015  1.00  0.00      PROC C
ATOM   4555  HG1 GLU X  11      79.938  42.925  17.274  1.00  0.00      PROC H
ATOM   4556  HG2 GLU X  11      78.785  44.364  17.610  1.00  0.00      PROC H
ATOM   4557  CD  GLU X  11      79.116  44.156  15.588  1.00  0.00      PROC C
ATOM   4558  OE1 GLU X  11      79.402  43.449  14.600  1.00  0.00      PROC O
ATOM   4559  OE2 GLU X  11      78.936  45.372  15.553  1.00  0.00      PROC O
ATOM   4560  C   GLU X  11      75.405  41.760  16.581  1.00  0.00      PROC C
ATOM   4561  O   GLU X  11      75.601  40.638  17.023  1.00  0.00      PROC O
ATOM   4562  N   VAL X  12      74.239  42.071  15.906  1.00  0.00      PROC N
ATOM   4563  HN  VAL X  12      74.257  42.944  15.425  1.00  0.00      PROC H
ATOM   4564  CA  VAL X  12      73.089  41.202  15.827  1.00  0.00      PROC C
ATOM   4565  HA  VAL X  12      73.248  40.453  16.588  1.00  0.00      PROC H
ATOM   4566  CB  VAL X  12      71.871  42.038  16.073  1.00  0.00      PROC C
ATOM   4567  HB  VAL X  12      71.868  43.019  15.551  1.00  0.00      PROC H
ATOM   4568  CG1 VAL X  12      70.617  41.208  15.714  1.00  0.00      PROC C
ATOM   4569 HG11 VAL X  12      70.514  41.056  14.618  1.00  0.00      PROC H
ATOM   4570 HG12 VAL X  12      69.699  41.760  16.005  1.00  0.00      PROC H
ATOM   4571 HG13 VAL X  12      70.555  40.289  16.335  1.00  0.00      PROC H
ATOM   4572  CG2 VAL X  12      71.822  42.364  17.582  1.00  0.00      PROC C
ATOM   4573 HG21 VAL X  12      72.726  42.831  18.028  1.00  0.00      PROC H
ATOM   4574 HG22 VAL X  12      71.568  41.420  18.109  1.00  0.00      PROC H
ATOM   4575 HG23 VAL X  12      70.906  42.987  17.671  1.00  0.00      PROC H
ATOM   4576  C   VAL X  12      72.968  40.408  14.580  1.00  0.00      PROC C
ATOM   4577  O   VAL X  12      72.538  40.926  13.522  1.00  0.00      PROC O
ATOM   4578  N   HSD X  13      73.395  39.191  14.630  1.00  0.00      PROC N
ATOM   4579  HN  HSD X  13      73.923  38.899  15.423  1.00  0.00      PROC H
ATOM   4580  CA  HSD X  13      73.364  38.146  13.623  1.00  0.00      PROC C
ATOM   4581  HA  HSD X  13      72.544  38.418  12.975  1.00  0.00      PROC H
ATOM   4582  CB  HSD X  13      74.802  38.268  13.145  1.00  0.00      PROC C
ATOM   4583  HB1 HSD X  13      75.555  37.951  13.898  1.00  0.00      PROC H
ATOM   4584  HB2 HSD X  13      75.003  39.337  12.917  1.00  0.00      PROC H
ATOM   4585  ND1 HSD X  13      75.751  36.523  11.561  1.00  0.00      PROC N
ATOM   4586  HD1 HSD X  13      76.267  35.961  12.207  1.00  0.00      PROC H
ATOM   4587  CG  HSD X  13      74.965  37.648  11.878  1.00  0.00      PROC C
ATOM   4588  CE1 HSD X  13      75.796  36.379  10.214  1.00  0.00      PROC C
ATOM   4589  HE1 HSD X  13      76.396  35.598   9.747  1.00  0.00      PROC H
ATOM   4590  NE2 HSD X  13      75.204  37.369   9.632  1.00  0.00      PROC N
ATOM   4591  CD2 HSD X  13      74.625  38.149  10.640  1.00  0.00      PROC C
ATOM   4592  HD2 HSD X  13      74.166  39.110  10.446  1.00  0.00      PROC H
ATOM   4593  C   HSD X  13      73.144  36.793  14.247  1.00  0.00      PROC C
ATOM   4594  O   HSD X  13      73.782  36.470  15.224  1.00  0.00      PROC O
ATOM   4595  N   HSD X  14      72.134  36.004  13.828  1.00  0.00      PROC N
ATOM   4596  HN  HSD X  14      71.610  36.316  13.039  1.00  0.00      PROC H
ATOM   4597  CA  HSD X  14      71.709  34.756  14.489  1.00  0.00      PROC C
ATOM   4598  HA  HSD X  14      70.758  34.529  14.029  1.00  0.00      PROC H
ATOM   4599  CB  HSD X  14      72.596  33.584  14.014  1.00  0.00      PROC C
ATOM   4600  HB1 HSD X  14      72.235  32.621  14.437  1.00  0.00      PROC H
ATOM   4601  HB2 HSD X  14      73.588  33.880  14.416  1.00  0.00      PROC H
ATOM   4602  ND1 HSD X  14      71.770  32.547  11.826  1.00  0.00      PROC N
ATOM   4603  HD1 HSD X  14      71.102  31.937  12.252  1.00  0.00      PROC H
ATOM   4604  CG  HSD X  14      72.572  33.386  12.533  1.00  0.00      PROC C
ATOM   4605  CE1 HSD X  14      72.173  32.486  10.580  1.00  0.00      PROC C
ATOM   4606  HE1 HSD X  14      71.752  31.935   9.738  1.00  0.00      PROC H
ATOM   4607  NE2 HSD X  14      73.288  33.214  10.396  1.00  0.00      PROC N
ATOM   4608  CD2 HSD X  14      73.521  33.807  11.648  1.00  0.00      PROC C
ATOM   4609  HD2 HSD X  14      74.376  34.453  11.806  1.00  0.00      PROC H
ATOM   4610  C   HSD X  14      71.528  34.857  16.077  1.00  0.00      PROC C
ATOM   4611  O   HSD X  14      72.225  34.249  16.905  1.00  0.00      PROC O
ATOM   4612  N   GLN X  15      70.475  35.565  16.471  1.00  0.00      PROC N
ATOM   4613  HN  GLN X  15      69.901  36.112  15.866  1.00  0.00      PROC H
ATOM   4614  CA  GLN X  15      69.959  35.572  17.871  1.00  0.00      PROC C
ATOM   4615  HA  GLN X  15      70.826  35.845  18.454  1.00  0.00      PROC H
ATOM   4616  CB  GLN X  15      68.857  36.658  18.052  1.00  0.00      PROC C
ATOM   4617  HB1 GLN X  15      68.479  36.657  19.097  1.00  0.00      PROC H
ATOM   4618  HB2 GLN X  15      68.003  36.461  17.369  1.00  0.00      PROC H
ATOM   4619  CG  GLN X  15      69.303  38.126  17.789  1.00  0.00      PROC C
ATOM   4620  HG1 GLN X  15      68.441  38.795  17.999  1.00  0.00      PROC H
ATOM   4621  HG2 GLN X  15      69.657  38.165  16.737  1.00  0.00      PROC H
ATOM   4622  CD  GLN X  15      70.506  38.574  18.679  1.00  0.00      PROC C
ATOM   4623  OE1 GLN X  15      71.673  38.328  18.271  1.00  0.00      PROC O
ATOM   4624  NE2 GLN X  15      70.173  39.142  19.858  1.00  0.00      PROC N
ATOM   4625 HE21 GLN X  15      70.926  39.496  20.413  1.00  0.00      PROC H
ATOM   4626 HE22 GLN X  15      69.204  39.078  20.098  1.00  0.00      PROC H
ATOM   4627  C   GLN X  15      69.335  34.283  18.266  1.00  0.00      PROC C
ATOM   4628  O   GLN X  15      68.605  33.599  17.555  1.00  0.00      PROC O
ATOM   4629  N   LYS X  16      69.547  33.928  19.567  1.00  0.00      PROC N
ATOM   4630  HN  LYS X  16      70.148  34.483  20.136  1.00  0.00      PROC H
ATOM   4631  CA  LYS X  16      69.017  32.789  20.258  1.00  0.00      PROC C
ATOM   4632  HA  LYS X  16      69.470  31.894  19.857  1.00  0.00      PROC H
ATOM   4633  CB  LYS X  16      69.443  32.797  21.745  1.00  0.00      PROC C
ATOM   4634  HB1 LYS X  16      68.937  31.966  22.282  1.00  0.00      PROC H
ATOM   4635  HB2 LYS X  16      69.031  33.731  22.181  1.00  0.00      PROC H
ATOM   4636  CG  LYS X  16      70.923  32.730  21.973  1.00  0.00      PROC C
ATOM   4637  HG1 LYS X  16      71.086  33.025  23.032  1.00  0.00      PROC H
ATOM   4638  HG2 LYS X  16      71.593  33.383  21.375  1.00  0.00      PROC H
ATOM   4639  CD  LYS X  16      71.461  31.284  21.883  1.00  0.00      PROC C
ATOM   4640  HD1 LYS X  16      71.272  31.056  20.812  1.00  0.00      PROC H
ATOM   4641  HD2 LYS X  16      70.871  30.619  22.549  1.00  0.00      PROC H
ATOM   4642  CE  LYS X  16      72.980  31.226  22.140  1.00  0.00      PROC C
ATOM   4643  HE1 LYS X  16      73.294  30.173  22.301  1.00  0.00      PROC H
ATOM   4644  HE2 LYS X  16      73.227  31.747  23.089  1.00  0.00      PROC H
ATOM   4645  NZ  LYS X  16      73.821  31.925  21.084  1.00  0.00      PROC N
ATOM   4646  HZ1 LYS X  16      73.407  31.637  20.175  1.00  0.00      PROC H
ATOM   4647  HZ2 LYS X  16      74.820  31.639  21.131  1.00  0.00      PROC H
ATOM   4648  HZ3 LYS X  16      73.699  32.951  21.205  1.00  0.00      PROC H
ATOM   4649  C   LYS X  16      67.521  32.603  20.181  1.00  0.00      PROC C
ATOM   4650  O   LYS X  16      66.761  33.544  20.410  1.00  0.00      PROC O
ATOM   4651  N   LEU X  17      67.127  31.388  19.813  1.00  0.00      PROC N
ATOM   4652  HN  LEU X  17      67.876  30.744  19.682  1.00  0.00      PROC H
ATOM   4653  CA  LEU X  17      65.758  30.918  19.717  1.00  0.00      PROC C
ATOM   4654  HA  LEU X  17      65.296  31.796  19.289  1.00  0.00      PROC H
ATOM   4655  CB  LEU X  17      65.664  29.690  18.825  1.00  0.00      PROC C
ATOM   4656  HB1 LEU X  17      64.575  29.476  18.886  1.00  0.00      PROC H
ATOM   4657  HB2 LEU X  17      66.225  28.847  19.282  1.00  0.00      PROC H
ATOM   4658  CG  LEU X  17      66.164  29.899  17.432  1.00  0.00      PROC C
ATOM   4659  HG  LEU X  17      67.216  30.251  17.505  1.00  0.00      PROC H
ATOM   4660  CD1 LEU X  17      66.079  28.615  16.607  1.00  0.00      PROC C
ATOM   4661 HD11 LEU X  17      66.730  28.672  15.708  1.00  0.00      PROC H
ATOM   4662 HD12 LEU X  17      65.019  28.366  16.387  1.00  0.00      PROC H
ATOM   4663 HD13 LEU X  17      66.458  27.807  17.269  1.00  0.00      PROC H
ATOM   4664  CD2 LEU X  17      65.443  31.080  16.737  1.00  0.00      PROC C
ATOM   4665 HD21 LEU X  17      65.705  32.023  17.264  1.00  0.00      PROC H
ATOM   4666 HD22 LEU X  17      64.341  30.953  16.689  1.00  0.00      PROC H
ATOM   4667 HD23 LEU X  17      65.772  31.286  15.696  1.00  0.00      PROC H
ATOM   4668  C   LEU X  17      65.071  30.683  21.047  1.00  0.00      PROC C
ATOM   4669  O   LEU X  17      65.581  30.003  21.952  1.00  0.00      PROC O
ATOM   4670  N   VAL X  18      63.873  31.282  21.269  1.00  0.00      PROC N
ATOM   4671  HN  VAL X  18      63.361  31.727  20.539  1.00  0.00      PROC H
ATOM   4672  CA  VAL X  18      63.136  31.132  22.530  1.00  0.00      PROC C
ATOM   4673  HA  VAL X  18      63.331  30.134  22.894  1.00  0.00      PROC H
ATOM   4674  CB  VAL X  18      61.641  31.316  22.391  1.00  0.00      PROC C
ATOM   4675  HB  VAL X  18      61.247  31.339  23.430  1.00  0.00      PROC H
ATOM   4676  CG1 VAL X  18      61.201  32.613  21.698  1.00  0.00      PROC C
ATOM   4677 HG11 VAL X  18      61.726  33.507  22.098  1.00  0.00      PROC H
ATOM   4678 HG12 VAL X  18      60.114  32.565  21.921  1.00  0.00      PROC H
ATOM   4679 HG13 VAL X  18      61.419  32.535  20.612  1.00  0.00      PROC H
ATOM   4680  CG2 VAL X  18      60.909  30.131  21.676  1.00  0.00      PROC C
ATOM   4681 HG21 VAL X  18      61.236  29.909  20.638  1.00  0.00      PROC H
ATOM   4682 HG22 VAL X  18      59.822  30.259  21.484  1.00  0.00      PROC H
ATOM   4683 HG23 VAL X  18      61.147  29.160  22.162  1.00  0.00      PROC H
ATOM   4684  C   VAL X  18      63.598  32.197  23.522  1.00  0.00      PROC C
ATOM   4685  O   VAL X  18      63.507  31.964  24.682  1.00  0.00      PROC O
ATOM   4686  N   PHE X  19      64.207  33.396  23.028  1.00  0.00      PROC N
ATOM   4687  HN  PHE X  19      64.403  33.639  22.082  1.00  0.00      PROC H
ATOM   4688  CA  PHE X  19      64.168  34.555  23.949  1.00  0.00      PROC C
ATOM   4689  HA  PHE X  19      64.516  34.154  24.889  1.00  0.00      PROC H
ATOM   4690  CB  PHE X  19      65.208  35.583  23.492  1.00  0.00      PROC C
ATOM   4691  HB1 PHE X  19      65.040  35.873  22.433  1.00  0.00      PROC H
ATOM   4692  HB2 PHE X  19      66.203  35.090  23.514  1.00  0.00      PROC H
ATOM   4693  CG  PHE X  19      65.247  36.792  24.354  1.00  0.00      PROC C
ATOM   4694  CD1 PHE X  19      65.804  36.815  25.626  1.00  0.00      PROC C
ATOM   4695  HD1 PHE X  19      66.307  35.944  26.020  1.00  0.00      PROC H
ATOM   4696  CE1 PHE X  19      65.626  37.903  26.485  1.00  0.00      PROC C
ATOM   4697  HE1 PHE X  19      66.014  37.905  27.493  1.00  0.00      PROC H
ATOM   4698  CZ  PHE X  19      64.901  39.045  26.036  1.00  0.00      PROC C
ATOM   4699  HZ  PHE X  19      64.846  39.876  26.723  1.00  0.00      PROC H
ATOM   4700  CD2 PHE X  19      64.701  38.006  23.833  1.00  0.00      PROC C
ATOM   4701  HD2 PHE X  19      64.424  37.983  22.789  1.00  0.00      PROC H
ATOM   4702  CE2 PHE X  19      64.527  39.132  24.707  1.00  0.00      PROC C
ATOM   4703  HE2 PHE X  19      63.995  40.044  24.478  1.00  0.00      PROC H
ATOM   4704  C   PHE X  19      62.751  35.257  24.061  1.00  0.00      PROC C
ATOM   4705  O   PHE X  19      62.119  35.576  23.085  1.00  0.00      PROC O
ATOM   4706  N   PHE X  20      62.196  35.465  25.255  1.00  0.00      PROC N
ATOM   4707  HN  PHE X  20      62.757  35.259  26.053  1.00  0.00      PROC H
ATOM   4708  CA  PHE X  20      60.887  36.001  25.476  1.00  0.00      PROC C
ATOM   4709  HA  PHE X  20      60.479  36.576  24.658  1.00  0.00      PROC H
ATOM   4710  CB  PHE X  20      60.883  36.922  26.710  1.00  0.00      PROC C
ATOM   4711  HB1 PHE X  20      61.650  37.702  26.515  1.00  0.00      PROC H
ATOM   4712  HB2 PHE X  20      61.076  36.221  27.550  1.00  0.00      PROC H
ATOM   4713  CG  PHE X  20      59.519  37.461  27.177  1.00  0.00      PROC C
ATOM   4714  CD1 PHE X  20      59.346  37.946  28.521  1.00  0.00      PROC C
ATOM   4715  HD1 PHE X  20      60.162  37.969  29.228  1.00  0.00      PROC H
ATOM   4716  CE1 PHE X  20      58.111  38.403  29.026  1.00  0.00      PROC C
ATOM   4717  HE1 PHE X  20      58.016  38.897  29.982  1.00  0.00      PROC H
ATOM   4718  CZ  PHE X  20      56.979  38.216  28.208  1.00  0.00      PROC C
ATOM   4719  HZ  PHE X  20      56.010  38.380  28.656  1.00  0.00      PROC H
ATOM   4720  CD2 PHE X  20      58.377  37.394  26.407  1.00  0.00      PROC C
ATOM   4721  HD2 PHE X  20      58.431  36.979  25.411  1.00  0.00      PROC H
ATOM   4722  CE2 PHE X  20      57.155  37.722  26.935  1.00  0.00      PROC C
ATOM   4723  HE2 PHE X  20      56.304  37.441  26.334  1.00  0.00      PROC H
ATOM   4724  C   PHE X  20      59.899  34.804  25.530  1.00  0.00      PROC C
ATOM   4725  O   PHE X  20      59.043  34.796  24.665  1.00  0.00      PROC O
ATOM   4726  N   ALA X  21      60.070  33.856  26.443  1.00  0.00      PROC N
ATOM   4727  HN  ALA X  21      60.769  33.981  27.143  1.00  0.00      PROC H
ATOM   4728  CA  ALA X  21      59.435  32.566  26.358  1.00  0.00      PROC C
ATOM   4729  HA  ALA X  21      59.853  32.053  25.504  1.00  0.00      PROC H
ATOM   4730  CB  ALA X  21      59.903  31.635  27.491  1.00  0.00      PROC C
ATOM   4731  HB1 ALA X  21      59.400  31.894  28.447  1.00  0.00      PROC H
ATOM   4732  HB2 ALA X  21      61.004  31.509  27.581  1.00  0.00      PROC H
ATOM   4733  HB3 ALA X  21      59.539  30.607  27.280  1.00  0.00      PROC H
ATOM   4734  C   ALA X  21      57.892  32.485  26.151  1.00  0.00      PROC C
ATOM   4735  O   ALA X  21      57.188  33.381  26.697  1.00  0.00      PROC O
ATOM   4736  N   GLU X  22      57.353  31.493  25.360  1.00  0.00      PROC N
ATOM   4737  HN  GLU X  22      57.882  30.702  25.064  1.00  0.00      PROC H
ATOM   4738  CA  GLU X  22      56.014  31.359  24.874  1.00  0.00      PROC C
ATOM   4739  HA  GLU X  22      55.587  32.350  24.829  1.00  0.00      PROC H
ATOM   4740  CB  GLU X  22      55.967  30.554  23.585  1.00  0.00      PROC C
ATOM   4741  HB1 GLU X  22      54.963  30.206  23.262  1.00  0.00      PROC H
ATOM   4742  HB2 GLU X  22      56.601  29.662  23.779  1.00  0.00      PROC H
ATOM   4743  CG  GLU X  22      56.643  31.223  22.421  1.00  0.00      PROC C
ATOM   4744  HG1 GLU X  22      57.714  31.444  22.618  1.00  0.00      PROC H
ATOM   4745  HG2 GLU X  22      56.233  32.224  22.167  1.00  0.00      PROC H
ATOM   4746  CD  GLU X  22      56.652  30.399  21.192  1.00  0.00      PROC C
ATOM   4747  OE1 GLU X  22      57.103  29.235  21.221  1.00  0.00      PROC O
ATOM   4748  OE2 GLU X  22      56.165  30.950  20.163  1.00  0.00      PROC O
ATOM   4749  C   GLU X  22      55.226  30.678  25.942  1.00  0.00      PROC C
ATOM   4750  O   GLU X  22      55.722  29.844  26.723  1.00  0.00      PROC O
ATOM   4751  N   ASP X  23      53.909  30.989  26.017  1.00  0.00      PROC N
ATOM   4752  HN  ASP X  23      53.542  31.558  25.285  1.00  0.00      PROC H
ATOM   4753  CA  ASP X  23      52.936  30.459  27.026  1.00  0.00      PROC C
ATOM   4754  HA  ASP X  23      53.442  30.298  27.967  1.00  0.00      PROC H
ATOM   4755  CB  ASP X  23      51.907  31.528  27.329  1.00  0.00      PROC C
ATOM   4756  HB1 ASP X  23      51.187  31.214  28.115  1.00  0.00      PROC H
ATOM   4757  HB2 ASP X  23      51.273  31.737  26.441  1.00  0.00      PROC H
ATOM   4758  CG  ASP X  23      52.563  32.814  27.756  1.00  0.00      PROC C
ATOM   4759  OD1 ASP X  23      53.437  32.874  28.626  1.00  0.00      PROC O
ATOM   4760  OD2 ASP X  23      51.950  33.889  27.353  1.00  0.00      PROC O
ATOM   4761  C   ASP X  23      52.377  29.129  26.612  1.00  0.00      PROC C
ATOM   4762  O   ASP X  23      51.229  28.828  26.594  1.00  0.00      PROC O
ATOM   4763  N   VAL X  24      53.327  28.253  26.227  1.00  0.00      PROC N
ATOM   4764  HN  VAL X  24      54.242  28.612  26.055  1.00  0.00      PROC H
ATOM   4765  CA  VAL X  24      53.033  26.918  25.707  1.00  0.00      PROC C
ATOM   4766  HA  VAL X  24      51.954  26.905  25.739  1.00  0.00      PROC H
ATOM   4767  CB  VAL X  24      53.545  26.637  24.226  1.00  0.00      PROC C
ATOM   4768  HB  VAL X  24      53.286  25.578  24.013  1.00  0.00      PROC H
ATOM   4769  CG1 VAL X  24      52.904  27.483  23.078  1.00  0.00      PROC C
ATOM   4770 HG11 VAL X  24      53.245  27.174  22.067  1.00  0.00      PROC H
ATOM   4771 HG12 VAL X  24      53.123  28.564  23.214  1.00  0.00      PROC H
ATOM   4772 HG13 VAL X  24      51.804  27.339  23.143  1.00  0.00      PROC H
ATOM   4773  CG2 VAL X  24      55.114  26.801  24.223  1.00  0.00      PROC C
ATOM   4774 HG21 VAL X  24      55.644  26.215  25.004  1.00  0.00      PROC H
ATOM   4775 HG22 VAL X  24      55.356  27.884  24.279  1.00  0.00      PROC H
ATOM   4776 HG23 VAL X  24      55.498  26.409  23.257  1.00  0.00      PROC H
ATOM   4777  C   VAL X  24      53.617  25.943  26.777  1.00  0.00      PROC C
ATOM   4778  O   VAL X  24      54.587  26.258  27.468  1.00  0.00      PROC O
ATOM   4779  N   GLY X  25      52.987  24.747  26.934  1.00  0.00      PROC N
ATOM   4780  HN  GLY X  25      52.263  24.562  26.273  1.00  0.00      PROC H
ATOM   4781  CA  GLY X  25      53.357  23.780  27.978  1.00  0.00      PROC C
ATOM   4782  HA1 GLY X  25      54.428  23.662  27.904  1.00  0.00      PROC H
ATOM   4783  HA2 GLY X  25      52.854  22.881  27.653  1.00  0.00      PROC H
ATOM   4784  C   GLY X  25      53.008  24.075  29.382  1.00  0.00      PROC C
ATOM   4785  O   GLY X  25      52.110  24.879  29.614  1.00  0.00      PROC O
ATOM   4786  N   SER X  26      53.622  23.356  30.311  1.00  0.00      PROC N
ATOM   4787  HN  SER X  26      54.254  22.589  30.222  1.00  0.00      PROC H
ATOM   4788  CA  SER X  26      53.335  23.698  31.708  1.00  0.00      PROC C
ATOM   4789  HA  SER X  26      52.269  23.589  31.842  1.00  0.00      PROC H
ATOM   4790  CB  SER X  26      54.187  22.843  32.711  1.00  0.00      PROC C
ATOM   4791  HB1 SER X  26      53.876  22.991  33.768  1.00  0.00      PROC H
ATOM   4792  HB2 SER X  26      55.257  23.104  32.571  1.00  0.00      PROC H
ATOM   4793  OG  SER X  26      54.131  21.488  32.564  1.00  0.00      PROC O
ATOM   4794  HG1 SER X  26      54.526  21.363  31.698  1.00  0.00      PROC H
ATOM   4795  C   SER X  26      53.619  25.127  32.123  1.00  0.00      PROC C
ATOM   4796  O   SER X  26      54.673  25.638  31.713  1.00  0.00      PROC O
ATOM   4797  N   ASN X  27      52.657  25.675  32.924  1.00  0.00      PROC N
ATOM   4798  HN  ASN X  27      51.881  25.103  33.180  1.00  0.00      PROC H
ATOM   4799  CA  ASN X  27      52.703  26.914  33.692  1.00  0.00      PROC C
ATOM   4800  HA  ASN X  27      53.201  27.621  33.045  1.00  0.00      PROC H
ATOM   4801  CB  ASN X  27      51.355  27.479  34.117  1.00  0.00      PROC C
ATOM   4802  HB1 ASN X  27      51.460  28.372  34.770  1.00  0.00      PROC H
ATOM   4803  HB2 ASN X  27      50.824  26.776  34.793  1.00  0.00      PROC H
ATOM   4804  CG  ASN X  27      50.388  27.777  33.001  1.00  0.00      PROC C
ATOM   4805  OD1 ASN X  27      50.494  27.390  31.836  1.00  0.00      PROC O
ATOM   4806  ND2 ASN X  27      49.261  28.524  33.341  1.00  0.00      PROC N
ATOM   4807 HD21 ASN X  27      48.549  28.794  32.692  1.00  0.00      PROC H
ATOM   4808 HD22 ASN X  27      49.194  28.687  34.326  1.00  0.00      PROC H
ATOM   4809  C   ASN X  27      53.599  26.988  34.969  1.00  0.00      PROC C
ATOM   4810  O   ASN X  27      53.433  26.273  35.988  1.00  0.00      PROC O
ATOM   4811  N   LYS X  28      54.628  27.861  34.957  1.00  0.00      PROC N
ATOM   4812  HN  LYS X  28      54.873  28.556  34.285  1.00  0.00      PROC H
ATOM   4813  CA  LYS X  28      55.451  28.122  36.087  1.00  0.00      PROC C
ATOM   4814  HA  LYS X  28      55.794  27.154  36.421  1.00  0.00      PROC H
ATOM   4815  CB  LYS X  28      56.713  28.863  35.633  1.00  0.00      PROC C
ATOM   4816  HB1 LYS X  28      57.340  29.185  36.492  1.00  0.00      PROC H
ATOM   4817  HB2 LYS X  28      56.391  29.804  35.139  1.00  0.00      PROC H
ATOM   4818  CG  LYS X  28      57.478  28.025  34.676  1.00  0.00      PROC C
ATOM   4819  HG1 LYS X  28      56.747  27.664  33.921  1.00  0.00      PROC H
ATOM   4820  HG2 LYS X  28      57.887  27.187  35.279  1.00  0.00      PROC H
ATOM   4821  CD  LYS X  28      58.570  28.800  33.887  1.00  0.00      PROC C
ATOM   4822  HD1 LYS X  28      58.855  28.055  33.114  1.00  0.00      PROC H
ATOM   4823  HD2 LYS X  28      59.460  29.071  34.493  1.00  0.00      PROC H
ATOM   4824  CE  LYS X  28      58.018  30.060  33.185  1.00  0.00      PROC C
ATOM   4825  HE1 LYS X  28      57.756  30.846  33.925  1.00  0.00      PROC H
ATOM   4826  HE2 LYS X  28      57.150  29.814  32.537  1.00  0.00      PROC H
ATOM   4827  NZ  LYS X  28      59.038  30.731  32.295  1.00  0.00      PROC N
ATOM   4828  HZ1 LYS X  28      58.618  31.589  31.885  1.00  0.00      PROC H
ATOM   4829  HZ2 LYS X  28      59.346  30.119  31.513  1.00  0.00      PROC H
ATOM   4830  HZ3 LYS X  28      59.897  30.870  32.863  1.00  0.00      PROC H
ATOM   4831  C   LYS X  28      54.837  28.718  37.292  1.00  0.00      PROC C
ATOM   4832  O   LYS X  28      53.805  29.407  37.270  1.00  0.00      PROC O
ATOM   4833  N   GLY X  29      55.496  28.411  38.414  1.00  0.00      PROC N
ATOM   4834  HN  GLY X  29      56.307  27.870  38.202  1.00  0.00      PROC H
ATOM   4835  CA  GLY X  29      55.071  28.763  39.785  1.00  0.00      PROC C
ATOM   4836  HA1 GLY X  29      56.009  28.594  40.293  1.00  0.00      PROC H
ATOM   4837  HA2 GLY X  29      54.344  28.054  40.154  1.00  0.00      PROC H
ATOM   4838  C   GLY X  29      54.678  30.248  39.957  1.00  0.00      PROC C
ATOM   4839  O   GLY X  29      55.310  31.197  39.500  1.00  0.00      PROC O
ATOM   4840  N   ALA X  30      53.579  30.465  40.631  1.00  0.00      PROC N
ATOM   4841  HN  ALA X  30      53.045  29.705  40.992  1.00  0.00      PROC H
ATOM   4842  CA  ALA X  30      53.247  31.778  41.080  1.00  0.00      PROC C
ATOM   4843  HA  ALA X  30      54.180  32.311  41.188  1.00  0.00      PROC H
ATOM   4844  CB  ALA X  30      52.342  32.537  40.055  1.00  0.00      PROC C
ATOM   4845  HB1 ALA X  30      51.338  32.075  39.944  1.00  0.00      PROC H
ATOM   4846  HB2 ALA X  30      52.806  32.540  39.046  1.00  0.00      PROC H
ATOM   4847  HB3 ALA X  30      52.038  33.575  40.310  1.00  0.00      PROC H
ATOM   4848  C   ALA X  30      52.622  31.784  42.455  1.00  0.00      PROC C
ATOM   4849  O   ALA X  30      52.613  32.727  43.239  1.00  0.00      PROC O
ATOM   4850  N   ILE X  31      52.051  30.594  42.798  1.00  0.00      PROC N
ATOM   4851  HN  ILE X  31      51.924  29.805  42.201  1.00  0.00      PROC H
ATOM   4852  CA  ILE X  31      51.317  30.464  44.042  1.00  0.00      PROC C
ATOM   4853  HA  ILE X  31      50.947  31.418  44.389  1.00  0.00      PROC H
ATOM   4854  CB  ILE X  31      50.139  29.489  44.069  1.00  0.00      PROC C
ATOM   4855  HB  ILE X  31      50.546  28.462  44.185  1.00  0.00      PROC H
ATOM   4856  CG2 ILE X  31      49.349  29.919  45.248  1.00  0.00      PROC C
ATOM   4857 HG21 ILE X  31      49.897  29.834  46.211  1.00  0.00      PROC H
ATOM   4858 HG22 ILE X  31      48.416  29.319  45.313  1.00  0.00      PROC H
ATOM   4859 HG23 ILE X  31      49.133  31.001  45.118  1.00  0.00      PROC H
ATOM   4860  CG1 ILE X  31      49.236  29.453  42.776  1.00  0.00      PROC C
ATOM   4861 HG11 ILE X  31      48.300  28.877  42.931  1.00  0.00      PROC H
ATOM   4862 HG12 ILE X  31      49.733  28.977  41.903  1.00  0.00      PROC H
ATOM   4863  CD  ILE X  31      48.664  30.785  42.377  1.00  0.00      PROC C
ATOM   4864  HD1 ILE X  31      48.266  31.322  43.264  1.00  0.00      PROC H
ATOM   4865  HD2 ILE X  31      47.887  30.710  41.587  1.00  0.00      PROC H
ATOM   4866  HD3 ILE X  31      49.449  31.449  41.958  1.00  0.00      PROC H
ATOM   4867  C   ILE X  31      52.300  30.117  45.173  1.00  0.00      PROC C
ATOM   4868  O   ILE X  31      52.821  29.033  45.249  1.00  0.00      PROC O
ATOM   4869  N   ILE X  32      52.532  30.929  46.158  1.00  0.00      PROC N
ATOM   4870  HN  ILE X  32      52.074  31.814  46.123  1.00  0.00      PROC H
ATOM   4871  CA  ILE X  32      53.388  30.695  47.340  1.00  0.00      PROC C
ATOM   4872  HA  ILE X  32      53.549  29.640  47.504  1.00  0.00      PROC H
ATOM   4873  CB  ILE X  32      54.816  31.295  47.232  1.00  0.00      PROC C
ATOM   4874  HB  ILE X  32      55.218  30.925  46.264  1.00  0.00      PROC H
ATOM   4875  CG2 ILE X  32      54.844  32.891  47.376  1.00  0.00      PROC C
ATOM   4876 HG21 ILE X  32      54.914  33.154  48.453  1.00  0.00      PROC H
ATOM   4877 HG22 ILE X  32      53.909  33.353  46.993  1.00  0.00      PROC H
ATOM   4878 HG23 ILE X  32      55.734  33.423  46.976  1.00  0.00      PROC H
ATOM   4879  CG1 ILE X  32      55.669  30.618  48.293  1.00  0.00      PROC C
ATOM   4880 HG11 ILE X  32      55.474  29.525  48.345  1.00  0.00      PROC H
ATOM   4881 HG12 ILE X  32      55.356  30.973  49.298  1.00  0.00      PROC H
ATOM   4882  CD  ILE X  32      57.207  30.826  48.211  1.00  0.00      PROC C
ATOM   4883  HD1 ILE X  32      57.420  31.883  47.946  1.00  0.00      PROC H
ATOM   4884  HD2 ILE X  32      57.628  30.185  47.407  1.00  0.00      PROC H
ATOM   4885  HD3 ILE X  32      57.625  30.628  49.221  1.00  0.00      PROC H
ATOM   4886  C   ILE X  32      52.673  31.228  48.575  1.00  0.00      PROC C
ATOM   4887  O   ILE X  32      52.277  32.431  48.699  1.00  0.00      PROC O
ATOM   4888  N   GLY X  33      52.456  30.242  49.475  1.00  0.00      PROC N
ATOM   4889  HN  GLY X  33      52.621  29.294  49.212  1.00  0.00      PROC H
ATOM   4890  CA  GLY X  33      51.850  30.444  50.775  1.00  0.00      PROC C
ATOM   4891  HA1 GLY X  33      52.129  31.412  51.163  1.00  0.00      PROC H
ATOM   4892  HA2 GLY X  33      52.304  29.618  51.302  1.00  0.00      PROC H
ATOM   4893  C   GLY X  33      50.338  30.248  50.758  1.00  0.00      PROC C
ATOM   4894  O   GLY X  33      49.687  30.253  49.715  1.00  0.00      PROC O
ATOM   4895  N   LEU X  34      49.747  30.177  51.959  1.00  0.00      PROC N
ATOM   4896  HN  LEU X  34      50.336  29.978  52.738  1.00  0.00      PROC H
ATOM   4897  CA  LEU X  34      48.343  30.105  52.337  1.00  0.00      PROC C
ATOM   4898  HA  LEU X  34      47.813  30.282  51.413  1.00  0.00      PROC H
ATOM   4899  CB  LEU X  34      47.957  28.858  53.110  1.00  0.00      PROC C
ATOM   4900  HB1 LEU X  34      46.950  28.914  53.577  1.00  0.00      PROC H
ATOM   4901  HB2 LEU X  34      48.678  28.845  53.955  1.00  0.00      PROC H
ATOM   4902  CG  LEU X  34      48.190  27.454  52.476  1.00  0.00      PROC C
ATOM   4903  HG  LEU X  34      49.296  27.361  52.522  1.00  0.00      PROC H
ATOM   4904  CD1 LEU X  34      47.520  26.308  53.249  1.00  0.00      PROC C
ATOM   4905 HD11 LEU X  34      47.420  26.509  54.337  1.00  0.00      PROC H
ATOM   4906 HD12 LEU X  34      48.024  25.331  53.090  1.00  0.00      PROC H
ATOM   4907 HD13 LEU X  34      46.488  26.198  52.853  1.00  0.00      PROC H
ATOM   4908  CD2 LEU X  34      47.762  27.506  50.998  1.00  0.00      PROC C
ATOM   4909 HD21 LEU X  34      46.763  27.973  50.868  1.00  0.00      PROC H
ATOM   4910 HD22 LEU X  34      47.671  26.524  50.487  1.00  0.00      PROC H
ATOM   4911 HD23 LEU X  34      48.529  28.154  50.522  1.00  0.00      PROC H
ATOM   4912  C   LEU X  34      48.111  31.241  53.250  1.00  0.00      PROC C
ATOM   4913  O   LEU X  34      49.001  31.509  54.118  1.00  0.00      PROC O
ATOM   4914  N   MET X  35      47.006  31.989  53.060  1.00  0.00      PROC N
ATOM   4915  HN  MET X  35      46.457  31.895  52.234  1.00  0.00      PROC H
ATOM   4916  CA  MET X  35      46.692  33.196  53.944  1.00  0.00      PROC C
ATOM   4917  HA  MET X  35      47.616  33.752  54.008  1.00  0.00      PROC H
ATOM   4918  CB  MET X  35      45.584  34.130  53.362  1.00  0.00      PROC C
ATOM   4919  HB1 MET X  35      45.343  34.835  54.186  1.00  0.00      PROC H
ATOM   4920  HB2 MET X  35      44.675  33.491  53.363  1.00  0.00      PROC H
ATOM   4921  CG  MET X  35      45.915  34.909  52.096  1.00  0.00      PROC C
ATOM   4922  HG1 MET X  35      46.050  34.142  51.303  1.00  0.00      PROC H
ATOM   4923  HG2 MET X  35      46.873  35.470  52.133  1.00  0.00      PROC H
ATOM   4924  SD  MET X  35      44.694  36.048  51.377  1.00  0.00      PROC S
ATOM   4925  CE  MET X  35      44.293  37.030  52.796  1.00  0.00      PROC C
ATOM   4926  HE1 MET X  35      43.419  36.628  53.352  1.00  0.00      PROC H
ATOM   4927  HE2 MET X  35      44.103  38.051  52.402  1.00  0.00      PROC H
ATOM   4928  HE3 MET X  35      45.160  37.208  53.468  1.00  0.00      PROC H
ATOM   4929  C   MET X  35      46.288  32.764  55.375  1.00  0.00      PROC C
ATOM   4930  O   MET X  35      45.595  31.789  55.522  1.00  0.00      PROC O
ATOM   4931  N   VAL X  36      46.830  33.591  56.365  1.00  0.00      PROC N
ATOM   4932  HN  VAL X  36      47.460  34.315  56.097  1.00  0.00      PROC H
ATOM   4933  CA  VAL X  36      46.496  33.458  57.776  1.00  0.00      PROC C
ATOM   4934  HA  VAL X  36      46.238  32.442  58.037  1.00  0.00      PROC H
ATOM   4935  CB  VAL X  36      47.546  33.805  58.678  1.00  0.00      PROC C
ATOM   4936  HB  VAL X  36      47.844  34.875  58.676  1.00  0.00      PROC H
ATOM   4937  CG1 VAL X  36      47.236  33.492  60.152  1.00  0.00      PROC C
ATOM   4938 HG11 VAL X  36      47.039  32.400  60.202  1.00  0.00      PROC H
ATOM   4939 HG12 VAL X  36      46.432  34.166  60.515  1.00  0.00      PROC H
ATOM   4940 HG13 VAL X  36      48.172  33.585  60.744  1.00  0.00      PROC H
ATOM   4941  CG2 VAL X  36      48.821  33.065  58.228  1.00  0.00      PROC C
ATOM   4942 HG21 VAL X  36      48.626  31.995  58.000  1.00  0.00      PROC H
ATOM   4943 HG22 VAL X  36      49.601  33.224  59.002  1.00  0.00      PROC H
ATOM   4944 HG23 VAL X  36      49.186  33.472  57.261  1.00  0.00      PROC H
ATOM   4945  C   VAL X  36      45.276  34.270  57.975  1.00  0.00      PROC C
ATOM   4946  O   VAL X  36      44.298  33.749  58.575  1.00  0.00      PROC O
ATOM   4947  N   GLY X  37      45.195  35.433  57.288  1.00  0.00      PROC N
ATOM   4948  HN  GLY X  37      46.023  35.671  56.785  1.00  0.00      PROC H
ATOM   4949  CA  GLY X  37      43.889  36.096  57.073  1.00  0.00      PROC C
ATOM   4950  HA1 GLY X  37      43.986  37.091  56.664  1.00  0.00      PROC H
ATOM   4951  HA2 GLY X  37      43.350  36.180  58.005  1.00  0.00      PROC H
ATOM   4952  C   GLY X  37      42.856  35.499  56.092  1.00  0.00      PROC C
ATOM   4953  O   GLY X  37      43.086  34.396  55.593  1.00  0.00      PROC O
ATOM   4954  N   GLY X  38      41.735  36.211  55.792  1.00  0.00      PROC N
ATOM   4955  HN  GLY X  38      41.651  37.150  56.116  1.00  0.00      PROC H
ATOM   4956  CA  GLY X  38      40.800  35.892  54.693  1.00  0.00      PROC C
ATOM   4957  HA1 GLY X  38      39.984  35.403  55.204  1.00  0.00      PROC H
ATOM   4958  HA2 GLY X  38      41.294  35.346  53.903  1.00  0.00      PROC H
ATOM   4959  C   GLY X  38      40.394  37.123  53.979  1.00  0.00      PROC C
ATOM   4960  O   GLY X  38      40.927  38.129  54.319  1.00  0.00      PROC O
ATOM   4961  N   VAL X  39      39.534  37.117  52.935  1.00  0.00      PROC N
ATOM   4962  HN  VAL X  39      39.142  36.238  52.673  1.00  0.00      PROC H
ATOM   4963  CA  VAL X  39      39.081  38.274  52.170  1.00  0.00      PROC C
ATOM   4964  HA  VAL X  39      39.774  39.035  52.498  1.00  0.00      PROC H
ATOM   4965  CB  VAL X  39      39.069  38.092  50.611  1.00  0.00      PROC C
ATOM   4966  HB  VAL X  39      40.022  37.648  50.251  1.00  0.00      PROC H
ATOM   4967  CG1 VAL X  39      37.975  37.157  50.110  1.00  0.00      PROC C
ATOM   4968 HG11 VAL X  39      36.986  37.476  50.505  1.00  0.00      PROC H
ATOM   4969 HG12 VAL X  39      38.234  36.138  50.467  1.00  0.00      PROC H
ATOM   4970 HG13 VAL X  39      37.906  37.177  49.001  1.00  0.00      PROC H
ATOM   4971  CG2 VAL X  39      38.996  39.498  49.950  1.00  0.00      PROC C
ATOM   4972 HG21 VAL X  39      39.608  40.349  50.320  1.00  0.00      PROC H
ATOM   4973 HG22 VAL X  39      37.974  39.933  49.965  1.00  0.00      PROC H
ATOM   4974 HG23 VAL X  39      39.254  39.307  48.887  1.00  0.00      PROC H
ATOM   4975  C   VAL X  39      37.760  38.745  52.667  1.00  0.00      PROC C
ATOM   4976  O   VAL X  39      37.326  39.849  52.377  1.00  0.00      PROC O
ATOM   4977  N   VAL X  40      37.092  38.034  53.550  1.00  0.00      PROC N
ATOM   4978  HN  VAL X  40      37.385  37.139  53.878  1.00  0.00      PROC H
ATOM   4979  CA  VAL X  40      35.942  38.570  54.227  1.00  0.00      PROC C
ATOM   4980  HA  VAL X  40      35.336  39.086  53.496  1.00  0.00      PROC H
ATOM   4981  CB  VAL X  40      34.889  37.444  54.798  1.00  0.00      PROC C
ATOM   4982  HB  VAL X  40      34.073  37.999  55.308  1.00  0.00      PROC H
ATOM   4983  CG1 VAL X  40      34.266  36.684  53.606  1.00  0.00      PROC C
ATOM   4984 HG11 VAL X  40      35.130  36.154  53.150  1.00  0.00      PROC H
ATOM   4985 HG12 VAL X  40      33.838  37.417  52.890  1.00  0.00      PROC H
ATOM   4986 HG13 VAL X  40      33.545  35.896  53.912  1.00  0.00      PROC H
ATOM   4987  CG2 VAL X  40      35.622  36.410  55.613  1.00  0.00      PROC C
ATOM   4988 HG21 VAL X  40      34.754  36.051  56.206  1.00  0.00      PROC H
ATOM   4989 HG22 VAL X  40      36.406  36.949  56.186  1.00  0.00      PROC H
ATOM   4990 HG23 VAL X  40      36.010  35.536  55.049  1.00  0.00      PROC H
ATOM   4991  C   VAL X  40      36.241  39.688  55.347  1.00  0.00      PROC C
ATOM   4992  OT1 VAL X  40      37.333  39.730  55.861  1.00  0.00      PROC O
ATOM   4993  OT2 VAL X  40      35.345  40.477  55.692  1.00  0.00      PROC O
ATOM   4994  N   ASP X   1      61.174  63.096  39.516  1.00  0.00      PROD N
ATOM   4995  HT1 ASP X   1      60.420  63.633  39.988  1.00  0.00      PROD H
ATOM   4996  HT2 ASP X   1      61.715  63.743  38.907  1.00  0.00      PROD H
ATOM   4997  HT3 ASP X   1      61.851  62.797  40.247  1.00  0.00      PROD H
ATOM   4998  CA  ASP X   1      60.492  61.922  38.889  1.00  0.00      PROD C
ATOM   4999  HA  ASP X   1      60.268  61.088  39.538  1.00  0.00      PROD H
ATOM   5000  CB  ASP X   1      59.206  62.310  38.020  1.00  0.00      PROD C
ATOM   5001  HB1 ASP X   1      58.987  61.653  37.152  1.00  0.00      PROD H
ATOM   5002  HB2 ASP X   1      59.421  63.300  37.564  1.00  0.00      PROD H
ATOM   5003  CG  ASP X   1      58.004  62.516  38.927  1.00  0.00      PROD C
ATOM   5004  OD1 ASP X   1      58.116  62.469  40.166  1.00  0.00      PROD O
ATOM   5005  OD2 ASP X   1      56.855  62.631  38.375  1.00  0.00      PROD O
ATOM   5006  C   ASP X   1      61.604  61.270  38.159  1.00  0.00      PROD C
ATOM   5007  O   ASP X   1      62.521  61.868  37.612  1.00  0.00      PROD O
ATOM   5008  N   ALA X   2      61.435  59.966  37.998  1.00  0.00      PROD N
ATOM   5009  HN  ALA X   2      60.822  59.466  38.605  1.00  0.00      PROD H
ATOM   5010  CA  ALA X   2      62.397  59.161  37.277  1.00  0.00      PROD C
ATOM   5011  HA  ALA X   2      63.339  59.369  37.763  1.00  0.00      PROD H
ATOM   5012  CB  ALA X   2      62.138  57.733  37.697  1.00  0.00      PROD C
ATOM   5013  HB1 ALA X   2      61.072  57.459  37.544  1.00  0.00      PROD H
ATOM   5014  HB2 ALA X   2      62.500  57.479  38.716  1.00  0.00      PROD H
ATOM   5015  HB3 ALA X   2      62.866  57.100  37.147  1.00  0.00      PROD H
ATOM   5016  C   ALA X   2      62.411  59.331  35.713  1.00  0.00      PROD C
ATOM   5017  O   ALA X   2      61.368  59.530  35.070  1.00  0.00      PROD O
ATOM   5018  N   GLU X   3      63.600  59.170  35.112  1.00  0.00      PROD N
ATOM   5019  HN  GLU X   3      64.345  58.746  35.622  1.00  0.00      PROD H
ATOM   5020  CA  GLU X   3      63.851  59.367  33.670  1.00  0.00      PROD C
ATOM   5021  HA  GLU X   3      62.921  59.749  33.275  1.00  0.00      PROD H
ATOM   5022  CB  GLU X   3      64.961  60.322  33.343  1.00  0.00      PROD C
ATOM   5023  HB1 GLU X   3      65.949  59.916  33.648  1.00  0.00      PROD H
ATOM   5024  HB2 GLU X   3      64.691  61.161  34.020  1.00  0.00      PROD H
ATOM   5025  CG  GLU X   3      64.970  60.834  31.886  1.00  0.00      PROD C
ATOM   5026  HG1 GLU X   3      63.978  61.273  31.646  1.00  0.00      PROD H
ATOM   5027  HG2 GLU X   3      65.106  59.998  31.167  1.00  0.00      PROD H
ATOM   5028  CD  GLU X   3      66.105  61.876  31.706  1.00  0.00      PROD C
ATOM   5029  OE1 GLU X   3      67.301  61.569  31.862  1.00  0.00      PROD O
ATOM   5030  OE2 GLU X   3      65.779  63.007  31.288  1.00  0.00      PROD O
ATOM   5031  C   GLU X   3      64.021  57.963  33.043  1.00  0.00      PROD C
ATOM   5032  O   GLU X   3      64.908  57.149  33.376  1.00  0.00      PROD O
ATOM   5033  N   PHE X   4      63.308  57.619  31.932  1.00  0.00      PROD N
ATOM   5034  HN  PHE X   4      62.645  58.300  31.631  1.00  0.00      PROD H
ATOM   5035  CA  PHE X   4      63.491  56.509  31.018  1.00  0.00      PROD C
ATOM   5036  HA  PHE X   4      64.103  55.711  31.414  1.00  0.00      PROD H
ATOM   5037  CB  PHE X   4      62.042  55.982  30.562  1.00  0.00      PROD C
ATOM   5038  HB1 PHE X   4      62.106  55.273  29.710  1.00  0.00      PROD H
ATOM   5039  HB2 PHE X   4      61.597  56.897  30.116  1.00  0.00      PROD H
ATOM   5040  CG  PHE X   4      61.206  55.394  31.641  1.00  0.00      PROD C
ATOM   5041  CD1 PHE X   4      60.329  56.117  32.503  1.00  0.00      PROD C
ATOM   5042  HD1 PHE X   4      60.138  57.177  32.425  1.00  0.00      PROD H
ATOM   5043  CE1 PHE X   4      59.747  55.451  33.636  1.00  0.00      PROD C
ATOM   5044  HE1 PHE X   4      58.993  56.005  34.175  1.00  0.00      PROD H
ATOM   5045  CZ  PHE X   4      59.965  54.073  33.838  1.00  0.00      PROD C
ATOM   5046  HZ  PHE X   4      59.492  53.661  34.718  1.00  0.00      PROD H
ATOM   5047  CD2 PHE X   4      61.555  54.086  31.965  1.00  0.00      PROD C
ATOM   5048  HD2 PHE X   4      62.374  53.602  31.455  1.00  0.00      PROD H
ATOM   5049  CE2 PHE X   4      60.953  53.465  33.060  1.00  0.00      PROD C
ATOM   5050  HE2 PHE X   4      61.208  52.428  33.220  1.00  0.00      PROD H
ATOM   5051  C   PHE X   4      64.261  56.996  29.809  1.00  0.00      PROD C
ATOM   5052  O   PHE X   4      63.686  57.834  29.118  1.00  0.00      PROD O
ATOM   5053  N   ARG X   5      65.453  56.411  29.520  1.00  0.00      PROD N
ATOM   5054  HN  ARG X   5      65.922  55.772  30.124  1.00  0.00      PROD H
ATOM   5055  CA  ARG X   5      66.146  56.720  28.306  1.00  0.00      PROD C
ATOM   5056  HA  ARG X   5      65.807  57.640  27.853  1.00  0.00      PROD H
ATOM   5057  CB  ARG X   5      67.710  56.915  28.557  1.00  0.00      PROD C
ATOM   5058  HB1 ARG X   5      68.238  57.142  27.606  1.00  0.00      PROD H
ATOM   5059  HB2 ARG X   5      68.281  56.034  28.919  1.00  0.00      PROD H
ATOM   5060  CG  ARG X   5      68.011  58.035  29.573  1.00  0.00      PROD C
ATOM   5061  HG1 ARG X   5      69.097  58.035  29.803  1.00  0.00      PROD H
ATOM   5062  HG2 ARG X   5      67.549  57.866  30.569  1.00  0.00      PROD H
[truncated: 4,961,873 more chars]
