# Supplementary material for: Amyloid-β “Co-assembles” with Coatomer Subunit Delta (δ-COP)
Source: J Phys Chem Lett. 2026 Mar 19;17(13):3783–8. doi: 10.1021/acs.jpclett.5c03565 (PMC13051450; doi:10.1021/acs.jpclett.5c03565)
Supplement: Supplementary file 3 [file jz5c03565_si_003.pdb]

CRYST1  132.880  132.880  132.880  90.00  90.00  90.00 P 1           1
ATOM      1  N   MET P   1      64.953  74.940  32.730  0.00  0.00      PROA  
ATOM      2  HT1 MET P   1      64.735  75.805  33.265  0.00  0.00      PROA  
ATOM      3  HT2 MET P   1      64.833  75.101  31.709  0.00  0.00      PROA  
ATOM      4  HT3 MET P   1      65.955  74.716  32.896  0.00  0.00      PROA  
ATOM      5  CA  MET P   1      64.184  73.804  33.239  0.00  0.00      PROA  
ATOM      6  HA  MET P   1      63.181  74.183  33.367  0.00  0.00      PROA  
ATOM      7  CB  MET P   1      63.849  72.630  32.251  0.00  0.00      PROA  
ATOM      8  HB1 MET P   1      63.174  73.091  31.498  0.00  0.00      PROA  
ATOM      9  HB2 MET P   1      63.256  71.837  32.756  0.00  0.00      PROA  
ATOM     10  CG  MET P   1      65.075  72.209  31.452  0.00  0.00      PROA  
ATOM     11  HG1 MET P   1      65.562  73.156  31.134  0.00  0.00      PROA  
ATOM     12  HG2 MET P   1      64.832  71.607  30.551  0.00  0.00      PROA  
ATOM     13  SD  MET P   1      66.191  71.232  32.480  0.00  0.00      PROA  
ATOM     14  CE  MET P   1      66.917  70.242  31.099  0.00  0.00      PROA  
ATOM     15  HE1 MET P   1      67.768  69.589  31.391  0.00  0.00      PROA  
ATOM     16  HE2 MET P   1      67.212  71.004  30.346  0.00  0.00      PROA  
ATOM     17  HE3 MET P   1      66.165  69.686  30.499  0.00  0.00      PROA  
ATOM     18  C   MET P   1      64.566  73.357  34.627  0.00  0.00      PROA  
ATOM     19  O   MET P   1      65.743  73.567  34.949  0.00  0.00      PROA  
ATOM     20  N   VAL P   2      63.594  72.855  35.451  0.00  0.00      PROA  
ATOM     21  HN  VAL P   2      62.696  72.610  35.092  0.00  0.00      PROA  
ATOM     22  CA  VAL P   2      63.757  72.390  36.842  0.00  0.00      PROA  
ATOM     23  HA  VAL P   2      64.775  72.158  37.120  0.00  0.00      PROA  
ATOM     24  CB  VAL P   2      63.205  73.193  37.970  0.00  0.00      PROA  
ATOM     25  HB  VAL P   2      62.164  73.564  37.861  0.00  0.00      PROA  
ATOM     26  CG1 VAL P   2      63.466  72.683  39.419  0.00  0.00      PROA  
ATOM     27 HG11 VAL P   2      63.800  73.323  40.264  0.00  0.00      PROA  
ATOM     28 HG12 VAL P   2      64.389  72.111  39.188  0.00  0.00      PROA  
ATOM     29 HG13 VAL P   2      62.806  71.881  39.814  0.00  0.00      PROA  
ATOM     30  CG2 VAL P   2      64.075  74.462  37.922  0.00  0.00      PROA  
ATOM     31 HG21 VAL P   2      63.806  75.021  37.000  0.00  0.00      PROA  
ATOM     32 HG22 VAL P   2      65.160  74.224  37.964  0.00  0.00      PROA  
ATOM     33 HG23 VAL P   2      63.772  75.153  38.737  0.00  0.00      PROA  
ATOM     34  C   VAL P   2      63.162  71.023  36.874  0.00  0.00      PROA  
ATOM     35  O   VAL P   2      61.962  70.898  37.038  0.00  0.00      PROA  
ATOM     36  N   LEU P   3      63.942  70.000  36.538  0.00  0.00      PROA  
ATOM     37  HN  LEU P   3      64.882  70.189  36.267  0.00  0.00      PROA  
ATOM     38  CA  LEU P   3      63.437  68.619  36.415  0.00  0.00      PROA  
ATOM     39  HA  LEU P   3      62.424  68.524  36.053  0.00  0.00      PROA  
ATOM     40  CB  LEU P   3      64.290  67.698  35.578  0.00  0.00      PROA  
ATOM     41  HB1 LEU P   3      63.815  66.728  35.317  0.00  0.00      PROA  
ATOM     42  HB2 LEU P   3      65.247  67.660  36.140  0.00  0.00      PROA  
ATOM     43  CG  LEU P   3      64.641  68.276  34.156  0.00  0.00      PROA  
ATOM     44  HG  LEU P   3      65.180  69.242  34.263  0.00  0.00      PROA  
ATOM     45  CD1 LEU P   3      65.532  67.319  33.461  0.00  0.00      PROA  
ATOM     46 HD11 LEU P   3      66.370  67.125  34.165  0.00  0.00      PROA  
ATOM     47 HD12 LEU P   3      65.985  67.762  32.548  0.00  0.00      PROA  
ATOM     48 HD13 LEU P   3      65.060  66.360  33.160  0.00  0.00      PROA  
ATOM     49  CD2 LEU P   3      63.425  68.625  33.248  0.00  0.00      PROA  
ATOM     50 HD21 LEU P   3      62.726  69.225  33.869  0.00  0.00      PROA  
ATOM     51 HD22 LEU P   3      62.874  67.688  33.018  0.00  0.00      PROA  
ATOM     52 HD23 LEU P   3      63.772  69.208  32.368  0.00  0.00      PROA  
ATOM     53  C   LEU P   3      63.375  68.057  37.797  0.00  0.00      PROA  
ATOM     54  O   LEU P   3      64.394  68.064  38.496  0.00  0.00      PROA  
ATOM     55  N   LEU P   4      62.205  67.542  38.246  0.00  0.00      PROA  
ATOM     56  HN  LEU P   4      61.365  67.568  37.709  0.00  0.00      PROA  
ATOM     57  CA  LEU P   4      62.027  66.830  39.500  0.00  0.00      PROA  
ATOM     58  HA  LEU P   4      62.898  66.989  40.119  0.00  0.00      PROA  
ATOM     59  CB  LEU P   4      60.669  67.358  40.108  0.00  0.00      PROA  
ATOM     60  HB1 LEU P   4      60.480  66.859  41.083  0.00  0.00      PROA  
ATOM     61  HB2 LEU P   4      59.782  67.175  39.465  0.00  0.00      PROA  
ATOM     62  CG  LEU P   4      60.699  68.826  40.459  0.00  0.00      PROA  
ATOM     63  HG  LEU P   4      61.049  69.367  39.554  0.00  0.00      PROA  
ATOM     64  CD1 LEU P   4      59.312  69.333  40.803  0.00  0.00      PROA  
ATOM     65 HD11 LEU P   4      58.843  68.857  41.691  0.00  0.00      PROA  
ATOM     66 HD12 LEU P   4      58.629  69.357  39.927  0.00  0.00      PROA  
ATOM     67 HD13 LEU P   4      59.467  70.365  41.186  0.00  0.00      PROA  
ATOM     68  CD2 LEU P   4      61.649  69.040  41.641  0.00  0.00      PROA  
ATOM     69 HD21 LEU P   4      61.288  68.459  42.516  0.00  0.00      PROA  
ATOM     70 HD22 LEU P   4      61.696  70.085  42.015  0.00  0.00      PROA  
ATOM     71 HD23 LEU P   4      62.658  68.731  41.293  0.00  0.00      PROA  
ATOM     72  C   LEU P   4      61.975  65.404  39.181  0.00  0.00      PROA  
ATOM     73  O   LEU P   4      62.708  64.593  39.759  0.00  0.00      PROA  
ATOM     74  N   ALA P   5      61.242  64.989  38.142  0.00  0.00      PROA  
ATOM     75  HN  ALA P   5      60.694  65.680  37.677  0.00  0.00      PROA  
ATOM     76  CA  ALA P   5      61.162  63.551  37.766  0.00  0.00      PROA  
ATOM     77  HA  ALA P   5      62.120  63.072  37.901  0.00  0.00      PROA  
ATOM     78  CB  ALA P   5      60.124  62.762  38.652  0.00  0.00      PROA  
ATOM     79  HB1 ALA P   5      60.405  62.833  39.725  0.00  0.00      PROA  
ATOM     80  HB2 ALA P   5      60.254  61.685  38.409  0.00  0.00      PROA  
ATOM     81  HB3 ALA P   5      59.131  63.235  38.494  0.00  0.00      PROA  
ATOM     82  C   ALA P   5      60.746  63.453  36.288  0.00  0.00      PROA  
ATOM     83  O   ALA P   5      60.110  64.419  35.783  0.00  0.00      PROA  
ATOM     84  N   ALA P   6      60.977  62.299  35.583  0.00  0.00      PROA  
ATOM     85  HN  ALA P   6      61.378  61.556  36.111  0.00  0.00      PROA  
ATOM     86  CA  ALA P   6      60.540  61.991  34.195  0.00  0.00      PROA  
ATOM     87  HA  ALA P   6      59.649  62.532  33.913  0.00  0.00      PROA  
ATOM     88  CB  ALA P   6      61.814  62.114  33.306  0.00  0.00      PROA  
ATOM     89  HB1 ALA P   6      62.120  63.167  33.131  0.00  0.00      PROA  
ATOM     90  HB2 ALA P   6      61.549  61.561  32.379  0.00  0.00      PROA  
ATOM     91  HB3 ALA P   6      62.642  61.499  33.718  0.00  0.00      PROA  
ATOM     92  C   ALA P   6      60.251  60.500  34.334  0.00  0.00      PROA  
ATOM     93  O   ALA P   6      60.943  59.734  34.951  0.00  0.00      PROA  
ATOM     94  N   ALA P   7      59.100  60.077  33.922  0.00  0.00      PROA  
ATOM     95  HN  ALA P   7      58.675  60.730  33.300  0.00  0.00      PROA  
ATOM     96  CA  ALA P   7      58.570  58.767  34.163  0.00  0.00      PROA  
ATOM     97  HA  ALA P   7      59.398  58.089  34.308  0.00  0.00      PROA  
ATOM     98  CB  ALA P   7      57.527  58.846  35.295  0.00  0.00      PROA  
ATOM     99  HB1 ALA P   7      56.609  59.375  34.962  0.00  0.00      PROA  
ATOM    100  HB2 ALA P   7      57.937  59.318  36.213  0.00  0.00      PROA  
ATOM    101  HB3 ALA P   7      57.260  57.807  35.584  0.00  0.00      PROA  
ATOM    102  C   ALA P   7      57.924  58.228  32.907  0.00  0.00      PROA  
ATOM    103  O   ALA P   7      57.526  59.035  32.042  0.00  0.00      PROA  
ATOM    104  N   VAL P   8      57.728  56.914  32.810  0.00  0.00      PROA  
ATOM    105  HN  VAL P   8      58.066  56.305  33.524  0.00  0.00      PROA  
ATOM    106  CA  VAL P   8      56.894  56.340  31.734  0.00  0.00      PROA  
ATOM    107  HA  VAL P   8      56.463  57.108  31.110  0.00  0.00      PROA  
ATOM    108  CB  VAL P   8      57.704  55.391  30.852  0.00  0.00      PROA  
ATOM    109  HB  VAL P   8      58.224  54.618  31.458  0.00  0.00      PROA  
ATOM    110  CG1 VAL P   8      56.718  54.584  29.845  0.00  0.00      PROA  
ATOM    111 HG11 VAL P   8      56.274  55.252  29.075  0.00  0.00      PROA  
ATOM    112 HG12 VAL P   8      55.984  53.957  30.394  0.00  0.00      PROA  
ATOM    113 HG13 VAL P   8      57.347  53.867  29.274  0.00  0.00      PROA  
ATOM    114  CG2 VAL P   8      58.607  56.306  30.105  0.00  0.00      PROA  
ATOM    115 HG21 VAL P   8      59.613  56.401  30.568  0.00  0.00      PROA  
ATOM    116 HG22 VAL P   8      58.274  57.362  30.013  0.00  0.00      PROA  
ATOM    117 HG23 VAL P   8      58.833  55.861  29.113  0.00  0.00      PROA  
ATOM    118  C   VAL P   8      55.701  55.605  32.462  0.00  0.00      PROA  
ATOM    119  O   VAL P   8      55.892  54.554  33.083  0.00  0.00      PROA  
ATOM    120  N   CYS P   9      54.508  56.080  32.289  0.00  0.00      PROA  
ATOM    121  HN  CYS P   9      54.350  56.849  31.674  0.00  0.00      PROA  
ATOM    122  CA  CYS P   9      53.267  55.452  32.850  0.00  0.00      PROA  
ATOM    123  HA  CYS P   9      53.569  54.605  33.447  0.00  0.00      PROA  
ATOM    124  CB  CYS P   9      52.440  56.556  33.590  0.00  0.00      PROA  
ATOM    125  HB1 CYS P   9      51.468  56.072  33.821  0.00  0.00      PROA  
ATOM    126  HB2 CYS P   9      52.309  57.438  32.927  0.00  0.00      PROA  
ATOM    127  SG  CYS P   9      53.101  57.047  35.196  0.00  0.00      PROA  
ATOM    128  HG1 CYS P   9      51.998  56.988  35.928  0.00  0.00      PROA  
ATOM    129  C   CYS P   9      52.340  54.736  31.888  0.00  0.00      PROA  
ATOM    130  O   CYS P   9      52.238  55.147  30.757  0.00  0.00      PROA  
ATOM    131  N   THR P  10      51.754  53.630  32.279  0.00  0.00      PROA  
ATOM    132  HN  THR P  10      52.015  53.184  33.131  0.00  0.00      PROA  
ATOM    133  CA  THR P  10      50.722  52.882  31.586  0.00  0.00      PROA  
ATOM    134  HA  THR P  10      51.180  52.653  30.635  0.00  0.00      PROA  
ATOM    135  CB  THR P  10      50.406  51.680  32.352  0.00  0.00      PROA  
ATOM    136  HB  THR P  10      49.435  51.219  32.069  0.00  0.00      PROA  
ATOM    137  OG1 THR P  10      50.332  51.956  33.737  0.00  0.00      PROA  
ATOM    138  HG1 THR P  10      50.225  51.109  34.174  0.00  0.00      PROA  
ATOM    139  CG2 THR P  10      51.463  50.615  32.076  0.00  0.00      PROA  
ATOM    140 HG21 THR P  10      51.438  50.296  31.012  0.00  0.00      PROA  
ATOM    141 HG22 THR P  10      51.241  49.814  32.813  0.00  0.00      PROA  
ATOM    142 HG23 THR P  10      52.443  51.064  32.345  0.00  0.00      PROA  
ATOM    143  C   THR P  10      49.442  53.682  31.183  0.00  0.00      PROA  
ATOM    144  O   THR P  10      49.323  54.851  31.591  0.00  0.00      PROA  
ATOM    145  N   LYS P  11      48.539  53.080  30.469  0.00  0.00      PROA  
ATOM    146  HN  LYS P  11      48.663  52.184  30.049  0.00  0.00      PROA  
ATOM    147  CA  LYS P  11      47.153  53.643  30.428  0.00  0.00      PROA  
ATOM    148  HA  LYS P  11      47.260  54.691  30.188  0.00  0.00      PROA  
ATOM    149  CB  LYS P  11      46.248  53.099  29.326  0.00  0.00      PROA  
ATOM    150  HB1 LYS P  11      45.305  53.681  29.402  0.00  0.00      PROA  
ATOM    151  HB2 LYS P  11      45.984  52.024  29.417  0.00  0.00      PROA  
ATOM    152  CG  LYS P  11      46.839  53.388  27.918  0.00  0.00      PROA  
ATOM    153  HG1 LYS P  11      47.723  52.718  27.851  0.00  0.00      PROA  
ATOM    154  HG2 LYS P  11      47.339  54.378  27.854  0.00  0.00      PROA  
ATOM    155  CD  LYS P  11      45.891  53.073  26.734  0.00  0.00      PROA  
ATOM    156  HD1 LYS P  11      45.264  52.171  26.902  0.00  0.00      PROA  
ATOM    157  HD2 LYS P  11      46.456  52.919  25.789  0.00  0.00      PROA  
ATOM    158  CE  LYS P  11      44.851  54.108  26.444  0.00  0.00      PROA  
ATOM    159  HE1 LYS P  11      45.236  55.075  26.054  0.00  0.00      PROA  
ATOM    160  HE2 LYS P  11      44.356  54.359  27.407  0.00  0.00      PROA  
ATOM    161  NZ  LYS P  11      43.805  53.689  25.534  0.00  0.00      PROA  
ATOM    162  HZ1 LYS P  11      42.957  54.260  25.722  0.00  0.00      PROA  
ATOM    163  HZ2 LYS P  11      43.626  52.664  25.546  0.00  0.00      PROA  
ATOM    164  HZ3 LYS P  11      44.004  53.937  24.544  0.00  0.00      PROA  
ATOM    165  C   LYS P  11      46.370  53.783  31.689  0.00  0.00      PROA  
ATOM    166  O   LYS P  11      45.815  54.826  31.925  0.00  0.00      PROA  
ATOM    167  N   ALA P  12      46.557  52.834  32.617  0.00  0.00      PROA  
ATOM    168  HN  ALA P  12      47.090  52.028  32.371  0.00  0.00      PROA  
ATOM    169  CA  ALA P  12      46.113  53.041  33.971  0.00  0.00      PROA  
ATOM    170  HA  ALA P  12      45.035  53.015  34.034  0.00  0.00      PROA  
ATOM    171  CB  ALA P  12      46.372  51.718  34.755  0.00  0.00      PROA  
ATOM    172  HB1 ALA P  12      46.344  50.842  34.072  0.00  0.00      PROA  
ATOM    173  HB2 ALA P  12      45.570  51.643  35.521  0.00  0.00      PROA  
ATOM    174  HB3 ALA P  12      47.398  51.698  35.179  0.00  0.00      PROA  
ATOM    175  C   ALA P  12      46.605  54.229  34.768  0.00  0.00      PROA  
ATOM    176  O   ALA P  12      45.883  54.894  35.472  0.00  0.00      PROA  
ATOM    177  N   GLY P  13      47.950  54.419  34.676  0.00  0.00      PROA  
ATOM    178  HN  GLY P  13      48.465  53.762  34.132  0.00  0.00      PROA  
ATOM    179  CA  GLY P  13      48.639  55.555  35.228  0.00  0.00      PROA  
ATOM    180  HA1 GLY P  13      47.941  56.154  35.794  0.00  0.00      PROA  
ATOM    181  HA2 GLY P  13      48.999  56.154  34.404  0.00  0.00      PROA  
ATOM    182  C   GLY P  13      49.856  55.225  36.062  0.00  0.00      PROA  
ATOM    183  O   GLY P  13      50.356  56.116  36.755  0.00  0.00      PROA  
ATOM    184  N   LYS P  14      50.393  53.981  35.982  0.00  0.00      PROA  
ATOM    185  HN  LYS P  14      50.178  53.213  35.383  0.00  0.00      PROA  
ATOM    186  CA  LYS P  14      51.394  53.489  36.852  0.00  0.00      PROA  
ATOM    187  HA  LYS P  14      51.250  53.997  37.794  0.00  0.00      PROA  
ATOM    188  CB  LYS P  14      51.258  52.004  37.156  0.00  0.00      PROA  
ATOM    189  HB1 LYS P  14      52.038  51.538  37.795  0.00  0.00      PROA  
ATOM    190  HB2 LYS P  14      51.420  51.389  36.245  0.00  0.00      PROA  
ATOM    191  CG  LYS P  14      49.938  51.720  37.866  0.00  0.00      PROA  
ATOM    192  HG1 LYS P  14      49.790  50.637  38.069  0.00  0.00      PROA  
ATOM    193  HG2 LYS P  14      49.017  51.989  37.306  0.00  0.00      PROA  
ATOM    194  CD  LYS P  14      49.908  52.301  39.319  0.00  0.00      PROA  
ATOM    195  HD1 LYS P  14      49.827  53.409  39.323  0.00  0.00      PROA  
ATOM    196  HD2 LYS P  14      50.731  51.835  39.903  0.00  0.00      PROA  
ATOM    197  CE  LYS P  14      48.588  51.729  39.999  0.00  0.00      PROA  
ATOM    198  HE1 LYS P  14      48.439  50.635  40.120  0.00  0.00      PROA  
ATOM    199  HE2 LYS P  14      47.678  52.039  39.441  0.00  0.00      PROA  
ATOM    200  NZ  LYS P  14      48.486  52.325  41.355  0.00  0.00      PROA  
ATOM    201  HZ1 LYS P  14      49.222  51.880  41.941  0.00  0.00      PROA  
ATOM    202  HZ2 LYS P  14      47.522  52.038  41.618  0.00  0.00      PROA  
ATOM    203  HZ3 LYS P  14      48.405  53.362  41.355  0.00  0.00      PROA  
ATOM    204  C   LYS P  14      52.741  53.689  36.261  0.00  0.00      PROA  
ATOM    205  O   LYS P  14      52.984  53.254  35.167  0.00  0.00      PROA  
ATOM    206  N   ALA P  15      53.672  54.283  37.035  0.00  0.00      PROA  
ATOM    207  HN  ALA P  15      53.406  54.518  37.966  0.00  0.00      PROA  
ATOM    208  CA  ALA P  15      55.095  54.394  36.609  0.00  0.00      PROA  
ATOM    209  HA  ALA P  15      55.146  54.900  35.657  0.00  0.00      PROA  
ATOM    210  CB  ALA P  15      56.014  55.152  37.697  0.00  0.00      PROA  
ATOM    211  HB1 ALA P  15      55.972  54.748  38.731  0.00  0.00      PROA  
ATOM    212  HB2 ALA P  15      55.557  56.155  37.839  0.00  0.00      PROA  
ATOM    213  HB3 ALA P  15      57.090  55.223  37.429  0.00  0.00      PROA  
ATOM    214  C   ALA P  15      55.800  53.021  36.350  0.00  0.00      PROA  
ATOM    215  O   ALA P  15      55.868  52.183  37.268  0.00  0.00      PROA  
ATOM    216  N   ILE P  16      56.451  52.879  35.165  0.00  0.00      PROA  
ATOM    217  HN  ILE P  16      56.179  53.467  34.408  0.00  0.00      PROA  
ATOM    218  CA  ILE P  16      57.250  51.717  34.875  0.00  0.00      PROA  
ATOM    219  HA  ILE P  16      57.171  51.009  35.687  0.00  0.00      PROA  
ATOM    220  CB  ILE P  16      56.767  51.066  33.577  0.00  0.00      PROA  
ATOM    221  HB  ILE P  16      57.166  51.725  32.776  0.00  0.00      PROA  
ATOM    222  CG2 ILE P  16      57.538  49.767  33.354  0.00  0.00      PROA  
ATOM    223 HG21 ILE P  16      58.623  49.973  33.226  0.00  0.00      PROA  
ATOM    224 HG22 ILE P  16      57.156  49.182  32.491  0.00  0.00      PROA  
ATOM    225 HG23 ILE P  16      57.500  49.029  34.184  0.00  0.00      PROA  
ATOM    226  CG1 ILE P  16      55.233  50.781  33.567  0.00  0.00      PROA  
ATOM    227 HG11 ILE P  16      55.050  50.462  32.519  0.00  0.00      PROA  
ATOM    228 HG12 ILE P  16      54.537  51.647  33.585  0.00  0.00      PROA  
ATOM    229  CD  ILE P  16      54.704  49.573  34.377  0.00  0.00      PROA  
ATOM    230  HD1 ILE P  16      54.978  48.547  34.052  0.00  0.00      PROA  
ATOM    231  HD2 ILE P  16      53.612  49.752  34.273  0.00  0.00      PROA  
ATOM    232  HD3 ILE P  16      54.920  49.583  35.467  0.00  0.00      PROA  
ATOM    233  C   ILE P  16      58.711  52.087  34.681  0.00  0.00      PROA  
ATOM    234  O   ILE P  16      59.554  51.243  34.965  0.00  0.00      PROA  
ATOM    235  N   VAL P  17      58.940  53.347  34.356  0.00  0.00      PROA  
ATOM    236  HN  VAL P  17      58.183  53.904  34.023  0.00  0.00      PROA  
ATOM    237  CA  VAL P  17      60.234  54.022  34.483  0.00  0.00      PROA  
ATOM    238  HA  VAL P  17      60.891  53.358  35.025  0.00  0.00      PROA  
ATOM    239  CB  VAL P  17      60.818  54.576  33.170  0.00  0.00      PROA  
ATOM    240  HB  VAL P  17      60.090  55.220  32.632  0.00  0.00      PROA  
ATOM    241  CG1 VAL P  17      62.205  55.356  33.285  0.00  0.00      PROA  
ATOM    242 HG11 VAL P  17      62.024  56.304  33.835  0.00  0.00      PROA  
ATOM    243 HG12 VAL P  17      62.635  55.552  32.279  0.00  0.00      PROA  
ATOM    244 HG13 VAL P  17      62.931  54.690  33.798  0.00  0.00      PROA  
ATOM    245  CG2 VAL P  17      61.051  53.344  32.272  0.00  0.00      PROA  
ATOM    246 HG21 VAL P  17      61.833  52.658  32.662  0.00  0.00      PROA  
ATOM    247 HG22 VAL P  17      61.385  53.761  31.298  0.00  0.00      PROA  
ATOM    248 HG23 VAL P  17      60.135  52.723  32.178  0.00  0.00      PROA  
ATOM    249  C   VAL P  17      60.037  55.233  35.351  0.00  0.00      PROA  
ATOM    250  O   VAL P  17      59.284  56.132  35.068  0.00  0.00      PROA  
ATOM    251  N   SER P  18      60.733  55.327  36.494  0.00  0.00      PROA  
ATOM    252  HN  SER P  18      61.397  54.615  36.712  0.00  0.00      PROA  
ATOM    253  CA  SER P  18      60.598  56.432  37.422  0.00  0.00      PROA  
ATOM    254  HA  SER P  18      59.985  57.237  37.044  0.00  0.00      PROA  
ATOM    255  CB  SER P  18      59.965  55.947  38.771  0.00  0.00      PROA  
ATOM    256  HB1 SER P  18      60.533  55.089  39.190  0.00  0.00      PROA  
ATOM    257  HB2 SER P  18      58.963  55.595  38.445  0.00  0.00      PROA  
ATOM    258  OG  SER P  18      59.640  57.056  39.691  0.00  0.00      PROA  
ATOM    259  HG1 SER P  18      60.479  57.520  39.722  0.00  0.00      PROA  
ATOM    260  C   SER P  18      62.048  56.903  37.695  0.00  0.00      PROA  
ATOM    261  O   SER P  18      62.786  56.300  38.449  0.00  0.00      PROA  
ATOM    262  N   ARG P  19      62.382  58.126  37.278  0.00  0.00      PROA  
ATOM    263  HN  ARG P  19      61.841  58.735  36.703  0.00  0.00      PROA  
ATOM    264  CA  ARG P  19      63.667  58.756  37.552  0.00  0.00      PROA  
ATOM    265  HA  ARG P  19      64.418  58.121  37.997  0.00  0.00      PROA  
ATOM    266  CB  ARG P  19      64.286  59.165  36.148  0.00  0.00      PROA  
ATOM    267  HB1 ARG P  19      63.970  60.179  35.822  0.00  0.00      PROA  
ATOM    268  HB2 ARG P  19      63.979  58.405  35.397  0.00  0.00      PROA  
ATOM    269  CG  ARG P  19      65.868  59.203  36.084  0.00  0.00      PROA  
ATOM    270  HG1 ARG P  19      66.135  59.371  35.019  0.00  0.00      PROA  
ATOM    271  HG2 ARG P  19      66.179  58.171  36.352  0.00  0.00      PROA  
ATOM    272  CD  ARG P  19      66.513  60.174  37.131  0.00  0.00      PROA  
ATOM    273  HD1 ARG P  19      66.256  59.796  38.144  0.00  0.00      PROA  
ATOM    274  HD2 ARG P  19      66.188  61.218  36.932  0.00  0.00      PROA  
ATOM    275  NE  ARG P  19      67.984  60.113  36.812  0.00  0.00      PROA  
ATOM    276  HE  ARG P  19      68.297  59.705  35.954  0.00  0.00      PROA  
ATOM    277  CZ  ARG P  19      68.931  60.342  37.699  0.00  0.00      PROA  
ATOM    278  NH1 ARG P  19      68.711  60.720  38.926  0.00  0.00      PROA  
ATOM    279 HH11 ARG P  19      67.773  60.887  39.231  0.00  0.00      PROA  
ATOM    280 HH12 ARG P  19      69.458  61.328  39.195  0.00  0.00      PROA  
ATOM    281  NH2 ARG P  19      70.153  60.325  37.332  0.00  0.00      PROA  
ATOM    282 HH21 ARG P  19      70.895  60.533  37.970  0.00  0.00      PROA  
ATOM    283 HH22 ARG P  19      70.430  60.001  36.427  0.00  0.00      PROA  
ATOM    284  C   ARG P  19      63.309  60.007  38.267  0.00  0.00      PROA  
ATOM    285  O   ARG P  19      62.408  60.739  37.920  0.00  0.00      PROA  
ATOM    286  N   GLN P  20      64.028  60.306  39.382  0.00  0.00      PROA  
ATOM    287  HN  GLN P  20      64.728  59.637  39.617  0.00  0.00      PROA  
ATOM    288  CA  GLN P  20      63.923  61.587  40.077  0.00  0.00      PROA  
ATOM    289  HA  GLN P  20      63.226  62.274  39.620  0.00  0.00      PROA  
ATOM    290  CB  GLN P  20      63.583  61.579  41.572  0.00  0.00      PROA  
ATOM    291  HB1 GLN P  20      63.442  62.617  41.944  0.00  0.00      PROA  
ATOM    292  HB2 GLN P  20      64.428  61.109  42.119  0.00  0.00      PROA  
ATOM    293  CG  GLN P  20      62.226  60.914  41.831  0.00  0.00      PROA  
ATOM    294  HG1 GLN P  20      61.544  61.409  41.107  0.00  0.00      PROA  
ATOM    295  HG2 GLN P  20      61.751  61.229  42.785  0.00  0.00      PROA  
ATOM    296  CD  GLN P  20      62.226  59.380  41.689  0.00  0.00      PROA  
ATOM    297  OE1 GLN P  20      61.305  58.864  41.067  0.00  0.00      PROA  
ATOM    298  NE2 GLN P  20      63.252  58.612  42.072  0.00  0.00      PROA  
ATOM    299 HE21 GLN P  20      63.095  57.637  41.915  0.00  0.00      PROA  
ATOM    300 HE22 GLN P  20      64.167  58.861  42.390  0.00  0.00      PROA  
ATOM    301  C   GLN P  20      65.291  62.298  39.912  0.00  0.00      PROA  
ATOM    302  O   GLN P  20      66.386  61.709  39.973  0.00  0.00      PROA  
ATOM    303  N   PHE P  21      65.208  63.605  39.644  0.00  0.00      PROA  
ATOM    304  HN  PHE P  21      64.371  64.120  39.808  0.00  0.00      PROA  
ATOM    305  CA  PHE P  21      66.361  64.379  39.445  0.00  0.00      PROA  
ATOM    306  HA  PHE P  21      67.193  63.774  39.117  0.00  0.00      PROA  
ATOM    307  CB  PHE P  21      66.199  65.321  38.274  0.00  0.00      PROA  
ATOM    308  HB1 PHE P  21      67.020  66.028  38.030  0.00  0.00      PROA  
ATOM    309  HB2 PHE P  21      65.302  65.964  38.400  0.00  0.00      PROA  
ATOM    310  CG  PHE P  21      65.953  64.636  36.905  0.00  0.00      PROA  
ATOM    311  CD1 PHE P  21      67.010  63.949  36.246  0.00  0.00      PROA  
ATOM    312  HD1 PHE P  21      67.992  64.073  36.678  0.00  0.00      PROA  
ATOM    313  CE1 PHE P  21      66.829  63.239  35.074  0.00  0.00      PROA  
ATOM    314  HE1 PHE P  21      67.651  62.762  34.562  0.00  0.00      PROA  
ATOM    315  CZ  PHE P  21      65.529  63.225  34.455  0.00  0.00      PROA  
ATOM    316  HZ  PHE P  21      65.309  62.731  33.520  0.00  0.00      PROA  
ATOM    317  CD2 PHE P  21      64.649  64.422  36.445  0.00  0.00      PROA  
ATOM    318  HD2 PHE P  21      63.856  64.842  37.045  0.00  0.00      PROA  
ATOM    319  CE2 PHE P  21      64.520  63.841  35.130  0.00  0.00      PROA  
ATOM    320  HE2 PHE P  21      63.531  63.794  34.699  0.00  0.00      PROA  
ATOM    321  C   PHE P  21      66.927  65.204  40.682  0.00  0.00      PROA  
ATOM    322  O   PHE P  21      67.964  65.924  40.653  0.00  0.00      PROA  
ATOM    323  N   VAL P  22      66.276  64.943  41.851  0.00  0.00      PROA  
ATOM    324  HN  VAL P  22      65.536  64.277  41.918  0.00  0.00      PROA  
ATOM    325  CA  VAL P  22      66.361  65.731  43.059  0.00  0.00      PROA  
ATOM    326  HA  VAL P  22      67.357  66.144  43.124  0.00  0.00      PROA  
ATOM    327  CB  VAL P  22      65.379  66.920  43.161  0.00  0.00      PROA  
ATOM    328  HB  VAL P  22      65.604  67.487  44.089  0.00  0.00      PROA  
ATOM    329  CG1 VAL P  22      65.474  67.914  42.062  0.00  0.00      PROA  
ATOM    330 HG11 VAL P  22      66.472  68.399  42.007  0.00  0.00      PROA  
ATOM    331 HG12 VAL P  22      64.725  68.729  42.163  0.00  0.00      PROA  
ATOM    332 HG13 VAL P  22      65.319  67.342  41.122  0.00  0.00      PROA  
ATOM    333  CG2 VAL P  22      63.922  66.376  43.203  0.00  0.00      PROA  
ATOM    334 HG21 VAL P  22      63.655  65.731  42.338  0.00  0.00      PROA  
ATOM    335 HG22 VAL P  22      63.222  67.227  43.346  0.00  0.00      PROA  
ATOM    336 HG23 VAL P  22      63.799  65.673  44.055  0.00  0.00      PROA  
ATOM    337  C   VAL P  22      66.300  64.919  44.325  0.00  0.00      PROA  
ATOM    338  O   VAL P  22      65.844  63.770  44.153  0.00  0.00      PROA  
ATOM    339  N   GLU P  23      66.806  65.412  45.431  0.00  0.00      PROA  
ATOM    340  HN  GLU P  23      67.430  66.178  45.294  0.00  0.00      PROA  
ATOM    341  CA  GLU P  23      66.578  64.790  46.702  0.00  0.00      PROA  
ATOM    342  HA  GLU P  23      66.583  63.723  46.536  0.00  0.00      PROA  
ATOM    343  CB  GLU P  23      67.795  65.049  47.688  0.00  0.00      PROA  
ATOM    344  HB1 GLU P  23      67.620  64.614  48.695  0.00  0.00      PROA  
ATOM    345  HB2 GLU P  23      67.914  66.152  47.634  0.00  0.00      PROA  
ATOM    346  CG  GLU P  23      69.137  64.373  47.338  0.00  0.00      PROA  
ATOM    347  HG1 GLU P  23      69.054  63.268  47.256  0.00  0.00      PROA  
ATOM    348  HG2 GLU P  23      69.825  64.625  48.174  0.00  0.00      PROA  
ATOM    349  CD  GLU P  23      69.828  65.031  46.132  0.00  0.00      PROA  
ATOM    350  OE1 GLU P  23      70.115  66.211  46.207  0.00  0.00      PROA  
ATOM    351  OE2 GLU P  23      69.997  64.368  45.109  0.00  0.00      PROA  
ATOM    352  C   GLU P  23      65.168  65.097  47.347  0.00  0.00      PROA  
ATOM    353  O   GLU P  23      64.970  66.128  47.910  0.00  0.00      PROA  
ATOM    354  N   MET P  24      64.320  64.056  47.251  0.00  0.00      PROA  
ATOM    355  HN  MET P  24      64.713  63.189  46.955  0.00  0.00      PROA  
ATOM    356  CA  MET P  24      62.928  63.991  47.693  0.00  0.00      PROA  
ATOM    357  HA  MET P  24      62.812  64.574  48.594  0.00  0.00      PROA  
ATOM    358  CB  MET P  24      61.954  64.413  46.515  0.00  0.00      PROA  
ATOM    359  HB1 MET P  24      62.285  65.363  46.042  0.00  0.00      PROA  
ATOM    360  HB2 MET P  24      60.919  64.506  46.907  0.00  0.00      PROA  
ATOM    361  CG  MET P  24      61.860  63.281  45.484  0.00  0.00      PROA  
ATOM    362  HG1 MET P  24      61.287  62.396  45.835  0.00  0.00      PROA  
ATOM    363  HG2 MET P  24      62.920  62.988  45.319  0.00  0.00      PROA  
ATOM    364  SD  MET P  24      61.048  63.856  43.896  0.00  0.00      PROA  
ATOM    365  CE  MET P  24      59.440  64.224  44.651  0.00  0.00      PROA  
ATOM    366  HE1 MET P  24      59.039  63.299  45.118  0.00  0.00      PROA  
ATOM    367  HE2 MET P  24      58.746  64.592  43.865  0.00  0.00      PROA  
ATOM    368  HE3 MET P  24      59.380  65.081  45.355  0.00  0.00      PROA  
ATOM    369  C   MET P  24      62.518  62.647  48.165  0.00  0.00      PROA  
ATOM    370  O   MET P  24      63.299  61.716  47.904  0.00  0.00      PROA  
ATOM    371  N   THR P  25      61.493  62.540  49.050  0.00  0.00      PROA  
ATOM    372  HN  THR P  25      60.977  63.379  49.204  0.00  0.00      PROA  
ATOM    373  CA  THR P  25      60.975  61.323  49.580  0.00  0.00      PROA  
ATOM    374  HA  THR P  25      61.797  60.804  50.052  0.00  0.00      PROA  
ATOM    375  CB  THR P  25      60.023  61.393  50.758  0.00  0.00      PROA  
ATOM    376  HB  THR P  25      59.618  60.375  50.939  0.00  0.00      PROA  
ATOM    377  OG1 THR P  25      58.969  62.321  50.593  0.00  0.00      PROA  
ATOM    378  HG1 THR P  25      59.323  63.196  50.417  0.00  0.00      PROA  
ATOM    379  CG2 THR P  25      60.932  61.721  51.944  0.00  0.00      PROA  
ATOM    380 HG21 THR P  25      61.307  62.748  51.746  0.00  0.00      PROA  
ATOM    381 HG22 THR P  25      61.772  60.995  51.999  0.00  0.00      PROA  
ATOM    382 HG23 THR P  25      60.402  61.821  52.915  0.00  0.00      PROA  
ATOM    383  C   THR P  25      60.283  60.437  48.536  0.00  0.00      PROA  
ATOM    384  O   THR P  25      59.619  60.856  47.587  0.00  0.00      PROA  
ATOM    385  N   ARG P  26      60.426  59.148  48.710  0.00  0.00      PROA  
ATOM    386  HN  ARG P  26      61.043  58.850  49.433  0.00  0.00      PROA  
ATOM    387  CA  ARG P  26      59.747  58.132  47.911  0.00  0.00      PROA  
ATOM    388  HA  ARG P  26      60.093  58.246  46.894  0.00  0.00      PROA  
ATOM    389  CB  ARG P  26      60.010  56.743  48.308  0.00  0.00      PROA  
ATOM    390  HB1 ARG P  26      59.283  56.022  47.877  0.00  0.00      PROA  
ATOM    391  HB2 ARG P  26      59.872  56.662  49.408  0.00  0.00      PROA  
ATOM    392  CG  ARG P  26      61.487  56.224  48.117  0.00  0.00      PROA  
ATOM    393  HG1 ARG P  26      61.724  55.232  48.559  0.00  0.00      PROA  
ATOM    394  HG2 ARG P  26      62.089  56.966  48.683  0.00  0.00      PROA  
ATOM    395  CD  ARG P  26      61.966  56.090  46.654  0.00  0.00      PROA  
ATOM    396  HD1 ARG P  26      62.984  55.669  46.510  0.00  0.00      PROA  
ATOM    397  HD2 ARG P  26      62.080  57.071  46.145  0.00  0.00      PROA  
ATOM    398  NE  ARG P  26      60.980  55.275  45.908  0.00  0.00      PROA  
ATOM    399  HE  ARG P  26      60.308  54.668  46.331  0.00  0.00      PROA  
ATOM    400  CZ  ARG P  26      60.596  55.420  44.632  0.00  0.00      PROA  
ATOM    401  NH1 ARG P  26      61.297  56.028  43.661  0.00  0.00      PROA  
ATOM    402 HH11 ARG P  26      62.290  56.089  43.768  0.00  0.00      PROA  
ATOM    403 HH12 ARG P  26      60.908  56.034  42.740  0.00  0.00      PROA  
ATOM    404  NH2 ARG P  26      59.414  54.964  44.287  0.00  0.00      PROA  
ATOM    405 HH21 ARG P  26      58.769  54.641  44.980  0.00  0.00      PROA  
ATOM    406 HH22 ARG P  26      58.946  55.169  43.427  0.00  0.00      PROA  
ATOM    407  C   ARG P  26      58.180  58.323  48.011  0.00  0.00      PROA  
ATOM    408  O   ARG P  26      57.543  58.380  46.963  0.00  0.00      PROA  
ATOM    409  N   THR P  27      57.584  58.500  49.239  0.00  0.00      PROA  
ATOM    410  HN  THR P  27      58.132  58.507  50.072  0.00  0.00      PROA  
ATOM    411  CA  THR P  27      56.136  58.599  49.449  0.00  0.00      PROA  
ATOM    412  HA  THR P  27      55.643  57.827  48.877  0.00  0.00      PROA  
ATOM    413  CB  THR P  27      55.622  58.455  50.889  0.00  0.00      PROA  
ATOM    414  HB  THR P  27      54.526  58.636  50.879  0.00  0.00      PROA  
ATOM    415  OG1 THR P  27      56.432  59.230  51.794  0.00  0.00      PROA  
ATOM    416  HG1 THR P  27      55.842  59.974  51.933  0.00  0.00      PROA  
ATOM    417  CG2 THR P  27      55.740  56.942  51.277  0.00  0.00      PROA  
ATOM    418 HG21 THR P  27      55.511  56.804  52.355  0.00  0.00      PROA  
ATOM    419 HG22 THR P  27      56.824  56.703  51.234  0.00  0.00      PROA  
ATOM    420 HG23 THR P  27      55.112  56.312  50.612  0.00  0.00      PROA  
ATOM    421  C   THR P  27      55.511  59.840  48.845  0.00  0.00      PROA  
ATOM    422  O   THR P  27      54.321  59.859  48.434  0.00  0.00      PROA  
ATOM    423  N   ARG P  28      56.313  60.913  48.747  0.00  0.00      PROA  
ATOM    424  HN  ARG P  28      57.223  60.984  49.148  0.00  0.00      PROA  
ATOM    425  CA  ARG P  28      55.966  62.099  48.018  0.00  0.00      PROA  
ATOM    426  HA  ARG P  28      54.998  62.367  48.416  0.00  0.00      PROA  
ATOM    427  CB  ARG P  28      56.885  63.253  48.417  0.00  0.00      PROA  
ATOM    428  HB1 ARG P  28      57.951  63.007  48.219  0.00  0.00      PROA  
ATOM    429  HB2 ARG P  28      56.824  63.403  49.516  0.00  0.00      PROA  
ATOM    430  CG  ARG P  28      56.655  64.640  47.729  0.00  0.00      PROA  
ATOM    431  HG1 ARG P  28      57.054  64.495  46.702  0.00  0.00      PROA  
ATOM    432  HG2 ARG P  28      57.434  65.299  48.167  0.00  0.00      PROA  
ATOM    433  CD  ARG P  28      55.252  65.233  47.749  0.00  0.00      PROA  
ATOM    434  HD1 ARG P  28      54.865  65.160  48.788  0.00  0.00      PROA  
ATOM    435  HD2 ARG P  28      54.709  64.545  47.065  0.00  0.00      PROA  
ATOM    436  NE  ARG P  28      55.299  66.651  47.237  0.00  0.00      PROA  
ATOM    437  HE  ARG P  28      56.175  67.059  46.980  0.00  0.00      PROA  
ATOM    438  CZ  ARG P  28      54.214  67.468  47.329  0.00  0.00      PROA  
ATOM    439  NH1 ARG P  28      52.992  66.953  47.501  0.00  0.00      PROA  
ATOM    440 HH11 ARG P  28      52.839  65.977  47.653  0.00  0.00      PROA  
ATOM    441 HH12 ARG P  28      52.155  67.495  47.420  0.00  0.00      PROA  
ATOM    442  NH2 ARG P  28      54.295  68.731  47.157  0.00  0.00      PROA  
ATOM    443 HH21 ARG P  28      53.416  69.206  47.178  0.00  0.00      PROA  
ATOM    444 HH22 ARG P  28      55.228  69.076  47.050  0.00  0.00      PROA  
ATOM    445  C   ARG P  28      55.991  61.954  46.521  0.00  0.00      PROA  
ATOM    446  O   ARG P  28      54.932  62.229  45.942  0.00  0.00      PROA  
ATOM    447  N   ILE P  29      57.055  61.449  45.871  0.00  0.00      PROA  
ATOM    448  HN  ILE P  29      57.950  61.209  46.238  0.00  0.00      PROA  
ATOM    449  CA  ILE P  29      57.038  61.221  44.394  0.00  0.00      PROA  
ATOM    450  HA  ILE P  29      56.882  62.211  43.991  0.00  0.00      PROA  
ATOM    451  CB  ILE P  29      58.372  60.838  43.815  0.00  0.00      PROA  
ATOM    452  HB  ILE P  29      59.076  61.633  44.141  0.00  0.00      PROA  
ATOM    453  CG2 ILE P  29      58.995  59.510  44.428  0.00  0.00      PROA  
ATOM    454 HG21 ILE P  29      58.959  59.503  45.539  0.00  0.00      PROA  
ATOM    455 HG22 ILE P  29      59.995  59.407  43.956  0.00  0.00      PROA  
ATOM    456 HG23 ILE P  29      58.285  58.777  43.990  0.00  0.00      PROA  
ATOM    457  CG1 ILE P  29      58.357  60.801  42.259  0.00  0.00      PROA  
ATOM    458 HG11 ILE P  29      57.656  59.975  42.014  0.00  0.00      PROA  
ATOM    459 HG12 ILE P  29      59.432  60.599  42.061  0.00  0.00      PROA  
ATOM    460  CD  ILE P  29      57.825  61.996  41.522  0.00  0.00      PROA  
ATOM    461  HD1 ILE P  29      57.923  61.880  40.422  0.00  0.00      PROA  
ATOM    462  HD2 ILE P  29      58.514  62.827  41.785  0.00  0.00      PROA  
ATOM    463  HD3 ILE P  29      56.767  62.078  41.851  0.00  0.00      PROA  
ATOM    464  C   ILE P  29      55.944  60.232  44.035  0.00  0.00      PROA  
ATOM    465  O   ILE P  29      55.159  60.340  43.088  0.00  0.00      PROA  
ATOM    466  N   GLU P  30      55.745  59.089  44.820  0.00  0.00      PROA  
ATOM    467  HN  GLU P  30      56.286  58.905  45.636  0.00  0.00      PROA  
ATOM    468  CA  GLU P  30      54.727  58.127  44.558  0.00  0.00      PROA  
ATOM    469  HA  GLU P  30      54.875  57.831  43.531  0.00  0.00      PROA  
ATOM    470  CB  GLU P  30      54.806  56.861  45.491  0.00  0.00      PROA  
ATOM    471  HB1 GLU P  30      54.078  56.055  45.255  0.00  0.00      PROA  
ATOM    472  HB2 GLU P  30      54.762  57.124  46.569  0.00  0.00      PROA  
ATOM    473  CG  GLU P  30      56.135  56.033  45.251  0.00  0.00      PROA  
ATOM    474  HG1 GLU P  30      57.084  56.610  45.246  0.00  0.00      PROA  
ATOM    475  HG2 GLU P  30      56.025  55.822  44.166  0.00  0.00      PROA  
ATOM    476  CD  GLU P  30      56.359  54.870  46.159  0.00  0.00      PROA  
ATOM    477  OE1 GLU P  30      57.479  54.338  46.080  0.00  0.00      PROA  
ATOM    478  OE2 GLU P  30      55.477  54.706  47.078  0.00  0.00      PROA  
ATOM    479  C   GLU P  30      53.332  58.638  44.560  0.00  0.00      PROA  
ATOM    480  O   GLU P  30      52.507  58.352  43.707  0.00  0.00      PROA  
ATOM    481  N   GLY P  31      53.027  59.564  45.486  0.00  0.00      PROA  
ATOM    482  HN  GLY P  31      53.750  59.831  46.119  0.00  0.00      PROA  
ATOM    483  CA  GLY P  31      51.811  60.345  45.668  0.00  0.00      PROA  
ATOM    484  HA1 GLY P  31      51.844  60.820  46.637  0.00  0.00      PROA  
ATOM    485  HA2 GLY P  31      50.982  59.653  45.653  0.00  0.00      PROA  
ATOM    486  C   GLY P  31      51.518  61.387  44.650  0.00  0.00      PROA  
ATOM    487  O   GLY P  31      50.441  61.537  44.184  0.00  0.00      PROA  
ATOM    488  N   LEU P  32      52.577  62.130  44.108  0.00  0.00      PROA  
ATOM    489  HN  LEU P  32      53.500  62.028  44.471  0.00  0.00      PROA  
ATOM    490  CA  LEU P  32      52.491  62.984  42.871  0.00  0.00      PROA  
ATOM    491  HA  LEU P  32      51.563  63.526  42.971  0.00  0.00      PROA  
ATOM    492  CB  LEU P  32      53.863  63.647  42.713  0.00  0.00      PROA  
ATOM    493  HB1 LEU P  32      53.904  64.223  41.764  0.00  0.00      PROA  
ATOM    494  HB2 LEU P  32      54.671  62.886  42.654  0.00  0.00      PROA  
ATOM    495  CG  LEU P  32      54.172  64.727  43.748  0.00  0.00      PROA  
ATOM    496  HG  LEU P  32      54.113  64.115  44.673  0.00  0.00      PROA  
ATOM    497  CD1 LEU P  32      55.532  65.372  43.506  0.00  0.00      PROA  
ATOM    498 HD11 LEU P  32      55.648  66.052  42.635  0.00  0.00      PROA  
ATOM    499 HD12 LEU P  32      56.337  64.607  43.474  0.00  0.00      PROA  
ATOM    500 HD13 LEU P  32      55.751  66.039  44.367  0.00  0.00      PROA  
ATOM    501  CD2 LEU P  32      53.152  65.849  43.850  0.00  0.00      PROA  
ATOM    502 HD21 LEU P  32      52.995  66.241  42.823  0.00  0.00      PROA  
ATOM    503 HD22 LEU P  32      53.514  66.669  44.507  0.00  0.00      PROA  
ATOM    504 HD23 LEU P  32      52.239  65.469  44.357  0.00  0.00      PROA  
ATOM    505  C   LEU P  32      52.199  62.147  41.617  0.00  0.00      PROA  
ATOM    506  O   LEU P  32      51.220  62.418  40.936  0.00  0.00      PROA  
ATOM    507  N   LEU P  33      52.924  61.074  41.303  0.00  0.00      PROA  
ATOM    508  HN  LEU P  33      53.798  60.924  41.758  0.00  0.00      PROA  
ATOM    509  CA  LEU P  33      52.493  60.120  40.285  0.00  0.00      PROA  
ATOM    510  HA  LEU P  33      52.413  60.582  39.312  0.00  0.00      PROA  
ATOM    511  CB  LEU P  33      53.463  58.924  40.204  0.00  0.00      PROA  
ATOM    512  HB1 LEU P  33      53.007  58.163  39.534  0.00  0.00      PROA  
ATOM    513  HB2 LEU P  33      53.591  58.375  41.162  0.00  0.00      PROA  
ATOM    514  CG  LEU P  33      54.950  59.202  39.650  0.00  0.00      PROA  
ATOM    515  HG  LEU P  33      55.223  60.202  40.050  0.00  0.00      PROA  
ATOM    516  CD1 LEU P  33      55.984  58.213  40.169  0.00  0.00      PROA  
ATOM    517 HD11 LEU P  33      55.658  57.220  39.793  0.00  0.00      PROA  
ATOM    518 HD12 LEU P  33      55.898  58.187  41.277  0.00  0.00      PROA  
ATOM    519 HD13 LEU P  33      56.998  58.556  39.875  0.00  0.00      PROA  
ATOM    520  CD2 LEU P  33      54.878  59.260  38.105  0.00  0.00      PROA  
ATOM    521 HD21 LEU P  33      54.231  60.121  37.833  0.00  0.00      PROA  
ATOM    522 HD22 LEU P  33      54.505  58.258  37.801  0.00  0.00      PROA  
ATOM    523 HD23 LEU P  33      55.909  59.429  37.726  0.00  0.00      PROA  
ATOM    524  C   LEU P  33      51.053  59.545  40.445  0.00  0.00      PROA  
ATOM    525  O   LEU P  33      50.337  59.386  39.492  0.00  0.00      PROA  
ATOM    526  N   ALA P  34      50.672  59.309  41.722  0.00  0.00      PROA  
ATOM    527  HN  ALA P  34      51.316  59.423  42.474  0.00  0.00      PROA  
ATOM    528  CA  ALA P  34      49.288  58.905  41.994  0.00  0.00      PROA  
ATOM    529  HA  ALA P  34      49.105  58.087  41.313  0.00  0.00      PROA  
ATOM    530  CB  ALA P  34      49.095  58.418  43.428  0.00  0.00      PROA  
ATOM    531  HB1 ALA P  34      50.003  57.808  43.624  0.00  0.00      PROA  
ATOM    532  HB2 ALA P  34      48.116  57.906  43.544  0.00  0.00      PROA  
ATOM    533  HB3 ALA P  34      49.065  59.269  44.141  0.00  0.00      PROA  
ATOM    534  C   ALA P  34      48.236  59.920  41.664  0.00  0.00      PROA  
ATOM    535  O   ALA P  34      47.124  59.610  41.329  0.00  0.00      PROA  
ATOM    536  N   ALA P  35      48.540  61.228  41.877  0.00  0.00      PROA  
ATOM    537  HN  ALA P  35      49.454  61.496  42.171  0.00  0.00      PROA  
ATOM    538  CA  ALA P  35      47.673  62.339  41.576  0.00  0.00      PROA  
ATOM    539  HA  ALA P  35      46.695  62.039  41.923  0.00  0.00      PROA  
ATOM    540  CB  ALA P  35      48.148  63.591  42.411  0.00  0.00      PROA  
ATOM    541  HB1 ALA P  35      47.557  64.506  42.192  0.00  0.00      PROA  
ATOM    542  HB2 ALA P  35      49.217  63.726  42.142  0.00  0.00      PROA  
ATOM    543  HB3 ALA P  35      48.124  63.407  43.507  0.00  0.00      PROA  
ATOM    544  C   ALA P  35      47.454  62.625  40.085  0.00  0.00      PROA  
ATOM    545  O   ALA P  35      46.403  63.177  39.713  0.00  0.00      PROA  
ATOM    546  N   PHE P  36      48.422  62.187  39.275  0.00  0.00      PROA  
ATOM    547  HN  PHE P  36      49.305  61.937  39.664  0.00  0.00      PROA  
ATOM    548  CA  PHE P  36      48.536  62.247  37.811  0.00  0.00      PROA  
ATOM    549  HA  PHE P  36      48.471  63.313  37.650  0.00  0.00      PROA  
ATOM    550  CB  PHE P  36      49.917  61.974  37.276  0.00  0.00      PROA  
ATOM    551  HB1 PHE P  36      50.198  61.070  37.858  0.00  0.00      PROA  
ATOM    552  HB2 PHE P  36      50.734  62.696  37.490  0.00  0.00      PROA  
ATOM    553  CG  PHE P  36      50.065  61.638  35.800  0.00  0.00      PROA  
ATOM    554  CD1 PHE P  36      50.340  60.324  35.374  0.00  0.00      PROA  
ATOM    555  HD1 PHE P  36      50.398  59.559  36.134  0.00  0.00      PROA  
ATOM    556  CE1 PHE P  36      50.346  59.959  33.995  0.00  0.00      PROA  
ATOM    557  HE1 PHE P  36      50.496  58.921  33.739  0.00  0.00      PROA  
ATOM    558  CZ  PHE P  36      50.120  60.983  33.065  0.00  0.00      PROA  
ATOM    559  HZ  PHE P  36      50.197  60.682  32.031  0.00  0.00      PROA  
ATOM    560  CD2 PHE P  36      49.869  62.628  34.832  0.00  0.00      PROA  
ATOM    561  HD2 PHE P  36      49.633  63.620  35.188  0.00  0.00      PROA  
ATOM    562  CE2 PHE P  36      49.807  62.254  33.469  0.00  0.00      PROA  
ATOM    563  HE2 PHE P  36      49.617  63.055  32.770  0.00  0.00      PROA  
ATOM    564  C   PHE P  36      47.432  61.618  37.059  0.00  0.00      PROA  
ATOM    565  O   PHE P  36      46.923  62.273  36.180  0.00  0.00      PROA  
ATOM    566  N   PRO P  37      46.841  60.418  37.277  0.00  0.00      PROA  
ATOM    567  CD  PRO P  37      47.561  59.320  37.984  0.00  0.00      PROA  
ATOM    568  HD1 PRO P  37      47.838  59.722  38.982  0.00  0.00      PROA  
ATOM    569  HD2 PRO P  37      48.508  59.158  37.426  0.00  0.00      PROA  
ATOM    570  CA  PRO P  37      45.585  59.970  36.594  0.00  0.00      PROA  
ATOM    571  HA  PRO P  37      45.689  60.188  35.541  0.00  0.00      PROA  
ATOM    572  CB  PRO P  37      45.699  58.500  36.730  0.00  0.00      PROA  
ATOM    573  HB1 PRO P  37      46.277  58.096  35.871  0.00  0.00      PROA  
ATOM    574  HB2 PRO P  37      44.718  57.980  36.695  0.00  0.00      PROA  
ATOM    575  CG  PRO P  37      46.575  58.154  37.950  0.00  0.00      PROA  
ATOM    576  HG1 PRO P  37      45.982  58.446  38.843  0.00  0.00      PROA  
ATOM    577  HG2 PRO P  37      47.068  57.158  37.950  0.00  0.00      PROA  
ATOM    578  C   PRO P  37      44.343  60.647  37.049  0.00  0.00      PROA  
ATOM    579  O   PRO P  37      43.520  61.006  36.276  0.00  0.00      PROA  
ATOM    580  N   LYS P  38      44.322  60.876  38.393  0.00  0.00      PROA  
ATOM    581  HN  LYS P  38      44.944  60.451  39.046  0.00  0.00      PROA  
ATOM    582  CA  LYS P  38      43.287  61.712  38.876  0.00  0.00      PROA  
ATOM    583  HA  LYS P  38      42.412  61.144  38.597  0.00  0.00      PROA  
ATOM    584  CB  LYS P  38      43.354  61.907  40.419  0.00  0.00      PROA  
ATOM    585  HB1 LYS P  38      42.432  62.425  40.759  0.00  0.00      PROA  
ATOM    586  HB2 LYS P  38      44.206  62.568  40.689  0.00  0.00      PROA  
ATOM    587  CG  LYS P  38      43.557  60.632  41.183  0.00  0.00      PROA  
ATOM    588  HG1 LYS P  38      44.542  60.186  40.927  0.00  0.00      PROA  
ATOM    589  HG2 LYS P  38      42.830  59.844  40.890  0.00  0.00      PROA  
ATOM    590  CD  LYS P  38      43.403  60.886  42.673  0.00  0.00      PROA  
ATOM    591  HD1 LYS P  38      42.714  61.751  42.787  0.00  0.00      PROA  
ATOM    592  HD2 LYS P  38      44.305  61.356  43.119  0.00  0.00      PROA  
ATOM    593  CE  LYS P  38      42.878  59.734  43.568  0.00  0.00      PROA  
ATOM    594  HE1 LYS P  38      41.927  59.384  43.112  0.00  0.00      PROA  
ATOM    595  HE2 LYS P  38      42.699  60.217  44.552  0.00  0.00      PROA  
ATOM    596  NZ  LYS P  38      43.820  58.617  43.653  0.00  0.00      PROA  
ATOM    597  HZ1 LYS P  38      44.768  58.873  43.995  0.00  0.00      PROA  
ATOM    598  HZ2 LYS P  38      43.915  58.119  42.745  0.00  0.00      PROA  
ATOM    599  HZ3 LYS P  38      43.375  57.906  44.267  0.00  0.00      PROA  
ATOM    600  C   LYS P  38      43.132  63.122  38.224  0.00  0.00      PROA  
ATOM    601  O   LYS P  38      42.027  63.412  37.807  0.00  0.00      PROA  
ATOM    602  N   LEU P  39      44.227  63.929  38.159  0.00  0.00      PROA  
ATOM    603  HN  LEU P  39      45.092  63.696  38.597  0.00  0.00      PROA  
ATOM    604  CA  LEU P  39      44.315  65.149  37.414  0.00  0.00      PROA  
ATOM    605  HA  LEU P  39      43.573  65.797  37.856  0.00  0.00      PROA  
ATOM    606  CB  LEU P  39      45.709  65.841  37.516  0.00  0.00      PROA  
ATOM    607  HB1 LEU P  39      45.875  66.671  36.797  0.00  0.00      PROA  
ATOM    608  HB2 LEU P  39      46.463  65.074  37.237  0.00  0.00      PROA  
ATOM    609  CG  LEU P  39      45.946  66.466  38.959  0.00  0.00      PROA  
ATOM    610  HG  LEU P  39      45.350  65.845  39.661  0.00  0.00      PROA  
ATOM    611  CD1 LEU P  39      47.459  66.408  39.411  0.00  0.00      PROA  
ATOM    612 HD11 LEU P  39      48.171  67.015  38.813  0.00  0.00      PROA  
ATOM    613 HD12 LEU P  39      47.809  65.363  39.273  0.00  0.00      PROA  
ATOM    614 HD13 LEU P  39      47.500  66.654  40.494  0.00  0.00      PROA  
ATOM    615  CD2 LEU P  39      45.458  67.900  38.871  0.00  0.00      PROA  
ATOM    616 HD21 LEU P  39      46.067  68.564  38.221  0.00  0.00      PROA  
ATOM    617 HD22 LEU P  39      45.603  68.375  39.864  0.00  0.00      PROA  
ATOM    618 HD23 LEU P  39      44.409  67.943  38.506  0.00  0.00      PROA  
ATOM    619  C   LEU P  39      44.002  64.911  35.961  0.00  0.00      PROA  
ATOM    620  O   LEU P  39      43.265  65.666  35.380  0.00  0.00      PROA  
ATOM    621  N   MET P  40      44.561  63.910  35.306  0.00  0.00      PROA  
ATOM    622  HN  MET P  40      45.218  63.328  35.778  0.00  0.00      PROA  
ATOM    623  CA  MET P  40      44.538  63.779  33.885  0.00  0.00      PROA  
ATOM    624  HA  MET P  40      44.818  64.715  33.426  0.00  0.00      PROA  
ATOM    625  CB  MET P  40      45.570  62.754  33.381  0.00  0.00      PROA  
ATOM    626  HB1 MET P  40      45.360  61.778  33.869  0.00  0.00      PROA  
ATOM    627  HB2 MET P  40      46.587  63.113  33.651  0.00  0.00      PROA  
ATOM    628  CG  MET P  40      45.448  62.371  31.843  0.00  0.00      PROA  
ATOM    629  HG1 MET P  40      45.464  63.344  31.308  0.00  0.00      PROA  
ATOM    630  HG2 MET P  40      44.449  61.888  31.786  0.00  0.00      PROA  
ATOM    631  SD  MET P  40      46.790  61.223  31.308  0.00  0.00      PROA  
ATOM    632  CE  MET P  40      46.145  59.861  32.266  0.00  0.00      PROA  
ATOM    633  HE1 MET P  40      46.556  58.883  31.935  0.00  0.00      PROA  
ATOM    634  HE2 MET P  40      45.055  59.832  32.055  0.00  0.00      PROA  
ATOM    635  HE3 MET P  40      46.286  59.735  33.361  0.00  0.00      PROA  
ATOM    636  C   MET P  40      43.094  63.498  33.375  0.00  0.00      PROA  
ATOM    637  O   MET P  40      42.687  63.915  32.261  0.00  0.00      PROA  
ATOM    638  N   ASN P  41      42.338  62.733  34.248  0.00  0.00      PROA  
ATOM    639  HN  ASN P  41      42.889  62.474  35.038  0.00  0.00      PROA  
ATOM    640  CA  ASN P  41      40.951  62.220  34.041  0.00  0.00      PROA  
ATOM    641  HA  ASN P  41      40.739  62.095  32.990  0.00  0.00      PROA  
ATOM    642  CB  ASN P  41      40.905  60.904  34.847  0.00  0.00      PROA  
ATOM    643  HB1 ASN P  41      39.859  60.529  34.863  0.00  0.00      PROA  
ATOM    644  HB2 ASN P  41      41.217  60.958  35.912  0.00  0.00      PROA  
ATOM    645  CG  ASN P  41      41.777  59.852  34.152  0.00  0.00      PROA  
ATOM    646  OD1 ASN P  41      41.915  59.800  32.930  0.00  0.00      PROA  
ATOM    647  ND2 ASN P  41      42.189  58.804  34.928  0.00  0.00      PROA  
ATOM    648 HD21 ASN P  41      42.890  58.215  34.526  0.00  0.00      PROA  
ATOM    649 HD22 ASN P  41      41.836  58.750  35.862  0.00  0.00      PROA  
ATOM    650  C   ASN P  41      39.860  63.152  34.451  0.00  0.00      PROA  
ATOM    651  O   ASN P  41      38.672  62.808  34.561  0.00  0.00      PROA  
ATOM    652  N   THR P  42      40.314  64.371  34.700  0.00  0.00      PROA  
ATOM    653  HN  THR P  42      41.261  64.598  34.489  0.00  0.00      PROA  
ATOM    654  CA  THR P  42      39.371  65.327  35.256  0.00  0.00      PROA  
ATOM    655  HA  THR P  42      38.412  64.883  35.478  0.00  0.00      PROA  
ATOM    656  CB  THR P  42      39.938  66.113  36.486  0.00  0.00      PROA  
ATOM    657  HB  THR P  42      40.941  66.536  36.267  0.00  0.00      PROA  
ATOM    658  OG1 THR P  42      40.043  65.262  37.546  0.00  0.00      PROA  
ATOM    659  HG1 THR P  42      40.565  64.516  37.240  0.00  0.00      PROA  
ATOM    660  CG2 THR P  42      38.995  67.196  36.926  0.00  0.00      PROA  
ATOM    661 HG21 THR P  42      39.409  67.722  37.813  0.00  0.00      PROA  
ATOM    662 HG22 THR P  42      37.949  66.860  37.092  0.00  0.00      PROA  
ATOM    663 HG23 THR P  42      38.922  67.992  36.154  0.00  0.00      PROA  
ATOM    664  C   THR P  42      39.019  66.384  34.189  0.00  0.00      PROA  
ATOM    665  O   THR P  42      39.818  67.141  33.689  0.00  0.00      PROA  
ATOM    666  N   GLY P  43      37.733  66.547  33.819  0.00  0.00      PROA  
ATOM    667  HN  GLY P  43      37.014  66.130  34.369  0.00  0.00      PROA  
ATOM    668  CA  GLY P  43      37.213  67.196  32.626  0.00  0.00      PROA  
ATOM    669  HA1 GLY P  43      37.436  68.228  32.854  0.00  0.00      PROA  
ATOM    670  HA2 GLY P  43      36.149  67.016  32.666  0.00  0.00      PROA  
ATOM    671  C   GLY P  43      37.831  66.907  31.259  0.00  0.00      PROA  
ATOM    672  O   GLY P  43      38.263  65.821  30.946  0.00  0.00      PROA  
ATOM    673  N   LYS P  44      37.943  67.939  30.460  0.00  0.00      PROA  
ATOM    674  HN  LYS P  44      37.420  68.749  30.718  0.00  0.00      PROA  
ATOM    675  CA  LYS P  44      38.596  67.805  29.149  0.00  0.00      PROA  
ATOM    676  HA  LYS P  44      38.254  66.847  28.788  0.00  0.00      PROA  
ATOM    677  CB  LYS P  44      38.181  68.808  28.013  0.00  0.00      PROA  
ATOM    678  HB1 LYS P  44      38.634  68.410  27.080  0.00  0.00      PROA  
ATOM    679  HB2 LYS P  44      38.482  69.804  28.404  0.00  0.00      PROA  
ATOM    680  CG  LYS P  44      36.684  68.853  27.648  0.00  0.00      PROA  
ATOM    681  HG1 LYS P  44      36.481  69.736  27.005  0.00  0.00      PROA  
ATOM    682  HG2 LYS P  44      36.150  69.073  28.597  0.00  0.00      PROA  
ATOM    683  CD  LYS P  44      36.197  67.573  26.988  0.00  0.00      PROA  
ATOM    684  HD1 LYS P  44      36.180  66.747  27.731  0.00  0.00      PROA  
ATOM    685  HD2 LYS P  44      36.958  67.237  26.251  0.00  0.00      PROA  
ATOM    686  CE  LYS P  44      34.821  67.816  26.287  0.00  0.00      PROA  
ATOM    687  HE1 LYS P  44      34.913  68.392  25.341  0.00  0.00      PROA  
ATOM    688  HE2 LYS P  44      34.118  68.364  26.951  0.00  0.00      PROA  
ATOM    689  NZ  LYS P  44      34.170  66.559  25.909  0.00  0.00      PROA  
ATOM    690  HZ1 LYS P  44      33.450  66.662  25.165  0.00  0.00      PROA  
ATOM    691  HZ2 LYS P  44      33.868  65.983  26.720  0.00  0.00      PROA  
ATOM    692  HZ3 LYS P  44      34.876  65.929  25.477  0.00  0.00      PROA  
ATOM    693  C   LYS P  44      40.103  67.492  29.223  0.00  0.00      PROA  
ATOM    694  O   LYS P  44      40.812  67.928  30.103  0.00  0.00      PROA  
ATOM    695  N   GLN P  45      40.684  66.656  28.364  0.00  0.00      PROA  
ATOM    696  HN  GLN P  45      40.193  66.189  27.633  0.00  0.00      PROA  
ATOM    697  CA  GLN P  45      42.174  66.391  28.230  0.00  0.00      PROA  
ATOM    698  HA  GLN P  45      42.556  66.067  29.187  0.00  0.00      PROA  
ATOM    699  CB  GLN P  45      42.356  65.227  27.290  0.00  0.00      PROA  
ATOM    700  HB1 GLN P  45      43.441  64.992  27.239  0.00  0.00      PROA  
ATOM    701  HB2 GLN P  45      42.112  65.586  26.267  0.00  0.00      PROA  
ATOM    702  CG  GLN P  45      41.647  63.928  27.738  0.00  0.00      PROA  
ATOM    703  HG1 GLN P  45      41.902  63.070  27.080  0.00  0.00      PROA  
ATOM    704  HG2 GLN P  45      40.557  64.115  27.631  0.00  0.00      PROA  
ATOM    705  CD  GLN P  45      41.832  63.500  29.148  0.00  0.00      PROA  
ATOM    706  OE1 GLN P  45      42.721  62.691  29.412  0.00  0.00      PROA  
ATOM    707  NE2 GLN P  45      41.011  63.936  30.071  0.00  0.00      PROA  
ATOM    708 HE21 GLN P  45      41.334  63.756  31.000  0.00  0.00      PROA  
ATOM    709 HE22 GLN P  45      40.035  63.887  29.861  0.00  0.00      PROA  
ATOM    710  C   GLN P  45      43.144  67.550  27.989  0.00  0.00      PROA  
ATOM    711  O   GLN P  45      42.833  68.442  27.253  0.00  0.00      PROA  
ATOM    712  N   HSD P  46      44.282  67.645  28.608  0.00  0.00      PROA  
ATOM    713  HN  HSD P  46      44.629  66.977  29.262  0.00  0.00      PROA  
ATOM    714  CA  HSD P  46      45.266  68.725  28.476  0.00  0.00      PROA  
ATOM    715  HA  HSD P  46      44.897  69.371  27.693  0.00  0.00      PROA  
ATOM    716  CB  HSD P  46      45.454  69.542  29.752  0.00  0.00      PROA  
ATOM    717  HB1 HSD P  46      46.362  70.161  29.585  0.00  0.00      PROA  
ATOM    718  HB2 HSD P  46      45.477  69.017  30.731  0.00  0.00      PROA  
ATOM    719  ND1 HSD P  46      43.068  70.287  30.249  0.00  0.00      PROA  
ATOM    720  HD1 HSD P  46      42.688  69.371  30.375  0.00  0.00      PROA  
ATOM    721  CG  HSD P  46      44.346  70.585  29.929  0.00  0.00      PROA  
ATOM    722  CE1 HSD P  46      42.328  71.441  30.295  0.00  0.00      PROA  
ATOM    723  HE1 HSD P  46      41.245  71.491  30.401  0.00  0.00      PROA  
ATOM    724  NE2 HSD P  46      43.120  72.496  30.066  0.00  0.00      PROA  
ATOM    725  CD2 HSD P  46      44.369  71.961  29.791  0.00  0.00      PROA  
ATOM    726  HD2 HSD P  46      45.232  72.616  29.802  0.00  0.00      PROA  
ATOM    727  C   HSD P  46      46.690  68.238  28.060  0.00  0.00      PROA  
ATOM    728  O   HSD P  46      46.801  66.990  27.811  0.00  0.00      PROA  
ATOM    729  N   THR P  47      47.658  69.117  27.836  0.00  0.00      PROA  
ATOM    730  HN  THR P  47      47.435  70.083  27.736  0.00  0.00      PROA  
ATOM    731  CA  THR P  47      49.097  68.714  27.640  0.00  0.00      PROA  
ATOM    732  HA  THR P  47      49.146  67.639  27.727  0.00  0.00      PROA  
ATOM    733  CB  THR P  47      49.597  69.112  26.305  0.00  0.00      PROA  
ATOM    734  HB  THR P  47      50.683  68.936  26.152  0.00  0.00      PROA  
ATOM    735  OG1 THR P  47      49.565  70.538  26.034  0.00  0.00      PROA  
ATOM    736  HG1 THR P  47      49.966  70.510  25.162  0.00  0.00      PROA  
ATOM    737  CG2 THR P  47      48.859  68.391  25.245  0.00  0.00      PROA  
ATOM    738 HG21 THR P  47      47.799  68.723  25.258  0.00  0.00      PROA  
ATOM    739 HG22 THR P  47      48.898  67.326  25.559  0.00  0.00      PROA  
ATOM    740 HG23 THR P  47      49.231  68.512  24.205  0.00  0.00      PROA  
ATOM    741  C   THR P  47      50.050  69.095  28.761  0.00  0.00      PROA  
ATOM    742  O   THR P  47      51.003  68.411  29.108  0.00  0.00      PROA  
ATOM    743  N   PHE P  48      49.728  70.112  29.478  0.00  0.00      PROA  
ATOM    744  HN  PHE P  48      49.100  70.835  29.201  0.00  0.00      PROA  
ATOM    745  CA  PHE P  48      50.543  70.406  30.686  0.00  0.00      PROA  
ATOM    746  HA  PHE P  48      50.963  69.505  31.108  0.00  0.00      PROA  
ATOM    747  CB  PHE P  48      51.739  71.171  30.426  0.00  0.00      PROA  
ATOM    748  HB1 PHE P  48      52.193  70.674  29.543  0.00  0.00      PROA  
ATOM    749  HB2 PHE P  48      52.449  71.106  31.278  0.00  0.00      PROA  
ATOM    750  CG  PHE P  48      51.529  72.681  30.123  0.00  0.00      PROA  
ATOM    751  CD1 PHE P  48      51.125  73.138  28.838  0.00  0.00      PROA  
ATOM    752  HD1 PHE P  48      50.863  72.453  28.045  0.00  0.00      PROA  
ATOM    753  CE1 PHE P  48      50.909  74.488  28.545  0.00  0.00      PROA  
ATOM    754  HE1 PHE P  48      50.584  74.800  27.563  0.00  0.00      PROA  
ATOM    755  CZ  PHE P  48      51.192  75.463  29.458  0.00  0.00      PROA  
ATOM    756  HZ  PHE P  48      51.360  76.495  29.184  0.00  0.00      PROA  
ATOM    757  CD2 PHE P  48      51.797  73.717  31.034  0.00  0.00      PROA  
ATOM    758  HD2 PHE P  48      52.234  73.388  31.966  0.00  0.00      PROA  
ATOM    759  CE2 PHE P  48      51.648  75.139  30.745  0.00  0.00      PROA  
ATOM    760  HE2 PHE P  48      51.972  75.902  31.438  0.00  0.00      PROA  
ATOM    761  C   PHE P  48      49.546  71.085  31.660  0.00  0.00      PROA  
ATOM    762  O   PHE P  48      48.769  71.961  31.321  0.00  0.00      PROA  
ATOM    763  N   VAL P  49      49.624  70.624  32.949  0.00  0.00      PROA  
ATOM    764  HN  VAL P  49      50.178  69.809  33.102  0.00  0.00      PROA  
ATOM    765  CA  VAL P  49      48.693  70.951  34.072  0.00  0.00      PROA  
ATOM    766  HA  VAL P  49      48.142  71.858  33.875  0.00  0.00      PROA  
ATOM    767  CB  VAL P  49      47.595  70.033  34.302  0.00  0.00      PROA  
ATOM    768  HB  VAL P  49      46.809  70.505  34.929  0.00  0.00      PROA  
ATOM    769  CG1 VAL P  49      46.944  69.671  32.951  0.00  0.00      PROA  
ATOM    770 HG11 VAL P  49      46.584  70.560  32.392  0.00  0.00      PROA  
ATOM    771 HG12 VAL P  49      46.109  68.956  33.114  0.00  0.00      PROA  
ATOM    772 HG13 VAL P  49      47.653  69.108  32.307  0.00  0.00      PROA  
ATOM    773  CG2 VAL P  49      48.010  68.745  35.016  0.00  0.00      PROA  
ATOM    774 HG21 VAL P  49      48.571  68.918  35.960  0.00  0.00      PROA  
ATOM    775 HG22 VAL P  49      48.709  68.111  34.431  0.00  0.00      PROA  
ATOM    776 HG23 VAL P  49      47.218  68.025  35.317  0.00  0.00      PROA  
ATOM    777  C   VAL P  49      49.530  71.326  35.286  0.00  0.00      PROA  
ATOM    778  O   VAL P  49      50.576  70.711  35.558  0.00  0.00      PROA  
ATOM    779  N   GLU P  50      49.111  72.378  35.997  0.00  0.00      PROA  
ATOM    780  HN  GLU P  50      48.282  72.822  35.664  0.00  0.00      PROA  
ATOM    781  CA  GLU P  50      49.692  72.897  37.206  0.00  0.00      PROA  
ATOM    782  HA  GLU P  50      50.527  72.286  37.512  0.00  0.00      PROA  
ATOM    783  CB  GLU P  50      50.279  74.314  36.903  0.00  0.00      PROA  
ATOM    784  HB1 GLU P  50      50.819  74.520  37.852  0.00  0.00      PROA  
ATOM    785  HB2 GLU P  50      49.456  74.994  36.596  0.00  0.00      PROA  
ATOM    786  CG  GLU P  50      51.346  74.342  35.811  0.00  0.00      PROA  
ATOM    787  HG1 GLU P  50      50.797  74.108  34.874  0.00  0.00      PROA  
ATOM    788  HG2 GLU P  50      52.187  73.654  36.045  0.00  0.00      PROA  
ATOM    789  CD  GLU P  50      52.032  75.754  35.710  0.00  0.00      PROA  
ATOM    790  OE1 GLU P  50      52.984  75.945  34.966  0.00  0.00      PROA  
ATOM    791  OE2 GLU P  50      51.560  76.674  36.402  0.00  0.00      PROA  
ATOM    792  C   GLU P  50      48.822  72.993  38.396  0.00  0.00      PROA  
ATOM    793  O   GLU P  50      47.653  73.357  38.371  0.00  0.00      PROA  
ATOM    794  N   THR P  51      49.433  72.671  39.483  0.00  0.00      PROA  
ATOM    795  HN  THR P  51      50.397  72.419  39.447  0.00  0.00      PROA  
ATOM    796  CA  THR P  51      48.797  72.772  40.759  0.00  0.00      PROA  
ATOM    797  HA  THR P  51      48.313  73.737  40.764  0.00  0.00      PROA  
ATOM    798  CB  THR P  51      47.760  71.689  41.073  0.00  0.00      PROA  
ATOM    799  HB  THR P  51      46.881  71.883  40.423  0.00  0.00      PROA  
ATOM    800  OG1 THR P  51      47.279  71.632  42.407  0.00  0.00      PROA  
ATOM    801  HG1 THR P  51      46.819  72.464  42.538  0.00  0.00      PROA  
ATOM    802  CG2 THR P  51      48.477  70.321  40.770  0.00  0.00      PROA  
ATOM    803 HG21 THR P  51      47.788  69.460  40.914  0.00  0.00      PROA  
ATOM    804 HG22 THR P  51      49.325  70.224  41.482  0.00  0.00      PROA  
ATOM    805 HG23 THR P  51      48.796  70.188  39.714  0.00  0.00      PROA  
ATOM    806  C   THR P  51      49.871  72.719  41.860  0.00  0.00      PROA  
ATOM    807  O   THR P  51      50.978  72.226  41.670  0.00  0.00      PROA  
ATOM    808  N   GLU P  52      49.504  73.271  43.040  0.00  0.00      PROA  
ATOM    809  HN  GLU P  52      48.570  73.602  43.150  0.00  0.00      PROA  
ATOM    810  CA  GLU P  52      50.323  73.532  44.170  0.00  0.00      PROA  
ATOM    811  HA  GLU P  52      49.893  74.394  44.659  0.00  0.00      PROA  
ATOM    812  CB  GLU P  52      50.323  72.311  45.137  0.00  0.00      PROA  
ATOM    813  HB1 GLU P  52      51.236  72.441  45.756  0.00  0.00      PROA  
ATOM    814  HB2 GLU P  52      50.478  71.467  44.431  0.00  0.00      PROA  
ATOM    815  CG  GLU P  52      49.094  72.246  46.002  0.00  0.00      PROA  
ATOM    816  HG1 GLU P  52      48.256  71.886  45.368  0.00  0.00      PROA  
ATOM    817  HG2 GLU P  52      48.820  73.232  46.435  0.00  0.00      PROA  
ATOM    818  CD  GLU P  52      49.305  71.307  47.152  0.00  0.00      PROA  
ATOM    819  OE1 GLU P  52      48.939  70.110  47.036  0.00  0.00      PROA  
ATOM    820  OE2 GLU P  52      49.818  71.817  48.155  0.00  0.00      PROA  
ATOM    821  C   GLU P  52      51.728  74.055  43.893  0.00  0.00      PROA  
ATOM    822  O   GLU P  52      51.929  75.219  43.501  0.00  0.00      PROA  
ATOM    823  N   SER P  53      52.806  73.212  44.140  0.00  0.00      PROA  
ATOM    824  HN  SER P  53      52.696  72.339  44.610  0.00  0.00      PROA  
ATOM    825  CA  SER P  53      54.186  73.617  43.761  0.00  0.00      PROA  
ATOM    826  HA  SER P  53      54.198  74.683  43.589  0.00  0.00      PROA  
ATOM    827  CB  SER P  53      55.260  73.239  44.835  0.00  0.00      PROA  
ATOM    828  HB1 SER P  53      54.965  73.673  45.814  0.00  0.00      PROA  
ATOM    829  HB2 SER P  53      56.275  73.593  44.552  0.00  0.00      PROA  
ATOM    830  OG  SER P  53      55.286  71.787  44.967  0.00  0.00      PROA  
ATOM    831  HG1 SER P  53      54.549  71.463  45.490  0.00  0.00      PROA  
ATOM    832  C   SER P  53      54.636  73.007  42.425  0.00  0.00      PROA  
ATOM    833  O   SER P  53      55.697  73.303  41.923  0.00  0.00      PROA  
ATOM    834  N   VAL P  54      53.820  72.237  41.767  0.00  0.00      PROA  
ATOM    835  HN  VAL P  54      52.900  72.022  42.087  0.00  0.00      PROA  
ATOM    836  CA  VAL P  54      54.202  71.309  40.666  0.00  0.00      PROA  
ATOM    837  HA  VAL P  54      55.235  71.503  40.417  0.00  0.00      PROA  
ATOM    838  CB  VAL P  54      54.245  69.899  41.147  0.00  0.00      PROA  
ATOM    839  HB  VAL P  54      54.458  69.102  40.402  0.00  0.00      PROA  
ATOM    840  CG1 VAL P  54      55.314  69.712  42.305  0.00  0.00      PROA  
ATOM    841 HG11 VAL P  54      55.448  68.626  42.496  0.00  0.00      PROA  
ATOM    842 HG12 VAL P  54      54.880  70.086  43.257  0.00  0.00      PROA  
ATOM    843 HG13 VAL P  54      56.283  70.247  42.213  0.00  0.00      PROA  
ATOM    844  CG2 VAL P  54      52.811  69.485  41.625  0.00  0.00      PROA  
ATOM    845 HG21 VAL P  54      51.927  69.457  40.952  0.00  0.00      PROA  
ATOM    846 HG22 VAL P  54      52.663  70.154  42.500  0.00  0.00      PROA  
ATOM    847 HG23 VAL P  54      53.042  68.489  42.060  0.00  0.00      PROA  
ATOM    848  C   VAL P  54      53.487  71.458  39.323  0.00  0.00      PROA  
ATOM    849  O   VAL P  54      52.295  71.832  39.232  0.00  0.00      PROA  
ATOM    850  N   ARG P  55      54.264  71.165  38.309  0.00  0.00      PROA  
ATOM    851  HN  ARG P  55      55.210  70.865  38.409  0.00  0.00      PROA  
ATOM    852  CA  ARG P  55      53.799  71.049  36.926  0.00  0.00      PROA  
ATOM    853  HA  ARG P  55      52.756  71.329  36.933  0.00  0.00      PROA  
ATOM    854  CB  ARG P  55      54.628  71.958  35.958  0.00  0.00      PROA  
ATOM    855  HB1 ARG P  55      55.680  71.601  35.957  0.00  0.00      PROA  
ATOM    856  HB2 ARG P  55      54.637  72.958  36.442  0.00  0.00      PROA  
ATOM    857  CG  ARG P  55      54.114  71.954  34.546  0.00  0.00      PROA  
ATOM    858  HG1 ARG P  55      53.139  72.451  34.357  0.00  0.00      PROA  
ATOM    859  HG2 ARG P  55      54.154  70.884  34.247  0.00  0.00      PROA  
ATOM    860  CD  ARG P  55      55.131  72.782  33.715  0.00  0.00      PROA  
ATOM    861  HD1 ARG P  55      54.992  72.710  32.615  0.00  0.00      PROA  
ATOM    862  HD2 ARG P  55      56.186  72.496  33.913  0.00  0.00      PROA  
ATOM    863  NE  ARG P  55      55.029  74.240  34.037  0.00  0.00      PROA  
ATOM    864  HE  ARG P  55      54.153  74.635  34.316  0.00  0.00      PROA  
ATOM    865  CZ  ARG P  55      56.022  75.131  34.145  0.00  0.00      PROA  
ATOM    866  NH1 ARG P  55      57.286  74.848  33.919  0.00  0.00      PROA  
ATOM    867 HH11 ARG P  55      57.561  73.993  33.480  0.00  0.00      PROA  
ATOM    868 HH12 ARG P  55      58.058  75.371  34.281  0.00  0.00      PROA  
ATOM    869  NH2 ARG P  55      55.707  76.332  34.504  0.00  0.00      PROA  
ATOM    870 HH21 ARG P  55      54.764  76.546  34.761  0.00  0.00      PROA  
ATOM    871 HH22 ARG P  55      56.413  77.024  34.359  0.00  0.00      PROA  
ATOM    872  C   ARG P  55      53.949  69.564  36.400  0.00  0.00      PROA  
ATOM    873  O   ARG P  55      54.979  68.952  36.547  0.00  0.00      PROA  
ATOM    874  N   TYR P  56      52.912  69.054  35.711  0.00  0.00      PROA  
ATOM    875  HN  TYR P  56      52.055  69.542  35.566  0.00  0.00      PROA  
ATOM    876  CA  TYR P  56      52.846  67.740  35.044  0.00  0.00      PROA  
ATOM    877  HA  TYR P  56      53.755  67.218  35.305  0.00  0.00      PROA  
ATOM    878  CB  TYR P  56      51.544  66.956  35.473  0.00  0.00      PROA  
ATOM    879  HB1 TYR P  56      51.478  66.057  34.822  0.00  0.00      PROA  
ATOM    880  HB2 TYR P  56      50.649  67.564  35.219  0.00  0.00      PROA  
ATOM    881  CG  TYR P  56      51.522  66.670  36.963  0.00  0.00      PROA  
ATOM    882  CD1 TYR P  56      51.300  67.745  37.964  0.00  0.00      PROA  
ATOM    883  HD1 TYR P  56      51.180  68.761  37.617  0.00  0.00      PROA  
ATOM    884  CE1 TYR P  56      51.124  67.415  39.291  0.00  0.00      PROA  
ATOM    885  HE1 TYR P  56      50.742  68.155  39.979  0.00  0.00      PROA  
ATOM    886  CZ  TYR P  56      51.353  66.037  39.733  0.00  0.00      PROA  
ATOM    887  OH  TYR P  56      51.077  65.664  41.036  0.00  0.00      PROA  
ATOM    888  HH  TYR P  56      50.809  66.423  41.559  0.00  0.00      PROA  
ATOM    889  CD2 TYR P  56      51.842  65.436  37.419  0.00  0.00      PROA  
ATOM    890  HD2 TYR P  56      52.132  64.607  36.790  0.00  0.00      PROA  
ATOM    891  CE2 TYR P  56      51.841  65.128  38.818  0.00  0.00      PROA  
ATOM    892  HE2 TYR P  56      51.879  64.110  39.178  0.00  0.00      PROA  
ATOM    893  C   TYR P  56      52.794  68.043  33.564  0.00  0.00      PROA  
ATOM    894  O   TYR P  56      51.969  68.783  33.115  0.00  0.00      PROA  
ATOM    895  N   VAL P  57      53.700  67.518  32.725  0.00  0.00      PROA  
ATOM    896  HN  VAL P  57      54.514  67.120  33.141  0.00  0.00      PROA  
ATOM    897  CA  VAL P  57      53.915  67.750  31.253  0.00  0.00      PROA  
ATOM    898  HA  VAL P  57      53.050  68.304  30.920  0.00  0.00      PROA  
ATOM    899  CB  VAL P  57      55.164  68.460  30.867  0.00  0.00      PROA  
ATOM    900  HB  VAL P  57      55.898  67.679  30.574  0.00  0.00      PROA  
ATOM    901  CG1 VAL P  57      54.865  69.376  29.633  0.00  0.00      PROA  
ATOM    902 HG11 VAL P  57      54.472  70.384  29.886  0.00  0.00      PROA  
ATOM    903 HG12 VAL P  57      54.255  68.942  28.812  0.00  0.00      PROA  
ATOM    904 HG13 VAL P  57      55.810  69.687  29.138  0.00  0.00      PROA  
ATOM    905  CG2 VAL P  57      55.838  69.185  31.999  0.00  0.00      PROA  
ATOM    906 HG21 VAL P  57      56.248  68.408  32.679  0.00  0.00      PROA  
ATOM    907 HG22 VAL P  57      55.086  69.656  32.668  0.00  0.00      PROA  
ATOM    908 HG23 VAL P  57      56.648  69.921  31.811  0.00  0.00      PROA  
ATOM    909  C   VAL P  57      53.829  66.402  30.602  0.00  0.00      PROA  
ATOM    910  O   VAL P  57      54.594  65.488  31.062  0.00  0.00      PROA  
ATOM    911  N   TYR P  58      52.904  66.215  29.659  0.00  0.00      PROA  
ATOM    912  HN  TYR P  58      52.355  66.971  29.312  0.00  0.00      PROA  
ATOM    913  CA  TYR P  58      52.651  64.828  29.326  0.00  0.00      PROA  
ATOM    914  HA  TYR P  58      53.573  64.268  29.276  0.00  0.00      PROA  
ATOM    915  CB  TYR P  58      51.761  63.930  30.216  0.00  0.00      PROA  
ATOM    916  HB1 TYR P  58      52.320  63.630  31.128  0.00  0.00      PROA  
ATOM    917  HB2 TYR P  58      51.390  63.041  29.664  0.00  0.00      PROA  
ATOM    918  CG  TYR P  58      50.543  64.778  30.607  0.00  0.00      PROA  
ATOM    919  CD1 TYR P  58      50.547  65.715  31.665  0.00  0.00      PROA  
ATOM    920  HD1 TYR P  58      51.445  65.843  32.250  0.00  0.00      PROA  
ATOM    921  CE1 TYR P  58      49.387  66.464  31.884  0.00  0.00      PROA  
ATOM    922  HE1 TYR P  58      49.225  67.134  32.715  0.00  0.00      PROA  
ATOM    923  CZ  TYR P  58      48.233  66.085  31.198  0.00  0.00      PROA  
ATOM    924  OH  TYR P  58      47.091  66.879  31.473  0.00  0.00      PROA  
ATOM    925  HH  TYR P  58      46.265  66.436  31.263  0.00  0.00      PROA  
ATOM    926  CD2 TYR P  58      49.363  64.443  29.902  0.00  0.00      PROA  
ATOM    927  HD2 TYR P  58      49.288  63.624  29.202  0.00  0.00      PROA  
ATOM    928  CE2 TYR P  58      48.163  65.121  30.238  0.00  0.00      PROA  
ATOM    929  HE2 TYR P  58      47.232  64.935  29.723  0.00  0.00      PROA  
ATOM    930  C   TYR P  58      52.258  64.549  27.873  0.00  0.00      PROA  
ATOM    931  O   TYR P  58      51.564  65.271  27.168  0.00  0.00      PROA  
ATOM    932  N   GLN P  59      52.678  63.394  27.330  0.00  0.00      PROA  
ATOM    933  HN  GLN P  59      53.196  62.774  27.915  0.00  0.00      PROA  
ATOM    934  CA  GLN P  59      52.481  62.960  25.963  0.00  0.00      PROA  
ATOM    935  HA  GLN P  59      51.761  63.595  25.468  0.00  0.00      PROA  
ATOM    936  CB  GLN P  59      53.699  63.017  25.005  0.00  0.00      PROA  
ATOM    937  HB1 GLN P  59      54.624  62.586  25.445  0.00  0.00      PROA  
ATOM    938  HB2 GLN P  59      53.974  64.093  25.014  0.00  0.00      PROA  
ATOM    939  CG  GLN P  59      53.577  62.605  23.564  0.00  0.00      PROA  
ATOM    940  HG1 GLN P  59      53.477  61.498  23.546  0.00  0.00      PROA  
ATOM    941  HG2 GLN P  59      54.547  62.876  23.097  0.00  0.00      PROA  
ATOM    942  CD  GLN P  59      52.384  63.263  22.848  0.00  0.00      PROA  
ATOM    943  OE1 GLN P  59      52.245  64.503  22.958  0.00  0.00      PROA  
ATOM    944  NE2 GLN P  59      51.399  62.620  22.202  0.00  0.00      PROA  
ATOM    945 HE21 GLN P  59      50.851  63.195  21.595  0.00  0.00      PROA  
ATOM    946 HE22 GLN P  59      51.363  61.623  22.142  0.00  0.00      PROA  
ATOM    947  C   GLN P  59      52.067  61.445  25.845  0.00  0.00      PROA  
ATOM    948  O   GLN P  59      52.911  60.570  26.144  0.00  0.00      PROA  
ATOM    949  N   PRO P  60      50.842  61.053  25.586  0.00  0.00      PROA  
ATOM    950  CD  PRO P  60      49.650  61.936  25.388  0.00  0.00      PROA  
ATOM    951  HD1 PRO P  60      49.861  62.925  24.928  0.00  0.00      PROA  
ATOM    952  HD2 PRO P  60      49.317  62.071  26.439  0.00  0.00      PROA  
ATOM    953  CA  PRO P  60      50.521  59.672  25.049  0.00  0.00      PROA  
ATOM    954  HA  PRO P  60      50.720  59.044  25.905  0.00  0.00      PROA  
ATOM    955  CB  PRO P  60      49.000  59.671  24.905  0.00  0.00      PROA  
ATOM    956  HB1 PRO P  60      48.684  59.257  25.886  0.00  0.00      PROA  
ATOM    957  HB2 PRO P  60      48.701  58.970  24.097  0.00  0.00      PROA  
ATOM    958  CG  PRO P  60      48.559  61.108  24.635  0.00  0.00      PROA  
ATOM    959  HG1 PRO P  60      48.588  61.303  23.542  0.00  0.00      PROA  
ATOM    960  HG2 PRO P  60      47.602  61.400  25.119  0.00  0.00      PROA  
ATOM    961  C   PRO P  60      51.290  59.106  23.865  0.00  0.00      PROA  
ATOM    962  O   PRO P  60      51.273  59.814  22.826  0.00  0.00      PROA  
ATOM    963  N   MET P  61      51.746  57.898  23.880  0.00  0.00      PROA  
ATOM    964  HN  MET P  61      51.583  57.299  24.660  0.00  0.00      PROA  
ATOM    965  CA  MET P  61      52.050  57.080  22.763  0.00  0.00      PROA  
ATOM    966  HA  MET P  61      51.587  57.555  21.910  0.00  0.00      PROA  
ATOM    967  CB  MET P  61      53.550  57.184  22.338  0.00  0.00      PROA  
ATOM    968  HB1 MET P  61      53.750  58.241  22.063  0.00  0.00      PROA  
ATOM    969  HB2 MET P  61      53.651  56.505  21.465  0.00  0.00      PROA  
ATOM    970  CG  MET P  61      54.546  56.776  23.397  0.00  0.00      PROA  
ATOM    971  HG1 MET P  61      55.398  56.670  22.693  0.00  0.00      PROA  
ATOM    972  HG2 MET P  61      54.334  55.748  23.764  0.00  0.00      PROA  
ATOM    973  SD  MET P  61      54.881  57.827  24.872  0.00  0.00      PROA  
ATOM    974  CE  MET P  61      55.309  59.371  23.942  0.00  0.00      PROA  
ATOM    975  HE1 MET P  61      55.971  59.196  23.068  0.00  0.00      PROA  
ATOM    976  HE2 MET P  61      55.728  60.087  24.681  0.00  0.00      PROA  
ATOM    977  HE3 MET P  61      54.332  59.704  23.532  0.00  0.00      PROA  
ATOM    978  C   MET P  61      51.753  55.588  22.851  0.00  0.00      PROA  
ATOM    979  O   MET P  61      52.101  54.906  23.822  0.00  0.00      PROA  
ATOM    980  N   GLU P  62      51.067  55.020  21.858  0.00  0.00      PROA  
ATOM    981  HN  GLU P  62      50.979  55.488  20.982  0.00  0.00      PROA  
ATOM    982  CA  GLU P  62      50.568  53.584  21.856  0.00  0.00      PROA  
ATOM    983  HA  GLU P  62      49.844  53.534  21.056  0.00  0.00      PROA  
ATOM    984  CB  GLU P  62      51.702  52.574  21.505  0.00  0.00      PROA  
ATOM    985  HB1 GLU P  62      51.365  51.530  21.682  0.00  0.00      PROA  
ATOM    986  HB2 GLU P  62      52.427  52.824  22.309  0.00  0.00      PROA  
ATOM    987  CG  GLU P  62      52.358  52.741  20.107  0.00  0.00      PROA  
ATOM    988  HG1 GLU P  62      53.128  51.958  19.940  0.00  0.00      PROA  
ATOM    989  HG2 GLU P  62      52.713  53.783  19.957  0.00  0.00      PROA  
ATOM    990  CD  GLU P  62      51.389  52.303  18.990  0.00  0.00      PROA  
ATOM    991  OE1 GLU P  62      51.208  53.038  17.979  0.00  0.00      PROA  
ATOM    992  OE2 GLU P  62      50.873  51.207  19.035  0.00  0.00      PROA  
ATOM    993  C   GLU P  62      49.757  53.168  23.050  0.00  0.00      PROA  
ATOM    994  O   GLU P  62      48.545  53.468  23.171  0.00  0.00      PROA  
ATOM    995  N   LYS P  63      50.442  52.467  24.005  0.00  0.00      PROA  
ATOM    996  HN  LYS P  63      51.411  52.300  23.836  0.00  0.00      PROA  
ATOM    997  CA  LYS P  63      49.816  52.115  25.284  0.00  0.00      PROA  
ATOM    998  HA  LYS P  63      48.751  52.294  25.294  0.00  0.00      PROA  
ATOM    999  CB  LYS P  63      50.056  50.607  25.548  0.00  0.00      PROA  
ATOM   1000  HB1 LYS P  63      49.375  50.265  26.357  0.00  0.00      PROA  
ATOM   1001  HB2 LYS P  63      51.082  50.214  25.717  0.00  0.00      PROA  
ATOM   1002  CG  LYS P  63      49.538  49.669  24.426  0.00  0.00      PROA  
ATOM   1003  HG1 LYS P  63      49.698  48.621  24.760  0.00  0.00      PROA  
ATOM   1004  HG2 LYS P  63      50.057  49.742  23.447  0.00  0.00      PROA  
ATOM   1005  CD  LYS P  63      48.042  49.806  24.079  0.00  0.00      PROA  
ATOM   1006  HD1 LYS P  63      47.966  50.771  23.533  0.00  0.00      PROA  
ATOM   1007  HD2 LYS P  63      47.454  49.910  25.016  0.00  0.00      PROA  
ATOM   1008  CE  LYS P  63      47.447  48.574  23.437  0.00  0.00      PROA  
ATOM   1009  HE1 LYS P  63      46.399  48.893  23.254  0.00  0.00      PROA  
ATOM   1010  HE2 LYS P  63      47.534  47.625  24.008  0.00  0.00      PROA  
ATOM   1011  NZ  LYS P  63      48.057  48.368  22.119  0.00  0.00      PROA  
ATOM   1012  HZ1 LYS P  63      48.980  47.888  22.117  0.00  0.00      PROA  
ATOM   1013  HZ2 LYS P  63      48.265  49.174  21.495  0.00  0.00      PROA  
ATOM   1014  HZ3 LYS P  63      47.443  47.718  21.588  0.00  0.00      PROA  
ATOM   1015  C   LYS P  63      50.474  52.801  26.444  0.00  0.00      PROA  
ATOM   1016  O   LYS P  63      50.234  52.398  27.558  0.00  0.00      PROA  
ATOM   1017  N   LEU P  64      51.197  53.877  26.223  0.00  0.00      PROA  
ATOM   1018  HN  LEU P  64      51.213  54.308  25.324  0.00  0.00      PROA  
ATOM   1019  CA  LEU P  64      51.999  54.569  27.236  0.00  0.00      PROA  
ATOM   1020  HA  LEU P  64      51.663  54.178  28.185  0.00  0.00      PROA  
ATOM   1021  CB  LEU P  64      53.566  54.464  27.030  0.00  0.00      PROA  
ATOM   1022  HB1 LEU P  64      54.036  54.743  27.997  0.00  0.00      PROA  
ATOM   1023  HB2 LEU P  64      53.892  55.216  26.280  0.00  0.00      PROA  
ATOM   1024  CG  LEU P  64      53.997  53.028  26.644  0.00  0.00      PROA  
ATOM   1025  HG  LEU P  64      53.290  52.714  25.847  0.00  0.00      PROA  
ATOM   1026  CD1 LEU P  64      55.395  53.139  26.059  0.00  0.00      PROA  
ATOM   1027 HD11 LEU P  64      56.132  53.580  26.763  0.00  0.00      PROA  
ATOM   1028 HD12 LEU P  64      55.409  53.905  25.254  0.00  0.00      PROA  
ATOM   1029 HD13 LEU P  64      55.855  52.171  25.764  0.00  0.00      PROA  
ATOM   1030  CD2 LEU P  64      54.015  52.171  27.977  0.00  0.00      PROA  
ATOM   1031 HD21 LEU P  64      54.087  51.074  27.817  0.00  0.00      PROA  
ATOM   1032 HD22 LEU P  64      53.076  52.383  28.532  0.00  0.00      PROA  
ATOM   1033 HD23 LEU P  64      54.876  52.537  28.577  0.00  0.00      PROA  
ATOM   1034  C   LEU P  64      51.707  56.042  27.307  0.00  0.00      PROA  
ATOM   1035  O   LEU P  64      51.092  56.603  26.401  0.00  0.00      PROA  
ATOM   1036  N   TYR P  65      52.152  56.663  28.433  0.00  0.00      PROA  
ATOM   1037  HN  TYR P  65      52.492  56.187  29.240  0.00  0.00      PROA  
ATOM   1038  CA  TYR P  65      52.218  58.149  28.590  0.00  0.00      PROA  
ATOM   1039  HA  TYR P  65      52.005  58.635  27.649  0.00  0.00      PROA  
ATOM   1040  CB  TYR P  65      51.324  58.669  29.770  0.00  0.00      PROA  
ATOM   1041  HB1 TYR P  65      51.558  59.644  30.248  0.00  0.00      PROA  
ATOM   1042  HB2 TYR P  65      51.346  57.881  30.552  0.00  0.00      PROA  
ATOM   1043  CG  TYR P  65      49.883  58.753  29.343  0.00  0.00      PROA  
ATOM   1044  CD1 TYR P  65      48.955  57.685  29.504  0.00  0.00      PROA  
ATOM   1045  HD1 TYR P  65      49.330  56.751  29.897  0.00  0.00      PROA  
ATOM   1046  CE1 TYR P  65      47.564  57.828  29.185  0.00  0.00      PROA  
ATOM   1047  HE1 TYR P  65      46.984  56.930  29.345  0.00  0.00      PROA  
ATOM   1048  CZ  TYR P  65      47.089  59.050  28.646  0.00  0.00      PROA  
ATOM   1049  OH  TYR P  65      45.704  59.256  28.360  0.00  0.00      PROA  
ATOM   1050  HH  TYR P  65      45.166  58.469  28.469  0.00  0.00      PROA  
ATOM   1051  CD2 TYR P  65      49.357  59.923  28.814  0.00  0.00      PROA  
ATOM   1052  HD2 TYR P  65      50.020  60.751  28.612  0.00  0.00      PROA  
ATOM   1053  CE2 TYR P  65      48.054  60.050  28.380  0.00  0.00      PROA  
ATOM   1054  HE2 TYR P  65      47.764  61.022  28.007  0.00  0.00      PROA  
ATOM   1055  C   TYR P  65      53.684  58.474  28.958  0.00  0.00      PROA  
ATOM   1056  O   TYR P  65      54.115  57.858  29.891  0.00  0.00      PROA  
ATOM   1057  N   MET P  66      54.362  59.378  28.240  0.00  0.00      PROA  
ATOM   1058  HN  MET P  66      54.010  59.780  27.399  0.00  0.00      PROA  
ATOM   1059  CA  MET P  66      55.637  59.966  28.628  0.00  0.00      PROA  
ATOM   1060  HA  MET P  66      56.304  59.260  29.100  0.00  0.00      PROA  
ATOM   1061  CB  MET P  66      56.492  60.443  27.359  0.00  0.00      PROA  
ATOM   1062  HB1 MET P  66      56.022  61.167  26.660  0.00  0.00      PROA  
ATOM   1063  HB2 MET P  66      56.762  59.575  26.720  0.00  0.00      PROA  
ATOM   1064  CG  MET P  66      57.898  61.163  27.751  0.00  0.00      PROA  
ATOM   1065  HG1 MET P  66      57.570  61.923  28.492  0.00  0.00      PROA  
ATOM   1066  HG2 MET P  66      58.348  61.569  26.821  0.00  0.00      PROA  
ATOM   1067  SD  MET P  66      59.072  59.971  28.524  0.00  0.00      PROA  
ATOM   1068  CE  MET P  66      59.570  61.160  29.693  0.00  0.00      PROA  
ATOM   1069  HE1 MET P  66      58.789  61.426  30.437  0.00  0.00      PROA  
ATOM   1070  HE2 MET P  66      59.875  62.147  29.283  0.00  0.00      PROA  
ATOM   1071  HE3 MET P  66      60.329  60.788  30.414  0.00  0.00      PROA  
ATOM   1072  C   MET P  66      55.313  61.167  29.518  0.00  0.00      PROA  
ATOM   1073  O   MET P  66      54.689  62.156  29.059  0.00  0.00      PROA  
ATOM   1074  N   VAL P  67      55.828  61.096  30.828  0.00  0.00      PROA  
ATOM   1075  HN  VAL P  67      56.373  60.273  30.966  0.00  0.00      PROA  
ATOM   1076  CA  VAL P  67      55.384  61.959  31.856  0.00  0.00      PROA  
ATOM   1077  HA  VAL P  67      54.632  62.648  31.500  0.00  0.00      PROA  
ATOM   1078  CB  VAL P  67      54.781  61.241  33.093  0.00  0.00      PROA  
ATOM   1079  HB  VAL P  67      55.610  60.785  33.675  0.00  0.00      PROA  
ATOM   1080  CG1 VAL P  67      54.017  62.248  33.966  0.00  0.00      PROA  
ATOM   1081 HG11 VAL P  67      54.786  62.877  34.463  0.00  0.00      PROA  
ATOM   1082 HG12 VAL P  67      53.362  61.688  34.667  0.00  0.00      PROA  
ATOM   1083 HG13 VAL P  67      53.296  62.869  33.393  0.00  0.00      PROA  
ATOM   1084  CG2 VAL P  67      53.763  60.164  32.614  0.00  0.00      PROA  
ATOM   1085 HG21 VAL P  67      53.308  59.594  33.452  0.00  0.00      PROA  
ATOM   1086 HG22 VAL P  67      54.203  59.368  31.975  0.00  0.00      PROA  
ATOM   1087 HG23 VAL P  67      52.919  60.564  32.012  0.00  0.00      PROA  
ATOM   1088  C   VAL P  67      56.588  62.785  32.354  0.00  0.00      PROA  
ATOM   1089  O   VAL P  67      57.643  62.187  32.541  0.00  0.00      PROA  
ATOM   1090  N   LEU P  68      56.489  64.109  32.379  0.00  0.00      PROA  
ATOM   1091  HN  LEU P  68      55.766  64.698  32.027  0.00  0.00      PROA  
ATOM   1092  CA  LEU P  68      57.534  64.911  32.974  0.00  0.00      PROA  
ATOM   1093  HA  LEU P  68      58.356  64.312  33.336  0.00  0.00      PROA  
ATOM   1094  CB  LEU P  68      58.249  65.715  31.931  0.00  0.00      PROA  
ATOM   1095  HB1 LEU P  68      57.586  66.463  31.447  0.00  0.00      PROA  
ATOM   1096  HB2 LEU P  68      58.569  65.000  31.144  0.00  0.00      PROA  
ATOM   1097  CG  LEU P  68      59.514  66.539  32.372  0.00  0.00      PROA  
ATOM   1098  HG  LEU P  68      59.458  66.734  33.465  0.00  0.00      PROA  
ATOM   1099  CD1 LEU P  68      60.656  65.633  32.073  0.00  0.00      PROA  
ATOM   1100 HD11 LEU P  68      60.595  65.328  31.006  0.00  0.00      PROA  
ATOM   1101 HD12 LEU P  68      60.552  64.726  32.707  0.00  0.00      PROA  
ATOM   1102 HD13 LEU P  68      61.661  66.025  32.335  0.00  0.00      PROA  
ATOM   1103  CD2 LEU P  68      59.584  67.897  31.599  0.00  0.00      PROA  
ATOM   1104 HD21 LEU P  68      60.503  68.433  31.919  0.00  0.00      PROA  
ATOM   1105 HD22 LEU P  68      58.638  68.475  31.671  0.00  0.00      PROA  
ATOM   1106 HD23 LEU P  68      59.762  67.668  30.526  0.00  0.00      PROA  
ATOM   1107  C   LEU P  68      57.011  65.692  34.150  0.00  0.00      PROA  
ATOM   1108  O   LEU P  68      55.936  66.227  34.083  0.00  0.00      PROA  
ATOM   1109  N   ILE P  69      57.684  65.710  35.322  0.00  0.00      PROA  
ATOM   1110  HN  ILE P  69      58.534  65.205  35.453  0.00  0.00      PROA  
ATOM   1111  CA  ILE P  69      57.338  66.452  36.510  0.00  0.00      PROA  
ATOM   1112  HA  ILE P  69      56.453  67.034  36.300  0.00  0.00      PROA  
ATOM   1113  CB  ILE P  69      57.000  65.492  37.674  0.00  0.00      PROA  
ATOM   1114  HB  ILE P  69      57.928  65.081  38.126  0.00  0.00      PROA  
ATOM   1115  CG2 ILE P  69      56.397  66.342  38.813  0.00  0.00      PROA  
ATOM   1116 HG21 ILE P  69      56.226  65.706  39.707  0.00  0.00      PROA  
ATOM   1117 HG22 ILE P  69      55.419  66.774  38.509  0.00  0.00      PROA  
ATOM   1118 HG23 ILE P  69      57.111  67.133  39.127  0.00  0.00      PROA  
ATOM   1119  CG1 ILE P  69      55.989  64.371  37.223  0.00  0.00      PROA  
ATOM   1120 HG11 ILE P  69      56.579  63.695  36.568  0.00  0.00      PROA  
ATOM   1121 HG12 ILE P  69      55.272  65.015  36.671  0.00  0.00      PROA  
ATOM   1122  CD  ILE P  69      55.137  63.683  38.208  0.00  0.00      PROA  
ATOM   1123  HD1 ILE P  69      54.465  63.020  37.623  0.00  0.00      PROA  
ATOM   1124  HD2 ILE P  69      54.530  64.497  38.659  0.00  0.00      PROA  
ATOM   1125  HD3 ILE P  69      55.613  63.104  39.028  0.00  0.00      PROA  
ATOM   1126  C   ILE P  69      58.387  67.493  36.772  0.00  0.00      PROA  
ATOM   1127  O   ILE P  69      59.590  67.184  36.858  0.00  0.00      PROA  
ATOM   1128  N   THR P  70      58.012  68.784  36.960  0.00  0.00      PROA  
ATOM   1129  HN  THR P  70      57.020  68.865  36.909  0.00  0.00      PROA  
ATOM   1130  CA  THR P  70      58.792  70.013  36.852  0.00  0.00      PROA  
ATOM   1131  HA  THR P  70      59.749  69.703  37.247  0.00  0.00      PROA  
ATOM   1132  CB  THR P  70      58.939  70.599  35.451  0.00  0.00      PROA  
ATOM   1133  HB  THR P  70      59.521  71.526  35.644  0.00  0.00      PROA  
ATOM   1134  OG1 THR P  70      57.695  70.904  34.808  0.00  0.00      PROA  
ATOM   1135  HG1 THR P  70      58.115  71.413  34.111  0.00  0.00      PROA  
ATOM   1136  CG2 THR P  70      59.779  69.749  34.552  0.00  0.00      PROA  
ATOM   1137 HG21 THR P  70      60.798  69.622  34.976  0.00  0.00      PROA  
ATOM   1138 HG22 THR P  70      59.891  70.201  33.544  0.00  0.00      PROA  
ATOM   1139 HG23 THR P  70      59.292  68.766  34.372  0.00  0.00      PROA  
ATOM   1140  C   THR P  70      58.309  71.089  37.844  0.00  0.00      PROA  
ATOM   1141  O   THR P  70      57.232  71.010  38.367  0.00  0.00      PROA  
ATOM   1142  N   THR P  71      59.099  72.070  38.238  0.00  0.00      PROA  
ATOM   1143  HN  THR P  71      60.006  72.291  37.887  0.00  0.00      PROA  
ATOM   1144  CA  THR P  71      58.652  72.985  39.291  0.00  0.00      PROA  
ATOM   1145  HA  THR P  71      58.129  72.413  40.042  0.00  0.00      PROA  
ATOM   1146  CB  THR P  71      59.882  73.688  39.913  0.00  0.00      PROA  
ATOM   1147  HB  THR P  71      60.658  72.898  39.817  0.00  0.00      PROA  
ATOM   1148  OG1 THR P  71      59.585  73.906  41.292  0.00  0.00      PROA  
ATOM   1149  HG1 THR P  71      59.142  74.757  41.257  0.00  0.00      PROA  
ATOM   1150  CG2 THR P  71      60.237  75.027  39.242  0.00  0.00      PROA  
ATOM   1151 HG21 THR P  71      61.303  75.177  39.516  0.00  0.00      PROA  
ATOM   1152 HG22 THR P  71      59.601  75.850  39.634  0.00  0.00      PROA  
ATOM   1153 HG23 THR P  71      60.239  74.859  38.144  0.00  0.00      PROA  
ATOM   1154  C   THR P  71      57.767  74.061  38.700  0.00  0.00      PROA  
ATOM   1155  O   THR P  71      57.952  74.457  37.568  0.00  0.00      PROA  
ATOM   1156  N   LYS P  72      56.693  74.533  39.415  0.00  0.00      PROA  
ATOM   1157  HN  LYS P  72      56.492  74.221  40.340  0.00  0.00      PROA  
ATOM   1158  CA  LYS P  72      55.767  75.533  38.876  0.00  0.00      PROA  
ATOM   1159  HA  LYS P  72      55.400  75.180  37.924  0.00  0.00      PROA  
ATOM   1160  CB  LYS P  72      54.606  75.727  39.859  0.00  0.00      PROA  
ATOM   1161  HB1 LYS P  72      54.902  76.159  40.839  0.00  0.00      PROA  
ATOM   1162  HB2 LYS P  72      54.137  74.774  40.183  0.00  0.00      PROA  
ATOM   1163  CG  LYS P  72      53.446  76.648  39.249  0.00  0.00      PROA  
ATOM   1164  HG1 LYS P  72      53.417  76.348  38.179  0.00  0.00      PROA  
ATOM   1165  HG2 LYS P  72      53.870  77.673  39.312  0.00  0.00      PROA  
ATOM   1166  CD  LYS P  72      52.137  76.411  40.063  0.00  0.00      PROA  
ATOM   1167  HD1 LYS P  72      52.400  76.106  41.099  0.00  0.00      PROA  
ATOM   1168  HD2 LYS P  72      51.613  75.545  39.606  0.00  0.00      PROA  
ATOM   1169  CE  LYS P  72      51.193  77.591  40.068  0.00  0.00      PROA  
ATOM   1170  HE1 LYS P  72      51.664  78.518  40.458  0.00  0.00      PROA  
ATOM   1171  HE2 LYS P  72      50.337  77.308  40.717  0.00  0.00      PROA  
ATOM   1172  NZ  LYS P  72      50.706  77.910  38.769  0.00  0.00      PROA  
ATOM   1173  HZ1 LYS P  72      50.945  77.224  38.024  0.00  0.00      PROA  
ATOM   1174  HZ2 LYS P  72      51.030  78.850  38.464  0.00  0.00      PROA  
ATOM   1175  HZ3 LYS P  72      49.674  77.788  38.728  0.00  0.00      PROA  
ATOM   1176  C   LYS P  72      56.367  76.869  38.558  0.00  0.00      PROA  
ATOM   1177  O   LYS P  72      56.104  77.417  37.503  0.00  0.00      PROA  
ATOM   1178  N   ASN P  73      57.161  77.428  39.546  0.00  0.00      PROA  
ATOM   1179  HN  ASN P  73      57.237  76.907  40.393  0.00  0.00      PROA  
ATOM   1180  CA  ASN P  73      57.827  78.651  39.301  0.00  0.00      PROA  
ATOM   1181  HA  ASN P  73      57.093  79.248  38.780  0.00  0.00      PROA  
ATOM   1182  CB  ASN P  73      58.265  79.341  40.600  0.00  0.00      PROA  
ATOM   1183  HB1 ASN P  73      58.867  80.258  40.431  0.00  0.00      PROA  
ATOM   1184  HB2 ASN P  73      58.925  78.634  41.147  0.00  0.00      PROA  
ATOM   1185  CG  ASN P  73      57.036  79.772  41.427  0.00  0.00      PROA  
ATOM   1186  OD1 ASN P  73      55.899  79.900  40.957  0.00  0.00      PROA  
ATOM   1187  ND2 ASN P  73      57.169  79.928  42.753  0.00  0.00      PROA  
ATOM   1188 HD21 ASN P  73      56.376  80.339  43.203  0.00  0.00      PROA  
ATOM   1189 HD22 ASN P  73      58.010  79.846  43.287  0.00  0.00      PROA  
ATOM   1190  C   ASN P  73      59.054  78.599  38.344  0.00  0.00      PROA  
ATOM   1191  O   ASN P  73      60.289  78.730  38.690  0.00  0.00      PROA  
ATOM   1192  N   SER P  74      58.732  78.333  37.083  0.00  0.00      PROA  
ATOM   1193  HN  SER P  74      57.766  78.231  36.859  0.00  0.00      PROA  
ATOM   1194  CA  SER P  74      59.627  78.093  35.947  0.00  0.00      PROA  
ATOM   1195  HA  SER P  74      60.425  78.816  36.036  0.00  0.00      PROA  
ATOM   1196  CB  SER P  74      60.297  76.668  35.802  0.00  0.00      PROA  
ATOM   1197  HB1 SER P  74      60.807  76.348  36.736  0.00  0.00      PROA  
ATOM   1198  HB2 SER P  74      61.025  76.597  34.966  0.00  0.00      PROA  
ATOM   1199  OG  SER P  74      59.355  75.680  35.425  0.00  0.00      PROA  
ATOM   1200  HG1 SER P  74      58.828  75.514  36.210  0.00  0.00      PROA  
ATOM   1201  C   SER P  74      58.779  78.415  34.689  0.00  0.00      PROA  
ATOM   1202  O   SER P  74      57.566  78.585  34.858  0.00  0.00      PROA  
ATOM   1203  N   ASN P  75      59.392  78.355  33.459  0.00  0.00      PROA  
ATOM   1204  HN  ASN P  75      60.379  78.485  33.419  0.00  0.00      PROA  
ATOM   1205  CA  ASN P  75      58.675  78.665  32.239  0.00  0.00      PROA  
ATOM   1206  HA  ASN P  75      57.753  79.164  32.499  0.00  0.00      PROA  
ATOM   1207  CB  ASN P  75      59.574  79.568  31.381  0.00  0.00      PROA  
ATOM   1208  HB1 ASN P  75      60.617  79.187  31.428  0.00  0.00      PROA  
ATOM   1209  HB2 ASN P  75      59.587  80.556  31.890  0.00  0.00      PROA  
ATOM   1210  CG  ASN P  75      59.187  79.741  29.925  0.00  0.00      PROA  
ATOM   1211  OD1 ASN P  75      58.168  79.318  29.422  0.00  0.00      PROA  
ATOM   1212  ND2 ASN P  75      60.058  80.542  29.229  0.00  0.00      PROA  
ATOM   1213 HD21 ASN P  75      60.873  80.947  29.645  0.00  0.00      PROA  
ATOM   1214 HD22 ASN P  75      59.763  80.967  28.374  0.00  0.00      PROA  
ATOM   1215  C   ASN P  75      58.321  77.359  31.628  0.00  0.00      PROA  
ATOM   1216  O   ASN P  75      59.150  76.468  31.580  0.00  0.00      PROA  
ATOM   1217  N   ILE P  76      57.049  77.146  31.140  0.00  0.00      PROA  
ATOM   1218  HN  ILE P  76      56.253  77.722  31.308  0.00  0.00      PROA  
ATOM   1219  CA  ILE P  76      56.646  75.911  30.431  0.00  0.00      PROA  
ATOM   1220  HA  ILE P  76      56.714  75.108  31.151  0.00  0.00      PROA  
ATOM   1221  CB  ILE P  76      55.207  76.035  29.967  0.00  0.00      PROA  
ATOM   1222  HB  ILE P  76      54.511  76.192  30.818  0.00  0.00      PROA  
ATOM   1223  CG2 ILE P  76      55.046  77.283  29.037  0.00  0.00      PROA  
ATOM   1224 HG21 ILE P  76      53.978  77.574  28.934  0.00  0.00      PROA  
ATOM   1225 HG22 ILE P  76      55.353  77.017  28.003  0.00  0.00      PROA  
ATOM   1226 HG23 ILE P  76      55.606  78.164  29.417  0.00  0.00      PROA  
ATOM   1227  CG1 ILE P  76      54.720  74.710  29.254  0.00  0.00      PROA  
ATOM   1228 HG11 ILE P  76      55.448  74.588  28.424  0.00  0.00      PROA  
ATOM   1229 HG12 ILE P  76      53.735  74.914  28.783  0.00  0.00      PROA  
ATOM   1230  CD  ILE P  76      54.802  73.420  30.084  0.00  0.00      PROA  
ATOM   1231  HD1 ILE P  76      54.305  73.641  31.053  0.00  0.00      PROA  
ATOM   1232  HD2 ILE P  76      55.863  73.138  30.254  0.00  0.00      PROA  
ATOM   1233  HD3 ILE P  76      54.303  72.660  29.445  0.00  0.00      PROA  
ATOM   1234  C   ILE P  76      57.599  75.529  29.202  0.00  0.00      PROA  
ATOM   1235  O   ILE P  76      57.918  74.373  28.926  0.00  0.00      PROA  
ATOM   1236  N   LEU P  77      58.085  76.492  28.421  0.00  0.00      PROA  
ATOM   1237  HN  LEU P  77      57.927  77.468  28.543  0.00  0.00      PROA  
ATOM   1238  CA  LEU P  77      58.657  76.227  27.092  0.00  0.00      PROA  
ATOM   1239  HA  LEU P  77      57.873  75.706  26.562  0.00  0.00      PROA  
ATOM   1240  CB  LEU P  77      58.960  77.520  26.353  0.00  0.00      PROA  
ATOM   1241  HB1 LEU P  77      59.497  77.283  25.410  0.00  0.00      PROA  
ATOM   1242  HB2 LEU P  77      59.653  78.098  27.002  0.00  0.00      PROA  
ATOM   1243  CG  LEU P  77      57.696  78.325  26.053  0.00  0.00      PROA  
ATOM   1244  HG  LEU P  77      57.151  78.395  27.018  0.00  0.00      PROA  
ATOM   1245  CD1 LEU P  77      57.963  79.728  25.508  0.00  0.00      PROA  
ATOM   1246 HD11 LEU P  77      58.474  80.405  26.225  0.00  0.00      PROA  
ATOM   1247 HD12 LEU P  77      57.030  80.187  25.116  0.00  0.00      PROA  
ATOM   1248 HD13 LEU P  77      58.698  79.637  24.679  0.00  0.00      PROA  
ATOM   1249  CD2 LEU P  77      56.796  77.529  24.973  0.00  0.00      PROA  
ATOM   1250 HD21 LEU P  77      55.864  78.085  24.736  0.00  0.00      PROA  
ATOM   1251 HD22 LEU P  77      56.428  76.520  25.259  0.00  0.00      PROA  
ATOM   1252 HD23 LEU P  77      57.289  77.452  23.980  0.00  0.00      PROA  
ATOM   1253  C   LEU P  77      59.847  75.256  27.105  0.00  0.00      PROA  
ATOM   1254  O   LEU P  77      59.932  74.455  26.143  0.00  0.00      PROA  
ATOM   1255  N   GLU P  78      60.820  75.194  28.015  0.00  0.00      PROA  
ATOM   1256  HN  GLU P  78      60.758  75.848  28.765  0.00  0.00      PROA  
ATOM   1257  CA  GLU P  78      61.989  74.255  28.051  0.00  0.00      PROA  
ATOM   1258  HA  GLU P  78      62.580  74.331  27.150  0.00  0.00      PROA  
ATOM   1259  CB  GLU P  78      62.990  74.734  29.088  0.00  0.00      PROA  
ATOM   1260  HB1 GLU P  78      63.830  74.011  29.170  0.00  0.00      PROA  
ATOM   1261  HB2 GLU P  78      62.437  74.667  30.049  0.00  0.00      PROA  
ATOM   1262  CG  GLU P  78      63.457  76.185  28.795  0.00  0.00      PROA  
ATOM   1263  HG1 GLU P  78      62.626  76.889  29.017  0.00  0.00      PROA  
ATOM   1264  HG2 GLU P  78      63.774  76.164  27.731  0.00  0.00      PROA  
ATOM   1265  CD  GLU P  78      64.719  76.605  29.608  0.00  0.00      PROA  
ATOM   1266  OE1 GLU P  78      65.308  75.781  30.355  0.00  0.00      PROA  
ATOM   1267  OE2 GLU P  78      65.151  77.806  29.451  0.00  0.00      PROA  
ATOM   1268  C   GLU P  78      61.578  72.823  28.402  0.00  0.00      PROA  
ATOM   1269  O   GLU P  78      62.090  71.838  27.889  0.00  0.00      PROA  
ATOM   1270  N   ASP P  79      60.585  72.752  29.275  0.00  0.00      PROA  
ATOM   1271  HN  ASP P  79      60.294  73.592  29.726  0.00  0.00      PROA  
ATOM   1272  CA  ASP P  79      59.931  71.537  29.631  0.00  0.00      PROA  
ATOM   1273  HA  ASP P  79      60.658  70.863  30.059  0.00  0.00      PROA  
ATOM   1274  CB  ASP P  79      58.908  71.767  30.705  0.00  0.00      PROA  
ATOM   1275  HB1 ASP P  79      58.534  70.811  31.128  0.00  0.00      PROA  
ATOM   1276  HB2 ASP P  79      58.103  72.430  30.323  0.00  0.00      PROA  
ATOM   1277  CG  ASP P  79      59.471  72.528  31.942  0.00  0.00      PROA  
ATOM   1278  OD1 ASP P  79      58.503  72.724  32.813  0.00  0.00      PROA  
ATOM   1279  OD2 ASP P  79      60.652  72.893  32.152  0.00  0.00      PROA  
ATOM   1280  C   ASP P  79      59.205  70.814  28.494  0.00  0.00      PROA  
ATOM   1281  O   ASP P  79      59.270  69.619  28.348  0.00  0.00      PROA  
ATOM   1282  N   LEU P  80      58.444  71.503  27.690  0.00  0.00      PROA  
ATOM   1283  HN  LEU P  80      58.273  72.448  27.958  0.00  0.00      PROA  
ATOM   1284  CA  LEU P  80      57.855  70.995  26.381  0.00  0.00      PROA  
ATOM   1285  HA  LEU P  80      57.221  70.134  26.532  0.00  0.00      PROA  
ATOM   1286  CB  LEU P  80      56.979  72.130  25.612  0.00  0.00      PROA  
ATOM   1287  HB1 LEU P  80      56.612  71.784  24.623  0.00  0.00      PROA  
ATOM   1288  HB2 LEU P  80      57.543  73.084  25.531  0.00  0.00      PROA  
ATOM   1289  CG  LEU P  80      55.726  72.567  26.375  0.00  0.00      PROA  
ATOM   1290  HG  LEU P  80      55.934  72.719  27.456  0.00  0.00      PROA  
ATOM   1291  CD1 LEU P  80      55.051  73.865  25.825  0.00  0.00      PROA  
ATOM   1292 HD11 LEU P  80      54.019  73.838  26.237  0.00  0.00      PROA  
ATOM   1293 HD12 LEU P  80      55.064  73.777  24.717  0.00  0.00      PROA  
ATOM   1294 HD13 LEU P  80      55.612  74.774  26.132  0.00  0.00      PROA  
ATOM   1295  CD2 LEU P  80      54.760  71.400  26.404  0.00  0.00      PROA  
ATOM   1296 HD21 LEU P  80      54.576  70.898  25.431  0.00  0.00      PROA  
ATOM   1297 HD22 LEU P  80      53.795  71.756  26.823  0.00  0.00      PROA  
ATOM   1298 HD23 LEU P  80      55.023  70.643  27.173  0.00  0.00      PROA  
ATOM   1299  C   LEU P  80      58.970  70.603  25.508  0.00  0.00      PROA  
ATOM   1300  O   LEU P  80      58.938  69.453  25.015  0.00  0.00      PROA  
ATOM   1301  N   GLU P  81      60.034  71.408  25.390  0.00  0.00      PROA  
ATOM   1302  HN  GLU P  81      60.160  72.299  25.819  0.00  0.00      PROA  
ATOM   1303  CA  GLU P  81      61.144  70.897  24.600  0.00  0.00      PROA  
ATOM   1304  HA  GLU P  81      60.819  70.618  23.608  0.00  0.00      PROA  
ATOM   1305  CB  GLU P  81      62.222  71.946  24.347  0.00  0.00      PROA  
ATOM   1306  HB1 GLU P  81      63.121  71.405  23.980  0.00  0.00      PROA  
ATOM   1307  HB2 GLU P  81      62.585  72.314  25.331  0.00  0.00      PROA  
ATOM   1308  CG  GLU P  81      61.832  73.004  23.321  0.00  0.00      PROA  
ATOM   1309  HG1 GLU P  81      61.157  73.773  23.752  0.00  0.00      PROA  
ATOM   1310  HG2 GLU P  81      61.261  72.633  22.443  0.00  0.00      PROA  
ATOM   1311  CD  GLU P  81      63.069  73.733  22.833  0.00  0.00      PROA  
ATOM   1312  OE1 GLU P  81      62.856  74.681  22.074  0.00  0.00      PROA  
ATOM   1313  OE2 GLU P  81      64.255  73.421  23.234  0.00  0.00      PROA  
ATOM   1314  C   GLU P  81      61.834  69.601  25.153  0.00  0.00      PROA  
ATOM   1315  O   GLU P  81      62.112  68.678  24.402  0.00  0.00      PROA  
ATOM   1316  N   THR P  82      62.043  69.492  26.449  0.00  0.00      PROA  
ATOM   1317  HN  THR P  82      61.946  70.339  26.966  0.00  0.00      PROA  
ATOM   1318  CA  THR P  82      62.728  68.378  27.105  0.00  0.00      PROA  
ATOM   1319  HA  THR P  82      63.622  68.126  26.552  0.00  0.00      PROA  
ATOM   1320  CB  THR P  82      63.169  68.605  28.577  0.00  0.00      PROA  
ATOM   1321  HB  THR P  82      62.290  68.934  29.170  0.00  0.00      PROA  
ATOM   1322  OG1 THR P  82      64.034  69.733  28.693  0.00  0.00      PROA  
ATOM   1323  HG1 THR P  82      63.422  70.440  28.473  0.00  0.00      PROA  
ATOM   1324  CG2 THR P  82      63.804  67.401  29.252  0.00  0.00      PROA  
ATOM   1325 HG21 THR P  82      64.736  67.186  28.687  0.00  0.00      PROA  
ATOM   1326 HG22 THR P  82      63.236  66.447  29.215  0.00  0.00      PROA  
ATOM   1327 HG23 THR P  82      64.087  67.606  30.307  0.00  0.00      PROA  
ATOM   1328  C   THR P  82      61.897  67.131  27.051  0.00  0.00      PROA  
ATOM   1329  O   THR P  82      62.370  66.072  26.742  0.00  0.00      PROA  
ATOM   1330  N   LEU P  83      60.577  67.260  27.265  0.00  0.00      PROA  
ATOM   1331  HN  LEU P  83      60.122  68.108  27.523  0.00  0.00      PROA  
ATOM   1332  CA  LEU P  83      59.574  66.203  27.052  0.00  0.00      PROA  
ATOM   1333  HA  LEU P  83      59.766  65.392  27.739  0.00  0.00      PROA  
ATOM   1334  CB  LEU P  83      58.157  66.637  27.486  0.00  0.00      PROA  
ATOM   1335  HB1 LEU P  83      57.978  67.583  26.932  0.00  0.00      PROA  
ATOM   1336  HB2 LEU P  83      58.083  67.020  28.527  0.00  0.00      PROA  
ATOM   1337  CG  LEU P  83      56.974  65.639  27.358  0.00  0.00      PROA  
ATOM   1338  HG  LEU P  83      57.181  65.052  26.438  0.00  0.00      PROA  
ATOM   1339  CD1 LEU P  83      56.928  64.631  28.544  0.00  0.00      PROA  
ATOM   1340 HD11 LEU P  83      57.005  65.075  29.560  0.00  0.00      PROA  
ATOM   1341 HD12 LEU P  83      57.732  63.866  28.494  0.00  0.00      PROA  
ATOM   1342 HD13 LEU P  83      55.914  64.178  28.507  0.00  0.00      PROA  
ATOM   1343  CD2 LEU P  83      55.631  66.399  27.348  0.00  0.00      PROA  
ATOM   1344 HD21 LEU P  83      54.807  65.661  27.242  0.00  0.00      PROA  
ATOM   1345 HD22 LEU P  83      55.421  67.022  26.452  0.00  0.00      PROA  
ATOM   1346 HD23 LEU P  83      55.487  67.054  28.234  0.00  0.00      PROA  
ATOM   1347  C   LEU P  83      59.542  65.689  25.635  0.00  0.00      PROA  
ATOM   1348  O   LEU P  83      59.600  64.508  25.386  0.00  0.00      PROA  
ATOM   1349  N   ARG P  84      59.611  66.590  24.631  0.00  0.00      PROA  
ATOM   1350  HN  ARG P  84      59.478  67.564  24.803  0.00  0.00      PROA  
ATOM   1351  CA  ARG P  84      59.679  66.217  23.253  0.00  0.00      PROA  
ATOM   1352  HA  ARG P  84      58.881  65.585  22.892  0.00  0.00      PROA  
ATOM   1353  CB  ARG P  84      59.457  67.422  22.326  0.00  0.00      PROA  
ATOM   1354  HB1 ARG P  84      59.799  67.203  21.291  0.00  0.00      PROA  
ATOM   1355  HB2 ARG P  84      60.113  68.259  22.647  0.00  0.00      PROA  
ATOM   1356  CG  ARG P  84      58.001  67.917  22.359  0.00  0.00      PROA  
ATOM   1357  HG1 ARG P  84      57.545  67.952  23.372  0.00  0.00      PROA  
ATOM   1358  HG2 ARG P  84      57.419  67.237  21.701  0.00  0.00      PROA  
ATOM   1359  CD  ARG P  84      57.970  69.400  21.899  0.00  0.00      PROA  
ATOM   1360  HD1 ARG P  84      58.405  69.486  20.880  0.00  0.00      PROA  
ATOM   1361  HD2 ARG P  84      58.372  70.034  22.717  0.00  0.00      PROA  
ATOM   1362  NE  ARG P  84      56.519  69.804  21.919  0.00  0.00      PROA  
ATOM   1363  HE  ARG P  84      55.859  69.163  22.310  0.00  0.00      PROA  
ATOM   1364  CZ  ARG P  84      56.152  71.046  21.565  0.00  0.00      PROA  
ATOM   1365  NH1 ARG P  84      57.064  71.921  21.197  0.00  0.00      PROA  
ATOM   1366 HH11 ARG P  84      58.030  71.663  21.171  0.00  0.00      PROA  
ATOM   1367 HH12 ARG P  84      56.745  72.862  21.307  0.00  0.00      PROA  
ATOM   1368  NH2 ARG P  84      54.879  71.458  21.714  0.00  0.00      PROA  
ATOM   1369 HH21 ARG P  84      54.100  70.885  21.970  0.00  0.00      PROA  
ATOM   1370 HH22 ARG P  84      54.599  72.291  21.238  0.00  0.00      PROA  
ATOM   1371  C   ARG P  84      60.982  65.600  22.807  0.00  0.00      PROA  
ATOM   1372  O   ARG P  84      60.960  64.569  22.094  0.00  0.00      PROA  
ATOM   1373  N   LEU P  85      62.223  66.014  23.290  0.00  0.00      PROA  
ATOM   1374  HN  LEU P  85      62.350  66.843  23.829  0.00  0.00      PROA  
ATOM   1375  CA  LEU P  85      63.462  65.150  23.128  0.00  0.00      PROA  
ATOM   1376  HA  LEU P  85      63.689  65.039  22.078  0.00  0.00      PROA  
ATOM   1377  CB  LEU P  85      64.683  65.951  23.747  0.00  0.00      PROA  
ATOM   1378  HB1 LEU P  85      64.228  66.420  24.645  0.00  0.00      PROA  
ATOM   1379  HB2 LEU P  85      64.939  66.874  23.185  0.00  0.00      PROA  
ATOM   1380  CG  LEU P  85      65.981  65.241  24.013  0.00  0.00      PROA  
ATOM   1381  HG  LEU P  85      65.863  64.404  24.735  0.00  0.00      PROA  
ATOM   1382  CD1 LEU P  85      66.677  64.873  22.700  0.00  0.00      PROA  
ATOM   1383 HD11 LEU P  85      66.174  64.084  22.100  0.00  0.00      PROA  
ATOM   1384 HD12 LEU P  85      67.680  64.476  22.965  0.00  0.00      PROA  
ATOM   1385 HD13 LEU P  85      66.751  65.760  22.036  0.00  0.00      PROA  
ATOM   1386  CD2 LEU P  85      66.964  66.133  24.798  0.00  0.00      PROA  
ATOM   1387 HD21 LEU P  85      67.992  65.724  24.901  0.00  0.00      PROA  
ATOM   1388 HD22 LEU P  85      66.588  66.563  25.751  0.00  0.00      PROA  
ATOM   1389 HD23 LEU P  85      67.117  66.990  24.107  0.00  0.00      PROA  
ATOM   1390  C   LEU P  85      63.300  63.721  23.757  0.00  0.00      PROA  
ATOM   1391  O   LEU P  85      63.592  62.697  23.180  0.00  0.00      PROA  
ATOM   1392  N   PHE P  86      62.709  63.687  24.999  0.00  0.00      PROA  
ATOM   1393  HN  PHE P  86      62.425  64.579  25.342  0.00  0.00      PROA  
ATOM   1394  CA  PHE P  86      62.364  62.457  25.707  0.00  0.00      PROA  
ATOM   1395  HA  PHE P  86      63.290  61.902  25.726  0.00  0.00      PROA  
ATOM   1396  CB  PHE P  86      61.964  62.778  27.231  0.00  0.00      PROA  
ATOM   1397  HB1 PHE P  86      61.470  61.895  27.691  0.00  0.00      PROA  
ATOM   1398  HB2 PHE P  86      61.174  63.559  27.230  0.00  0.00      PROA  
ATOM   1399  CG  PHE P  86      62.989  63.158  28.247  0.00  0.00      PROA  
ATOM   1400  CD1 PHE P  86      64.422  62.976  27.981  0.00  0.00      PROA  
ATOM   1401  HD1 PHE P  86      64.729  62.704  26.981  0.00  0.00      PROA  
ATOM   1402  CE1 PHE P  86      65.330  63.234  29.002  0.00  0.00      PROA  
ATOM   1403  HE1 PHE P  86      66.377  63.294  28.745  0.00  0.00      PROA  
ATOM   1404  CZ  PHE P  86      64.882  63.616  30.237  0.00  0.00      PROA  
ATOM   1405  HZ  PHE P  86      65.670  63.736  30.966  0.00  0.00      PROA  
ATOM   1406  CD2 PHE P  86      62.595  63.547  29.520  0.00  0.00      PROA  
ATOM   1407  HD2 PHE P  86      61.551  63.483  29.791  0.00  0.00      PROA  
ATOM   1408  CE2 PHE P  86      63.525  63.863  30.482  0.00  0.00      PROA  
ATOM   1409  HE2 PHE P  86      63.202  64.182  31.462  0.00  0.00      PROA  
ATOM   1410  C   PHE P  86      61.354  61.560  25.005  0.00  0.00      PROA  
ATOM   1411  O   PHE P  86      61.604  60.346  24.969  0.00  0.00      PROA  
ATOM   1412  N   SER P  87      60.276  62.102  24.404  0.00  0.00      PROA  
ATOM   1413  HN  SER P  87      60.075  63.072  24.513  0.00  0.00      PROA  
ATOM   1414  CA  SER P  87      59.282  61.420  23.604  0.00  0.00      PROA  
ATOM   1415  HA  SER P  87      58.746  60.796  24.303  0.00  0.00      PROA  
ATOM   1416  CB  SER P  87      58.289  62.401  23.042  0.00  0.00      PROA  
ATOM   1417  HB1 SER P  87      57.551  61.898  22.382  0.00  0.00      PROA  
ATOM   1418  HB2 SER P  87      58.773  63.221  22.469  0.00  0.00      PROA  
ATOM   1419  OG  SER P  87      57.551  63.053  24.154  0.00  0.00      PROA  
ATOM   1420  HG1 SER P  87      58.120  63.623  24.676  0.00  0.00      PROA  
ATOM   1421  C   SER P  87      59.908  60.566  22.467  0.00  0.00      PROA  
ATOM   1422  O   SER P  87      59.692  59.450  22.170  0.00  0.00      PROA  
ATOM   1423  N   ARG P  88      60.976  61.154  21.850  0.00  0.00      PROA  
ATOM   1424  HN  ARG P  88      61.208  62.100  22.059  0.00  0.00      PROA  
ATOM   1425  CA  ARG P  88      61.784  60.529  20.903  0.00  0.00      PROA  
ATOM   1426  HA  ARG P  88      61.133  60.089  20.162  0.00  0.00      PROA  
ATOM   1427  CB  ARG P  88      62.646  61.699  20.204  0.00  0.00      PROA  
ATOM   1428  HB1 ARG P  88      63.503  61.213  19.691  0.00  0.00      PROA  
ATOM   1429  HB2 ARG P  88      62.984  62.392  21.004  0.00  0.00      PROA  
ATOM   1430  CG  ARG P  88      61.707  62.499  19.235  0.00  0.00      PROA  
ATOM   1431  HG1 ARG P  88      60.732  62.563  19.762  0.00  0.00      PROA  
ATOM   1432  HG2 ARG P  88      61.597  61.891  18.312  0.00  0.00      PROA  
ATOM   1433  CD  ARG P  88      62.226  63.902  18.924  0.00  0.00      PROA  
ATOM   1434  HD1 ARG P  88      62.164  64.555  19.821  0.00  0.00      PROA  
ATOM   1435  HD2 ARG P  88      61.485  64.213  18.157  0.00  0.00      PROA  
ATOM   1436  NE  ARG P  88      63.564  63.788  18.282  0.00  0.00      PROA  
ATOM   1437  HE  ARG P  88      63.813  63.030  17.678  0.00  0.00      PROA  
ATOM   1438  CZ  ARG P  88      64.635  64.461  18.720  0.00  0.00      PROA  
ATOM   1439  NH1 ARG P  88      64.536  65.501  19.578  0.00  0.00      PROA  
ATOM   1440 HH11 ARG P  88      63.658  65.931  19.786  0.00  0.00      PROA  
ATOM   1441 HH12 ARG P  88      65.345  66.087  19.619  0.00  0.00      PROA  
ATOM   1442  NH2 ARG P  88      65.845  64.192  18.233  0.00  0.00      PROA  
ATOM   1443 HH21 ARG P  88      66.110  63.545  17.519  0.00  0.00      PROA  
ATOM   1444 HH22 ARG P  88      66.602  64.645  18.703  0.00  0.00      PROA  
ATOM   1445  C   ARG P  88      62.851  59.579  21.430  0.00  0.00      PROA  
ATOM   1446  O   ARG P  88      63.353  58.720  20.724  0.00  0.00      PROA  
ATOM   1447  N   VAL P  89      63.302  59.687  22.712  0.00  0.00      PROA  
ATOM   1448  HN  VAL P  89      63.074  60.495  23.250  0.00  0.00      PROA  
ATOM   1449  CA  VAL P  89      64.164  58.667  23.298  0.00  0.00      PROA  
ATOM   1450  HA  VAL P  89      65.091  58.697  22.744  0.00  0.00      PROA  
ATOM   1451  CB  VAL P  89      64.612  58.997  24.759  0.00  0.00      PROA  
ATOM   1452  HB  VAL P  89      63.737  59.358  25.342  0.00  0.00      PROA  
ATOM   1453  CG1 VAL P  89      65.242  57.821  25.493  0.00  0.00      PROA  
ATOM   1454 HG11 VAL P  89      64.403  57.195  25.862  0.00  0.00      PROA  
ATOM   1455 HG12 VAL P  89      65.757  58.288  26.361  0.00  0.00      PROA  
ATOM   1456 HG13 VAL P  89      65.979  57.263  24.877  0.00  0.00      PROA  
ATOM   1457  CG2 VAL P  89      65.528  60.252  24.694  0.00  0.00      PROA  
ATOM   1458 HG21 VAL P  89      65.353  61.138  24.047  0.00  0.00      PROA  
ATOM   1459 HG22 VAL P  89      66.534  59.782  24.661  0.00  0.00      PROA  
ATOM   1460 HG23 VAL P  89      65.472  60.808  25.654  0.00  0.00      PROA  
ATOM   1461  C   VAL P  89      63.568  57.328  23.391  0.00  0.00      PROA  
ATOM   1462  O   VAL P  89      64.179  56.350  22.998  0.00  0.00      PROA  
ATOM   1463  N   ILE P  90      62.322  57.269  23.811  0.00  0.00      PROA  
ATOM   1464  HN  ILE P  90      61.864  58.121  24.052  0.00  0.00      PROA  
ATOM   1465  CA  ILE P  90      61.607  55.984  24.126  0.00  0.00      PROA  
ATOM   1466  HA  ILE P  90      62.161  55.580  24.960  0.00  0.00      PROA  
ATOM   1467  CB  ILE P  90      60.125  56.104  24.549  0.00  0.00      PROA  
ATOM   1468  HB  ILE P  90      59.363  56.173  23.743  0.00  0.00      PROA  
ATOM   1469  CG2 ILE P  90      59.815  54.796  25.292  0.00  0.00      PROA  
ATOM   1470 HG21 ILE P  90      58.756  54.764  25.626  0.00  0.00      PROA  
ATOM   1471 HG22 ILE P  90      60.308  54.699  26.282  0.00  0.00      PROA  
ATOM   1472 HG23 ILE P  90      59.958  53.844  24.735  0.00  0.00      PROA  
ATOM   1473  CG1 ILE P  90      59.879  57.382  25.368  0.00  0.00      PROA  
ATOM   1474 HG11 ILE P  90      60.115  58.346  24.871  0.00  0.00      PROA  
ATOM   1475 HG12 ILE P  90      60.663  57.408  26.155  0.00  0.00      PROA  
ATOM   1476  CD  ILE P  90      58.485  57.375  26.066  0.00  0.00      PROA  
ATOM   1477  HD1 ILE P  90      57.666  57.246  25.326  0.00  0.00      PROA  
ATOM   1478  HD2 ILE P  90      58.279  58.283  26.673  0.00  0.00      PROA  
ATOM   1479  HD3 ILE P  90      58.184  56.550  26.747  0.00  0.00      PROA  
ATOM   1480  C   ILE P  90      61.678  54.955  23.023  0.00  0.00      PROA  
ATOM   1481  O   ILE P  90      62.161  53.865  23.239  0.00  0.00      PROA  
ATOM   1482  N   PRO P  91      61.335  55.251  21.763  0.00  0.00      PROA  
ATOM   1483  CD  PRO P  91      60.635  56.465  21.324  0.00  0.00      PROA  
ATOM   1484  HD1 PRO P  91      61.230  57.359  21.608  0.00  0.00      PROA  
ATOM   1485  HD2 PRO P  91      59.634  56.569  21.794  0.00  0.00      PROA  
ATOM   1486  CA  PRO P  91      61.412  54.202  20.727  0.00  0.00      PROA  
ATOM   1487  HA  PRO P  91      61.154  53.254  21.177  0.00  0.00      PROA  
ATOM   1488  CB  PRO P  91      60.514  54.766  19.627  0.00  0.00      PROA  
ATOM   1489  HB1 PRO P  91      59.522  54.270  19.699  0.00  0.00      PROA  
ATOM   1490  HB2 PRO P  91      61.015  54.604  18.648  0.00  0.00      PROA  
ATOM   1491  CG  PRO P  91      60.551  56.234  19.843  0.00  0.00      PROA  
ATOM   1492  HG1 PRO P  91      61.451  56.570  19.284  0.00  0.00      PROA  
ATOM   1493  HG2 PRO P  91      59.628  56.745  19.494  0.00  0.00      PROA  
ATOM   1494  C   PRO P  91      62.800  54.049  20.191  0.00  0.00      PROA  
ATOM   1495  O   PRO P  91      63.108  53.132  19.504  0.00  0.00      PROA  
ATOM   1496  N   GLU P  92      63.745  54.951  20.576  0.00  0.00      PROA  
ATOM   1497  HN  GLU P  92      63.489  55.624  21.266  0.00  0.00      PROA  
ATOM   1498  CA  GLU P  92      65.142  54.896  20.049  0.00  0.00      PROA  
ATOM   1499  HA  GLU P  92      65.206  54.302  19.149  0.00  0.00      PROA  
ATOM   1500  CB  GLU P  92      65.687  56.275  19.883  0.00  0.00      PROA  
ATOM   1501  HB1 GLU P  92      66.795  56.241  19.813  0.00  0.00      PROA  
ATOM   1502  HB2 GLU P  92      65.517  56.846  20.821  0.00  0.00      PROA  
ATOM   1503  CG  GLU P  92      65.226  56.892  18.526  0.00  0.00      PROA  
ATOM   1504  HG1 GLU P  92      65.812  57.833  18.459  0.00  0.00      PROA  
ATOM   1505  HG2 GLU P  92      64.168  57.231  18.499  0.00  0.00      PROA  
ATOM   1506  CD  GLU P  92      65.492  56.140  17.182  0.00  0.00      PROA  
ATOM   1507  OE1 GLU P  92      66.611  55.641  16.993  0.00  0.00      PROA  
ATOM   1508  OE2 GLU P  92      64.598  56.303  16.297  0.00  0.00      PROA  
ATOM   1509  C   GLU P  92      66.097  54.095  21.121  0.00  0.00      PROA  
ATOM   1510  O   GLU P  92      67.235  53.714  20.833  0.00  0.00      PROA  
ATOM   1511  N   TYR P  93      65.517  53.672  22.307  0.00  0.00      PROA  
ATOM   1512  HN  TYR P  93      64.719  54.116  22.707  0.00  0.00      PROA  
ATOM   1513  CA  TYR P  93      66.075  52.774  23.253  0.00  0.00      PROA  
ATOM   1514  HA  TYR P  93      66.882  52.320  22.697  0.00  0.00      PROA  
ATOM   1515  CB  TYR P  93      66.823  53.484  24.393  0.00  0.00      PROA  
ATOM   1516  HB1 TYR P  93      67.139  52.787  25.199  0.00  0.00      PROA  
ATOM   1517  HB2 TYR P  93      66.104  54.145  24.922  0.00  0.00      PROA  
ATOM   1518  CG  TYR P  93      67.979  54.306  23.921  0.00  0.00      PROA  
ATOM   1519  CD1 TYR P  93      67.861  55.688  23.545  0.00  0.00      PROA  
ATOM   1520  HD1 TYR P  93      66.918  56.211  23.594  0.00  0.00      PROA  
ATOM   1521  CE1 TYR P  93      68.996  56.410  23.243  0.00  0.00      PROA  
ATOM   1522  HE1 TYR P  93      68.905  57.434  22.914  0.00  0.00      PROA  
ATOM   1523  CZ  TYR P  93      70.252  55.873  23.393  0.00  0.00      PROA  
ATOM   1524  OH  TYR P  93      71.380  56.650  23.023  0.00  0.00      PROA  
ATOM   1525  HH  TYR P  93      72.120  56.046  23.119  0.00  0.00      PROA  
ATOM   1526  CD2 TYR P  93      69.336  53.772  24.018  0.00  0.00      PROA  
ATOM   1527  HD2 TYR P  93      69.404  52.751  24.361  0.00  0.00      PROA  
ATOM   1528  CE2 TYR P  93      70.483  54.540  23.789  0.00  0.00      PROA  
ATOM   1529  HE2 TYR P  93      71.455  54.101  23.964  0.00  0.00      PROA  
ATOM   1530  C   TYR P  93      65.111  51.644  23.727  0.00  0.00      PROA  
ATOM   1531  O   TYR P  93      65.354  50.899  24.677  0.00  0.00      PROA  
ATOM   1532  N   CYS P  94      64.040  51.409  22.980  0.00  0.00      PROA  
ATOM   1533  HN  CYS P  94      63.865  51.863  22.110  0.00  0.00      PROA  
ATOM   1534  CA  CYS P  94      63.151  50.301  23.230  0.00  0.00      PROA  
ATOM   1535  HA  CYS P  94      63.671  49.481  23.702  0.00  0.00      PROA  
ATOM   1536  CB  CYS P  94      62.005  50.645  24.187  0.00  0.00      PROA  
ATOM   1537  HB1 CYS P  94      61.214  51.345  23.840  0.00  0.00      PROA  
ATOM   1538  HB2 CYS P  94      62.570  51.184  24.977  0.00  0.00      PROA  
ATOM   1539  SG  CYS P  94      61.158  49.189  24.913  0.00  0.00      PROA  
ATOM   1540  HG1 CYS P  94      60.329  49.073  23.886  0.00  0.00      PROA  
ATOM   1541  C   CYS P  94      62.529  49.782  21.962  0.00  0.00      PROA  
ATOM   1542  O   CYS P  94      62.113  50.570  21.097  0.00  0.00      PROA  
ATOM   1543  N   ARG P  95      62.540  48.474  21.750  0.00  0.00      PROA  
ATOM   1544  HN  ARG P  95      62.919  47.748  22.319  0.00  0.00      PROA  
ATOM   1545  CA  ARG P  95      62.038  47.846  20.545  0.00  0.00      PROA  
ATOM   1546  HA  ARG P  95      62.677  48.176  19.739  0.00  0.00      PROA  
ATOM   1547  CB  ARG P  95      62.148  46.300  20.637  0.00  0.00      PROA  
ATOM   1548  HB1 ARG P  95      61.801  45.926  19.650  0.00  0.00      PROA  
ATOM   1549  HB2 ARG P  95      61.505  45.946  21.471  0.00  0.00      PROA  
ATOM   1550  CG  ARG P  95      63.602  45.754  20.968  0.00  0.00      PROA  
ATOM   1551  HG1 ARG P  95      63.995  46.085  21.953  0.00  0.00      PROA  
ATOM   1552  HG2 ARG P  95      64.282  46.334  20.308  0.00  0.00      PROA  
ATOM   1553  CD  ARG P  95      63.905  44.236  20.828  0.00  0.00      PROA  
ATOM   1554  HD1 ARG P  95      64.979  44.131  21.090  0.00  0.00      PROA  
ATOM   1555  HD2 ARG P  95      63.714  43.833  19.811  0.00  0.00      PROA  
ATOM   1556  NE  ARG P  95      63.067  43.589  21.827  0.00  0.00      PROA  
ATOM   1557  HE  ARG P  95      62.593  44.108  22.539  0.00  0.00      PROA  
ATOM   1558  CZ  ARG P  95      63.026  42.287  21.997  0.00  0.00      PROA  
ATOM   1559  NH1 ARG P  95      63.753  41.563  21.210  0.00  0.00      PROA  
ATOM   1560 HH11 ARG P  95      64.300  41.966  20.476  0.00  0.00      PROA  
ATOM   1561 HH12 ARG P  95      63.851  40.598  21.449  0.00  0.00      PROA  
ATOM   1562  NH2 ARG P  95      62.167  41.807  22.881  0.00  0.00      PROA  
ATOM   1563 HH21 ARG P  95      61.629  42.472  23.399  0.00  0.00      PROA  
ATOM   1564 HH22 ARG P  95      62.039  40.816  22.851  0.00  0.00      PROA  
ATOM   1565  C   ARG P  95      60.566  48.166  20.211  0.00  0.00      PROA  
ATOM   1566  O   ARG P  95      60.297  48.635  19.071  0.00  0.00      PROA  
ATOM   1567  N   ALA P  96      59.636  48.074  21.210  0.00  0.00      PROA  
ATOM   1568  HN  ALA P  96      59.879  47.761  22.124  0.00  0.00      PROA  
ATOM   1569  CA  ALA P  96      58.200  48.334  21.051  0.00  0.00      PROA  
ATOM   1570  HA  ALA P  96      57.870  48.864  20.170  0.00  0.00      PROA  
ATOM   1571  CB  ALA P  96      57.348  47.071  21.182  0.00  0.00      PROA  
ATOM   1572  HB1 ALA P  96      57.526  46.552  22.148  0.00  0.00      PROA  
ATOM   1573  HB2 ALA P  96      57.746  46.317  20.470  0.00  0.00      PROA  
ATOM   1574  HB3 ALA P  96      56.262  47.136  20.955  0.00  0.00      PROA  
ATOM   1575  C   ALA P  96      57.870  49.306  22.161  0.00  0.00      PROA  
ATOM   1576  O   ALA P  96      58.629  49.599  23.073  0.00  0.00      PROA  
ATOM   1577  N   LEU P  97      56.697  49.820  22.040  0.00  0.00      PROA  
ATOM   1578  HN  LEU P  97      56.193  49.606  21.206  0.00  0.00      PROA  
ATOM   1579  CA  LEU P  97      56.145  50.814  22.894  0.00  0.00      PROA  
ATOM   1580  HA  LEU P  97      56.916  51.189  23.551  0.00  0.00      PROA  
ATOM   1581  CB  LEU P  97      55.509  51.929  22.102  0.00  0.00      PROA  
ATOM   1582  HB1 LEU P  97      55.005  52.672  22.756  0.00  0.00      PROA  
ATOM   1583  HB2 LEU P  97      54.786  51.446  21.411  0.00  0.00      PROA  
ATOM   1584  CG  LEU P  97      56.405  52.721  21.212  0.00  0.00      PROA  
ATOM   1585  HG  LEU P  97      57.022  51.999  20.636  0.00  0.00      PROA  
ATOM   1586  CD1 LEU P  97      55.504  53.445  20.236  0.00  0.00      PROA  
ATOM   1587 HD11 LEU P  97      54.994  52.793  19.494  0.00  0.00      PROA  
ATOM   1588 HD12 LEU P  97      56.148  54.163  19.685  0.00  0.00      PROA  
ATOM   1589 HD13 LEU P  97      54.769  54.105  20.746  0.00  0.00      PROA  
ATOM   1590  CD2 LEU P  97      57.256  53.677  22.008  0.00  0.00      PROA  
ATOM   1591 HD21 LEU P  97      56.583  54.277  22.657  0.00  0.00      PROA  
ATOM   1592 HD22 LEU P  97      57.789  54.381  21.334  0.00  0.00      PROA  
ATOM   1593 HD23 LEU P  97      58.001  53.080  22.576  0.00  0.00      PROA  
ATOM   1594  C   LEU P  97      55.123  50.208  23.837  0.00  0.00      PROA  
ATOM   1595  O   LEU P  97      54.145  50.874  24.158  0.00  0.00      PROA  
ATOM   1596  N   GLU P  98      55.369  48.957  24.321  0.00  0.00      PROA  
ATOM   1597  HN  GLU P  98      56.200  48.490  24.029  0.00  0.00      PROA  
ATOM   1598  CA  GLU P  98      54.462  48.224  25.190  0.00  0.00      PROA  
ATOM   1599  HA  GLU P  98      53.658  48.849  25.551  0.00  0.00      PROA  
ATOM   1600  CB  GLU P  98      53.667  47.239  24.351  0.00  0.00      PROA  
ATOM   1601  HB1 GLU P  98      52.914  46.670  24.938  0.00  0.00      PROA  
ATOM   1602  HB2 GLU P  98      54.264  46.467  23.818  0.00  0.00      PROA  
ATOM   1603  CG  GLU P  98      52.776  47.799  23.190  0.00  0.00      PROA  
ATOM   1604  HG1 GLU P  98      53.287  48.314  22.349  0.00  0.00      PROA  
ATOM   1605  HG2 GLU P  98      52.159  48.633  23.588  0.00  0.00      PROA  
ATOM   1606  CD  GLU P  98      51.686  46.869  22.578  0.00  0.00      PROA  
ATOM   1607  OE1 GLU P  98      50.788  47.402  22.012  0.00  0.00      PROA  
ATOM   1608  OE2 GLU P  98      51.764  45.628  22.786  0.00  0.00      PROA  
ATOM   1609  C   GLU P  98      55.217  47.723  26.417  0.00  0.00      PROA  
ATOM   1610  O   GLU P  98      56.420  47.720  26.444  0.00  0.00      PROA  
ATOM   1611  N   GLU P  99      54.418  47.435  27.505  0.00  0.00      PROA  
ATOM   1612  HN  GLU P  99      53.429  47.385  27.385  0.00  0.00      PROA  
ATOM   1613  CA  GLU P  99      54.795  47.200  28.842  0.00  0.00      PROA  
ATOM   1614  HA  GLU P  99      54.979  48.099  29.411  0.00  0.00      PROA  
ATOM   1615  CB  GLU P  99      53.597  46.621  29.561  0.00  0.00      PROA  
ATOM   1616  HB1 GLU P  99      53.974  46.163  30.501  0.00  0.00      PROA  
ATOM   1617  HB2 GLU P  99      53.143  45.759  29.029  0.00  0.00      PROA  
ATOM   1618  CG  GLU P  99      52.435  47.605  29.842  0.00  0.00      PROA  
ATOM   1619  HG1 GLU P  99      52.033  48.113  28.940  0.00  0.00      PROA  
ATOM   1620  HG2 GLU P  99      52.868  48.340  30.555  0.00  0.00      PROA  
ATOM   1621  CD  GLU P  99      51.276  46.950  30.582  0.00  0.00      PROA  
ATOM   1622  OE1 GLU P  99      50.347  46.469  29.917  0.00  0.00      PROA  
ATOM   1623  OE2 GLU P  99      51.263  46.951  31.861  0.00  0.00      PROA  
ATOM   1624  C   GLU P  99      56.051  46.329  29.156  0.00  0.00      PROA  
ATOM   1625  O   GLU P  99      56.979  46.709  29.864  0.00  0.00      PROA  
ATOM   1626  N   ASN P 100      56.099  45.006  28.497  0.00  0.00      PROA  
ATOM   1627  HN  ASN P 100      55.421  44.596  27.892  0.00  0.00      PROA  
ATOM   1628  CA  ASN P 100      57.162  44.111  28.823  0.00  0.00      PROA  
ATOM   1629  HA  ASN P 100      57.262  44.100  29.898  0.00  0.00      PROA  
ATOM   1630  CB  ASN P 100      56.838  42.717  28.229  0.00  0.00      PROA  
ATOM   1631  HB1 ASN P 100      57.730  42.085  28.426  0.00  0.00      PROA  
ATOM   1632  HB2 ASN P 100      56.700  42.766  27.127  0.00  0.00      PROA  
ATOM   1633  CG  ASN P 100      55.630  42.177  28.979  0.00  0.00      PROA  
ATOM   1634  OD1 ASN P 100      55.285  42.527  30.142  0.00  0.00      PROA  
ATOM   1635  ND2 ASN P 100      54.890  41.261  28.325  0.00  0.00      PROA  
ATOM   1636 HD21 ASN P 100      54.388  40.634  28.920  0.00  0.00      PROA  
ATOM   1637 HD22 ASN P 100      54.984  41.178  27.333  0.00  0.00      PROA  
ATOM   1638  C   ASN P 100      58.460  44.608  28.298  0.00  0.00      PROA  
ATOM   1639  O   ASN P 100      59.482  44.652  28.991  0.00  0.00      PROA  
ATOM   1640  N   GLU P 101      58.362  45.145  27.060  0.00  0.00      PROA  
ATOM   1641  HN  GLU P 101      57.449  45.099  26.662  0.00  0.00      PROA  
ATOM   1642  CA  GLU P 101      59.520  45.839  26.441  0.00  0.00      PROA  
ATOM   1643  HA  GLU P 101      60.383  45.190  26.478  0.00  0.00      PROA  
ATOM   1644  CB  GLU P 101      59.143  46.206  24.952  0.00  0.00      PROA  
ATOM   1645  HB1 GLU P 101      60.000  46.781  24.541  0.00  0.00      PROA  
ATOM   1646  HB2 GLU P 101      58.206  46.801  24.897  0.00  0.00      PROA  
ATOM   1647  CG  GLU P 101      58.905  45.020  23.993  0.00  0.00      PROA  
ATOM   1648  HG1 GLU P 101      58.717  45.379  22.959  0.00  0.00      PROA  
ATOM   1649  HG2 GLU P 101      58.088  44.398  24.417  0.00  0.00      PROA  
ATOM   1650  CD  GLU P 101      60.148  44.144  23.988  0.00  0.00      PROA  
ATOM   1651  OE1 GLU P 101      61.258  44.628  23.719  0.00  0.00      PROA  
ATOM   1652  OE2 GLU P 101      60.099  42.921  24.358  0.00  0.00      PROA  
ATOM   1653  C   GLU P 101      59.953  47.064  27.265  0.00  0.00      PROA  
ATOM   1654  O   GLU P 101      61.110  47.121  27.547  0.00  0.00      PROA  
ATOM   1655  N   ILE P 102      59.024  48.025  27.681  0.00  0.00      PROA  
ATOM   1656  HN  ILE P 102      58.042  48.047  27.509  0.00  0.00      PROA  
ATOM   1657  CA  ILE P 102      59.371  49.201  28.502  0.00  0.00      PROA  
ATOM   1658  HA  ILE P 102      60.110  49.754  27.941  0.00  0.00      PROA  
ATOM   1659  CB  ILE P 102      58.131  50.114  28.839  0.00  0.00      PROA  
ATOM   1660  HB  ILE P 102      57.316  49.444  29.188  0.00  0.00      PROA  
ATOM   1661  CG2 ILE P 102      58.371  51.131  29.958  0.00  0.00      PROA  
ATOM   1662 HG21 ILE P 102      58.530  50.606  30.924  0.00  0.00      PROA  
ATOM   1663 HG22 ILE P 102      57.508  51.804  30.148  0.00  0.00      PROA  
ATOM   1664 HG23 ILE P 102      59.275  51.726  29.706  0.00  0.00      PROA  
ATOM   1665  CG1 ILE P 102      57.652  50.743  27.519  0.00  0.00      PROA  
ATOM   1666 HG11 ILE P 102      56.837  51.422  27.848  0.00  0.00      PROA  
ATOM   1667 HG12 ILE P 102      57.227  49.888  26.952  0.00  0.00      PROA  
ATOM   1668  CD  ILE P 102      58.698  51.602  26.790  0.00  0.00      PROA  
ATOM   1669  HD1 ILE P 102      59.599  50.990  26.569  0.00  0.00      PROA  
ATOM   1670  HD2 ILE P 102      58.942  52.470  27.438  0.00  0.00      PROA  
ATOM   1671  HD3 ILE P 102      58.388  51.957  25.784  0.00  0.00      PROA  
ATOM   1672  C   ILE P 102      60.019  48.849  29.868  0.00  0.00      PROA  
ATOM   1673  O   ILE P 102      61.061  49.370  30.272  0.00  0.00      PROA  
ATOM   1674  N   SER P 103      59.455  47.830  30.559  0.00  0.00      PROA  
ATOM   1675  HN  SER P 103      58.716  47.376  30.069  0.00  0.00      PROA  
ATOM   1676  CA  SER P 103      59.972  47.058  31.669  0.00  0.00      PROA  
ATOM   1677  HA  SER P 103      59.960  47.658  32.567  0.00  0.00      PROA  
ATOM   1678  CB  SER P 103      59.041  45.964  32.213  0.00  0.00      PROA  
ATOM   1679  HB1 SER P 103      59.482  45.529  33.135  0.00  0.00      PROA  
ATOM   1680  HB2 SER P 103      58.776  45.169  31.484  0.00  0.00      PROA  
ATOM   1681  OG  SER P 103      57.827  46.595  32.547  0.00  0.00      PROA  
ATOM   1682  HG1 SER P 103      57.275  46.790  31.786  0.00  0.00      PROA  
ATOM   1683  C   SER P 103      61.389  46.453  31.613  0.00  0.00      PROA  
ATOM   1684  O   SER P 103      62.260  46.615  32.478  0.00  0.00      PROA  
ATOM   1685  N   GLU P 104      61.661  45.668  30.535  0.00  0.00      PROA  
ATOM   1686  HN  GLU P 104      60.993  45.416  29.840  0.00  0.00      PROA  
ATOM   1687  CA  GLU P 104      62.939  45.091  30.273  0.00  0.00      PROA  
ATOM   1688  HA  GLU P 104      63.362  44.673  31.174  0.00  0.00      PROA  
ATOM   1689  CB  GLU P 104      62.774  44.071  29.117  0.00  0.00      PROA  
ATOM   1690  HB1 GLU P 104      63.615  43.891  28.414  0.00  0.00      PROA  
ATOM   1691  HB2 GLU P 104      61.936  44.302  28.426  0.00  0.00      PROA  
ATOM   1692  CG  GLU P 104      62.419  42.674  29.696  0.00  0.00      PROA  
ATOM   1693  HG1 GLU P 104      61.344  42.663  29.976  0.00  0.00      PROA  
ATOM   1694  HG2 GLU P 104      63.088  42.406  30.542  0.00  0.00      PROA  
ATOM   1695  CD  GLU P 104      62.626  41.640  28.570  0.00  0.00      PROA  
ATOM   1696  OE1 GLU P 104      63.523  40.844  28.791  0.00  0.00      PROA  
ATOM   1697  OE2 GLU P 104      62.028  41.712  27.473  0.00  0.00      PROA  
ATOM   1698  C   GLU P 104      63.953  46.086  29.765  0.00  0.00      PROA  
ATOM   1699  O   GLU P 104      65.169  45.940  29.922  0.00  0.00      PROA  
ATOM   1700  N   HSD P 105      63.579  47.207  29.059  0.00  0.00      PROA  
ATOM   1701  HN  HSD P 105      62.651  47.273  28.699  0.00  0.00      PROA  
ATOM   1702  CA  HSD P 105      64.513  48.192  28.496  0.00  0.00      PROA  
ATOM   1703  HA  HSD P 105      65.530  47.864  28.338  0.00  0.00      PROA  
ATOM   1704  CB  HSD P 105      64.113  48.704  27.123  0.00  0.00      PROA  
ATOM   1705  HB1 HSD P 105      64.743  49.553  26.783  0.00  0.00      PROA  
ATOM   1706  HB2 HSD P 105      63.072  49.093  27.103  0.00  0.00      PROA  
ATOM   1707  ND1 HSD P 105      63.359  46.637  25.839  0.00  0.00      PROA  
ATOM   1708  HD1 HSD P 105      62.456  46.453  26.227  0.00  0.00      PROA  
ATOM   1709  CG  HSD P 105      64.221  47.617  26.133  0.00  0.00      PROA  
ATOM   1710  CE1 HSD P 105      63.819  46.088  24.697  0.00  0.00      PROA  
ATOM   1711  HE1 HSD P 105      63.359  45.207  24.248  0.00  0.00      PROA  
ATOM   1712  NE2 HSD P 105      64.939  46.575  24.356  0.00  0.00      PROA  
ATOM   1713  CD2 HSD P 105      65.216  47.577  25.253  0.00  0.00      PROA  
ATOM   1714  HD2 HSD P 105      66.137  48.118  25.071  0.00  0.00      PROA  
ATOM   1715  C   HSD P 105      64.547  49.386  29.469  0.00  0.00      PROA  
ATOM   1716  O   HSD P 105      64.927  50.483  29.153  0.00  0.00      PROA  
ATOM   1717  N   CYS P 106      64.098  49.192  30.696  0.00  0.00      PROA  
ATOM   1718  HN  CYS P 106      63.580  48.381  30.955  0.00  0.00      PROA  
ATOM   1719  CA  CYS P 106      64.052  50.240  31.689  0.00  0.00      PROA  
ATOM   1720  HA  CYS P 106      63.557  51.107  31.277  0.00  0.00      PROA  
ATOM   1721  CB  CYS P 106      63.282  49.818  32.937  0.00  0.00      PROA  
ATOM   1722  HB1 CYS P 106      63.445  48.814  33.382  0.00  0.00      PROA  
ATOM   1723  HB2 CYS P 106      62.249  49.891  32.534  0.00  0.00      PROA  
ATOM   1724  SG  CYS P 106      63.311  51.010  34.311  0.00  0.00      PROA  
ATOM   1725  HG1 CYS P 106      63.061  52.154  33.690  0.00  0.00      PROA  
ATOM   1726  C   CYS P 106      65.432  50.850  31.987  0.00  0.00      PROA  
ATOM   1727  O   CYS P 106      65.617  52.044  31.853  0.00  0.00      PROA  
ATOM   1728  N   PHE P 107      66.435  49.988  32.270  0.00  0.00      PROA  
ATOM   1729  HN  PHE P 107      66.253  49.012  32.359  0.00  0.00      PROA  
ATOM   1730  CA  PHE P 107      67.796  50.472  32.545  0.00  0.00      PROA  
ATOM   1731  HA  PHE P 107      67.572  51.301  33.201  0.00  0.00      PROA  
ATOM   1732  CB  PHE P 107      68.659  49.469  33.389  0.00  0.00      PROA  
ATOM   1733  HB1 PHE P 107      69.717  49.800  33.312  0.00  0.00      PROA  
ATOM   1734  HB2 PHE P 107      68.554  48.433  33.001  0.00  0.00      PROA  
ATOM   1735  CG  PHE P 107      68.249  49.477  34.839  0.00  0.00      PROA  
ATOM   1736  CD1 PHE P 107      67.551  48.448  35.413  0.00  0.00      PROA  
ATOM   1737  HD1 PHE P 107      67.386  47.615  34.744  0.00  0.00      PROA  
ATOM   1738  CE1 PHE P 107      67.361  48.347  36.817  0.00  0.00      PROA  
ATOM   1739  HE1 PHE P 107      66.702  47.593  37.222  0.00  0.00      PROA  
ATOM   1740  CZ  PHE P 107      67.558  49.523  37.564  0.00  0.00      PROA  
ATOM   1741  HZ  PHE P 107      67.497  49.499  38.642  0.00  0.00      PROA  
ATOM   1742  CD2 PHE P 107      68.472  50.648  35.639  0.00  0.00      PROA  
ATOM   1743  HD2 PHE P 107      68.984  51.507  35.233  0.00  0.00      PROA  
ATOM   1744  CE2 PHE P 107      68.095  50.697  36.981  0.00  0.00      PROA  
ATOM   1745  HE2 PHE P 107      68.151  51.634  37.515  0.00  0.00      PROA  
ATOM   1746  C   PHE P 107      68.535  51.035  31.320  0.00  0.00      PROA  
ATOM   1747  O   PHE P 107      69.332  51.988  31.379  0.00  0.00      PROA  
ATOM   1748  N   ASP P 108      68.072  50.540  30.074  0.00  0.00      PROA  
ATOM   1749  HN  ASP P 108      67.390  49.819  29.977  0.00  0.00      PROA  
ATOM   1750  CA  ASP P 108      68.509  51.260  28.836  0.00  0.00      PROA  
ATOM   1751  HA  ASP P 108      69.586  51.213  28.758  0.00  0.00      PROA  
ATOM   1752  CB  ASP P 108      68.034  50.347  27.603  0.00  0.00      PROA  
ATOM   1753  HB1 ASP P 108      68.394  50.836  26.672  0.00  0.00      PROA  
ATOM   1754  HB2 ASP P 108      66.939  50.170  27.542  0.00  0.00      PROA  
ATOM   1755  CG  ASP P 108      68.715  49.042  27.699  0.00  0.00      PROA  
ATOM   1756  OD1 ASP P 108      68.128  48.062  28.178  0.00  0.00      PROA  
ATOM   1757  OD2 ASP P 108      69.879  49.032  27.232  0.00  0.00      PROA  
ATOM   1758  C   ASP P 108      67.945  52.678  28.638  0.00  0.00      PROA  
ATOM   1759  O   ASP P 108      68.672  53.599  28.269  0.00  0.00      PROA  
ATOM   1760  N   LEU P 109      66.651  52.896  28.965  0.00  0.00      PROA  
ATOM   1761  HN  LEU P 109      66.045  52.124  29.142  0.00  0.00      PROA  
ATOM   1762  CA  LEU P 109      65.983  54.210  29.151  0.00  0.00      PROA  
ATOM   1763  HA  LEU P 109      66.190  54.788  28.262  0.00  0.00      PROA  
ATOM   1764  CB  LEU P 109      64.445  54.059  29.386  0.00  0.00      PROA  
ATOM   1765  HB1 LEU P 109      63.928  55.031  29.531  0.00  0.00      PROA  
ATOM   1766  HB2 LEU P 109      64.265  53.271  30.149  0.00  0.00      PROA  
ATOM   1767  CG  LEU P 109      63.740  53.528  28.119  0.00  0.00      PROA  
ATOM   1768  HG  LEU P 109      64.080  52.494  27.894  0.00  0.00      PROA  
ATOM   1769  CD1 LEU P 109      62.210  53.447  28.334  0.00  0.00      PROA  
ATOM   1770 HD11 LEU P 109      61.713  54.424  28.511  0.00  0.00      PROA  
ATOM   1771 HD12 LEU P 109      61.933  52.808  29.200  0.00  0.00      PROA  
ATOM   1772 HD13 LEU P 109      61.721  53.034  27.426  0.00  0.00      PROA  
ATOM   1773  CD2 LEU P 109      63.964  54.421  26.892  0.00  0.00      PROA  
ATOM   1774 HD21 LEU P 109      65.015  54.727  26.702  0.00  0.00      PROA  
ATOM   1775 HD22 LEU P 109      63.333  55.331  26.981  0.00  0.00      PROA  
ATOM   1776 HD23 LEU P 109      63.590  53.986  25.941  0.00  0.00      PROA  
ATOM   1777  C   LEU P 109      66.675  55.078  30.249  0.00  0.00      PROA  
ATOM   1778  O   LEU P 109      66.918  56.246  30.064  0.00  0.00      PROA  
ATOM   1779  N   ILE P 110      66.962  54.397  31.392  0.00  0.00      PROA  
ATOM   1780  HN  ILE P 110      66.771  53.424  31.497  0.00  0.00      PROA  
ATOM   1781  CA  ILE P 110      67.684  55.032  32.510  0.00  0.00      PROA  
ATOM   1782  HA  ILE P 110      67.182  55.950  32.780  0.00  0.00      PROA  
ATOM   1783  CB  ILE P 110      67.697  54.132  33.723  0.00  0.00      PROA  
ATOM   1784  HB  ILE P 110      68.131  53.131  33.512  0.00  0.00      PROA  
ATOM   1785  CG2 ILE P 110      68.700  54.611  34.805  0.00  0.00      PROA  
ATOM   1786 HG21 ILE P 110      69.756  54.633  34.459  0.00  0.00      PROA  
ATOM   1787 HG22 ILE P 110      68.587  53.978  35.711  0.00  0.00      PROA  
ATOM   1788 HG23 ILE P 110      68.391  55.628  35.127  0.00  0.00      PROA  
ATOM   1789  CG1 ILE P 110      66.295  53.962  34.278  0.00  0.00      PROA  
ATOM   1790 HG11 ILE P 110      66.327  53.008  34.847  0.00  0.00      PROA  
ATOM   1791 HG12 ILE P 110      65.515  53.695  33.534  0.00  0.00      PROA  
ATOM   1792  CD  ILE P 110      65.876  54.913  35.353  0.00  0.00      PROA  
ATOM   1793  HD1 ILE P 110      66.482  54.727  36.266  0.00  0.00      PROA  
ATOM   1794  HD2 ILE P 110      64.804  54.965  35.638  0.00  0.00      PROA  
ATOM   1795  HD3 ILE P 110      66.095  55.955  35.037  0.00  0.00      PROA  
ATOM   1796  C   ILE P 110      69.079  55.529  32.113  0.00  0.00      PROA  
ATOM   1797  O   ILE P 110      69.382  56.645  32.461  0.00  0.00      PROA  
ATOM   1798  N   PHE P 111      69.881  54.773  31.332  0.00  0.00      PROA  
ATOM   1799  HN  PHE P 111      69.534  53.907  30.981  0.00  0.00      PROA  
ATOM   1800  CA  PHE P 111      71.163  55.121  30.719  0.00  0.00      PROA  
ATOM   1801  HA  PHE P 111      71.856  55.372  31.509  0.00  0.00      PROA  
ATOM   1802  CB  PHE P 111      71.693  53.804  30.043  0.00  0.00      PROA  
ATOM   1803  HB1 PHE P 111      70.993  53.376  29.294  0.00  0.00      PROA  
ATOM   1804  HB2 PHE P 111      71.840  52.986  30.780  0.00  0.00      PROA  
ATOM   1805  CG  PHE P 111      72.976  54.013  29.319  0.00  0.00      PROA  
ATOM   1806  CD1 PHE P 111      74.235  54.000  29.943  0.00  0.00      PROA  
ATOM   1807  HD1 PHE P 111      74.272  53.842  31.011  0.00  0.00      PROA  
ATOM   1808  CE1 PHE P 111      75.503  54.186  29.232  0.00  0.00      PROA  
ATOM   1809  HE1 PHE P 111      76.416  54.417  29.759  0.00  0.00      PROA  
ATOM   1810  CZ  PHE P 111      75.420  54.322  27.859  0.00  0.00      PROA  
ATOM   1811  HZ  PHE P 111      76.247  54.639  27.241  0.00  0.00      PROA  
ATOM   1812  CD2 PHE P 111      73.023  54.051  27.883  0.00  0.00      PROA  
ATOM   1813  HD2 PHE P 111      72.072  53.970  27.377  0.00  0.00      PROA  
ATOM   1814  CE2 PHE P 111      74.177  54.292  27.178  0.00  0.00      PROA  
ATOM   1815  HE2 PHE P 111      74.194  54.501  26.118  0.00  0.00      PROA  
ATOM   1816  C   PHE P 111      71.074  56.248  29.679  0.00  0.00      PROA  
ATOM   1817  O   PHE P 111      71.749  57.317  29.676  0.00  0.00      PROA  
ATOM   1818  N   ALA P 112      70.102  56.084  28.755  0.00  0.00      PROA  
ATOM   1819  HN  ALA P 112      69.630  55.208  28.820  0.00  0.00      PROA  
ATOM   1820  CA  ALA P 112      69.595  57.100  27.896  0.00  0.00      PROA  
ATOM   1821  HA  ALA P 112      70.359  57.389  27.189  0.00  0.00      PROA  
ATOM   1822  CB  ALA P 112      68.487  56.607  27.014  0.00  0.00      PROA  
ATOM   1823  HB1 ALA P 112      68.861  55.736  26.434  0.00  0.00      PROA  
ATOM   1824  HB2 ALA P 112      68.271  57.398  26.263  0.00  0.00      PROA  
ATOM   1825  HB3 ALA P 112      67.519  56.430  27.528  0.00  0.00      PROA  
ATOM   1826  C   ALA P 112      69.194  58.442  28.511  0.00  0.00      PROA  
ATOM   1827  O   ALA P 112      69.628  59.474  28.017  0.00  0.00      PROA  
ATOM   1828  N   PHE P 113      68.378  58.498  29.598  0.00  0.00      PROA  
ATOM   1829  HN  PHE P 113      67.847  57.687  29.831  0.00  0.00      PROA  
ATOM   1830  CA  PHE P 113      68.179  59.634  30.365  0.00  0.00      PROA  
ATOM   1831  HA  PHE P 113      67.799  60.386  29.688  0.00  0.00      PROA  
ATOM   1832  CB  PHE P 113      67.158  59.441  31.476  0.00  0.00      PROA  
ATOM   1833  HB1 PHE P 113      67.172  60.198  32.289  0.00  0.00      PROA  
ATOM   1834  HB2 PHE P 113      67.292  58.447  31.955  0.00  0.00      PROA  
ATOM   1835  CG  PHE P 113      65.697  59.383  30.987  0.00  0.00      PROA  
ATOM   1836  CD1 PHE P 113      64.688  59.284  32.035  0.00  0.00      PROA  
ATOM   1837  HD1 PHE P 113      65.046  59.273  33.055  0.00  0.00      PROA  
ATOM   1838  CE1 PHE P 113      63.373  59.008  31.737  0.00  0.00      PROA  
ATOM   1839  HE1 PHE P 113      62.683  58.794  32.540  0.00  0.00      PROA  
ATOM   1840  CZ  PHE P 113      62.959  58.903  30.347  0.00  0.00      PROA  
ATOM   1841  HZ  PHE P 113      61.971  58.650  29.994  0.00  0.00      PROA  
ATOM   1842  CD2 PHE P 113      65.176  59.481  29.601  0.00  0.00      PROA  
ATOM   1843  HD2 PHE P 113      65.869  59.762  28.822  0.00  0.00      PROA  
ATOM   1844  CE2 PHE P 113      63.895  59.150  29.284  0.00  0.00      PROA  
ATOM   1845  HE2 PHE P 113      63.582  59.175  28.251  0.00  0.00      PROA  
ATOM   1846  C   PHE P 113      69.482  60.180  31.049  0.00  0.00      PROA  
ATOM   1847  O   PHE P 113      69.721  61.359  31.037  0.00  0.00      PROA  
ATOM   1848  N   ASP P 114      70.378  59.321  31.622  0.00  0.00      PROA  
ATOM   1849  HN  ASP P 114      70.207  58.341  31.551  0.00  0.00      PROA  
ATOM   1850  CA  ASP P 114      71.700  59.782  32.057  0.00  0.00      PROA  
ATOM   1851  HA  ASP P 114      71.599  60.652  32.689  0.00  0.00      PROA  
ATOM   1852  CB  ASP P 114      72.489  58.789  32.965  0.00  0.00      PROA  
ATOM   1853  HB1 ASP P 114      73.515  59.139  33.208  0.00  0.00      PROA  
ATOM   1854  HB2 ASP P 114      72.422  57.810  32.444  0.00  0.00      PROA  
ATOM   1855  CG  ASP P 114      71.920  58.689  34.404  0.00  0.00      PROA  
ATOM   1856  OD1 ASP P 114      71.100  59.537  34.867  0.00  0.00      PROA  
ATOM   1857  OD2 ASP P 114      72.489  57.821  35.143  0.00  0.00      PROA  
ATOM   1858  C   ASP P 114      72.738  60.244  31.029  0.00  0.00      PROA  
ATOM   1859  O   ASP P 114      73.507  61.108  31.362  0.00  0.00      PROA  
ATOM   1860  N   GLU P 115      72.823  59.730  29.839  0.00  0.00      PROA  
ATOM   1861  HN  GLU P 115      72.359  58.895  29.553  0.00  0.00      PROA  
ATOM   1862  CA  GLU P 115      73.462  60.309  28.660  0.00  0.00      PROA  
ATOM   1863  HA  GLU P 115      74.466  60.522  28.998  0.00  0.00      PROA  
ATOM   1864  CB  GLU P 115      73.554  59.387  27.418  0.00  0.00      PROA  
ATOM   1865  HB1 GLU P 115      73.969  59.930  26.541  0.00  0.00      PROA  
ATOM   1866  HB2 GLU P 115      72.520  59.028  27.229  0.00  0.00      PROA  
ATOM   1867  CG  GLU P 115      74.563  58.293  27.805  0.00  0.00      PROA  
ATOM   1868  HG1 GLU P 115      74.472  57.626  26.922  0.00  0.00      PROA  
ATOM   1869  HG2 GLU P 115      74.408  57.699  28.731  0.00  0.00      PROA  
ATOM   1870  CD  GLU P 115      75.982  58.886  27.750  0.00  0.00      PROA  
ATOM   1871  OE1 GLU P 115      76.279  59.978  27.137  0.00  0.00      PROA  
ATOM   1872  OE2 GLU P 115      76.804  58.179  28.421  0.00  0.00      PROA  
ATOM   1873  C   GLU P 115      72.891  61.696  28.297  0.00  0.00      PROA  
ATOM   1874  O   GLU P 115      73.616  62.679  28.206  0.00  0.00      PROA  
ATOM   1875  N   ILE P 116      71.581  61.794  28.029  0.00  0.00      PROA  
ATOM   1876  HN  ILE P 116      70.913  61.072  28.194  0.00  0.00      PROA  
ATOM   1877  CA  ILE P 116      70.907  62.976  27.594  0.00  0.00      PROA  
ATOM   1878  HA  ILE P 116      71.528  63.367  26.802  0.00  0.00      PROA  
ATOM   1879  CB  ILE P 116      69.614  62.540  27.008  0.00  0.00      PROA  
ATOM   1880  HB  ILE P 116      69.074  61.877  27.717  0.00  0.00      PROA  
ATOM   1881  CG2 ILE P 116      68.621  63.719  26.774  0.00  0.00      PROA  
ATOM   1882 HG21 ILE P 116      67.723  63.344  26.237  0.00  0.00      PROA  
ATOM   1883 HG22 ILE P 116      69.061  64.551  26.184  0.00  0.00      PROA  
ATOM   1884 HG23 ILE P 116      68.214  64.210  27.684  0.00  0.00      PROA  
ATOM   1885  CG1 ILE P 116      69.874  61.656  25.717  0.00  0.00      PROA  
ATOM   1886 HG11 ILE P 116      68.935  61.089  25.543  0.00  0.00      PROA  
ATOM   1887 HG12 ILE P 116      70.622  60.857  25.909  0.00  0.00      PROA  
ATOM   1888  CD  ILE P 116      70.134  62.408  24.363  0.00  0.00      PROA  
ATOM   1889  HD1 ILE P 116      71.059  63.004  24.521  0.00  0.00      PROA  
ATOM   1890  HD2 ILE P 116      69.271  63.051  24.089  0.00  0.00      PROA  
ATOM   1891  HD3 ILE P 116      70.151  61.623  23.578  0.00  0.00      PROA  
ATOM   1892  C   ILE P 116      70.784  64.126  28.570  0.00  0.00      PROA  
ATOM   1893  O   ILE P 116      70.952  65.283  28.226  0.00  0.00      PROA  
ATOM   1894  N   VAL P 117      70.550  63.825  29.855  0.00  0.00      PROA  
ATOM   1895  HN  VAL P 117      70.400  62.874  30.115  0.00  0.00      PROA  
ATOM   1896  CA  VAL P 117      70.524  64.829  30.987  0.00  0.00      PROA  
ATOM   1897  HA  VAL P 117      70.751  65.795  30.561  0.00  0.00      PROA  
ATOM   1898  CB  VAL P 117      69.194  64.999  31.648  0.00  0.00      PROA  
ATOM   1899  HB  VAL P 117      68.828  64.023  32.032  0.00  0.00      PROA  
ATOM   1900  CG1 VAL P 117      69.259  65.923  32.838  0.00  0.00      PROA  
ATOM   1901 HG11 VAL P 117      69.874  66.838  32.696  0.00  0.00      PROA  
ATOM   1902 HG12 VAL P 117      69.754  65.494  33.735  0.00  0.00      PROA  
ATOM   1903 HG13 VAL P 117      68.225  66.145  33.176  0.00  0.00      PROA  
ATOM   1904  CG2 VAL P 117      68.122  65.458  30.664  0.00  0.00      PROA  
ATOM   1905 HG21 VAL P 117      68.362  66.439  30.201  0.00  0.00      PROA  
ATOM   1906 HG22 VAL P 117      67.103  65.498  31.106  0.00  0.00      PROA  
ATOM   1907 HG23 VAL P 117      68.088  64.758  29.802  0.00  0.00      PROA  
ATOM   1908  C   VAL P 117      71.554  64.557  32.041  0.00  0.00      PROA  
ATOM   1909  O   VAL P 117      71.619  63.389  32.413  0.00  0.00      PROA  
ATOM   1910  N   ALA P 118      72.391  65.541  32.414  0.00  0.00      PROA  
ATOM   1911  HN  ALA P 118      72.341  66.381  31.878  0.00  0.00      PROA  
ATOM   1912  CA  ALA P 118      73.340  65.411  33.479  0.00  0.00      PROA  
ATOM   1913  HA  ALA P 118      73.049  64.584  34.110  0.00  0.00      PROA  
ATOM   1914  CB  ALA P 118      74.682  65.057  32.874  0.00  0.00      PROA  
ATOM   1915  HB1 ALA P 118      74.985  65.876  32.188  0.00  0.00      PROA  
ATOM   1916  HB2 ALA P 118      74.431  64.170  32.252  0.00  0.00      PROA  
ATOM   1917  HB3 ALA P 118      75.488  64.978  33.634  0.00  0.00      PROA  
ATOM   1918  C   ALA P 118      73.362  66.670  34.316  0.00  0.00      PROA  
ATOM   1919  O   ALA P 118      73.689  67.758  33.873  0.00  0.00      PROA  
ATOM   1920  N   LEU P 119      73.198  66.514  35.661  0.00  0.00      PROA  
ATOM   1921  HN  LEU P 119      72.863  65.647  36.022  0.00  0.00      PROA  
ATOM   1922  CA  LEU P 119      73.117  67.561  36.661  0.00  0.00      PROA  
ATOM   1923  HA  LEU P 119      72.916  66.988  37.555  0.00  0.00      PROA  
ATOM   1924  CB  LEU P 119      74.403  68.367  36.991  0.00  0.00      PROA  
ATOM   1925  HB1 LEU P 119      74.150  68.819  37.974  0.00  0.00      PROA  
ATOM   1926  HB2 LEU P 119      74.642  69.148  36.237  0.00  0.00      PROA  
ATOM   1927  CG  LEU P 119      75.689  67.523  37.289  0.00  0.00      PROA  
ATOM   1928  HG  LEU P 119      75.318  66.516  37.577  0.00  0.00      PROA  
ATOM   1929  CD1 LEU P 119      76.603  67.330  36.042  0.00  0.00      PROA  
ATOM   1930 HD11 LEU P 119      77.161  68.271  35.850  0.00  0.00      PROA  
ATOM   1931 HD12 LEU P 119      75.968  67.030  35.180  0.00  0.00      PROA  
ATOM   1932 HD13 LEU P 119      77.257  66.439  36.154  0.00  0.00      PROA  
ATOM   1933  CD2 LEU P 119      76.434  68.042  38.563  0.00  0.00      PROA  
ATOM   1934 HD21 LEU P 119      77.035  68.930  38.273  0.00  0.00      PROA  
ATOM   1935 HD22 LEU P 119      77.114  67.246  38.935  0.00  0.00      PROA  
ATOM   1936 HD23 LEU P 119      75.714  68.328  39.359  0.00  0.00      PROA  
ATOM   1937  C   LEU P 119      71.862  68.487  36.600  0.00  0.00      PROA  
ATOM   1938  O   LEU P 119      71.753  69.642  36.917  0.00  0.00      PROA  
ATOM   1939  N   GLY P 120      70.805  67.887  36.012  0.00  0.00      PROA  
ATOM   1940  HN  GLY P 120      70.807  66.931  35.731  0.00  0.00      PROA  
ATOM   1941  CA  GLY P 120      69.679  68.672  35.432  0.00  0.00      PROA  
ATOM   1942  HA1 GLY P 120      69.352  69.409  36.150  0.00  0.00      PROA  
ATOM   1943  HA2 GLY P 120      68.969  67.899  35.175  0.00  0.00      PROA  
ATOM   1944  C   GLY P 120      69.874  69.358  34.141  0.00  0.00      PROA  
ATOM   1945  O   GLY P 120      68.904  70.008  33.773  0.00  0.00      PROA  
ATOM   1946  N   TYR P 121      71.040  69.251  33.446  0.00  0.00      PROA  
ATOM   1947  HN  TYR P 121      71.839  68.767  33.794  0.00  0.00      PROA  
ATOM   1948  CA  TYR P 121      71.233  69.896  32.149  0.00  0.00      PROA  
ATOM   1949  HA  TYR P 121      70.494  70.677  32.048  0.00  0.00      PROA  
ATOM   1950  CB  TYR P 121      72.654  70.499  31.996  0.00  0.00      PROA  
ATOM   1951  HB1 TYR P 121      72.675  71.123  31.076  0.00  0.00      PROA  
ATOM   1952  HB2 TYR P 121      73.484  69.763  32.048  0.00  0.00      PROA  
ATOM   1953  CG  TYR P 121      72.842  71.598  33.053  0.00  0.00      PROA  
ATOM   1954  CD1 TYR P 121      73.316  71.257  34.402  0.00  0.00      PROA  
ATOM   1955  HD1 TYR P 121      73.656  70.265  34.662  0.00  0.00      PROA  
ATOM   1956  CE1 TYR P 121      73.349  72.191  35.384  0.00  0.00      PROA  
ATOM   1957  HE1 TYR P 121      73.647  71.864  36.369  0.00  0.00      PROA  
ATOM   1958  CZ  TYR P 121      73.010  73.513  35.156  0.00  0.00      PROA  
ATOM   1959  OH  TYR P 121      73.065  74.467  36.209  0.00  0.00      PROA  
ATOM   1960  HH  TYR P 121      72.450  75.182  36.030  0.00  0.00      PROA  
ATOM   1961  CD2 TYR P 121      72.439  72.928  32.813  0.00  0.00      PROA  
ATOM   1962  HD2 TYR P 121      71.995  73.083  31.841  0.00  0.00      PROA  
ATOM   1963  CE2 TYR P 121      72.502  73.860  33.889  0.00  0.00      PROA  
ATOM   1964  HE2 TYR P 121      72.069  74.837  33.736  0.00  0.00      PROA  
ATOM   1965  C   TYR P 121      71.132  68.958  30.980  0.00  0.00      PROA  
ATOM   1966  O   TYR P 121      71.784  67.909  30.981  0.00  0.00      PROA  
ATOM   1967  N   ARG P 122      70.234  69.249  30.048  0.00  0.00      PROA  
ATOM   1968  HN  ARG P 122      69.536  69.938  30.230  0.00  0.00      PROA  
ATOM   1969  CA  ARG P 122      70.066  68.508  28.762  0.00  0.00      PROA  
ATOM   1970  HA  ARG P 122      70.208  67.478  29.052  0.00  0.00      PROA  
ATOM   1971  CB  ARG P 122      68.710  68.650  28.055  0.00  0.00      PROA  
ATOM   1972  HB1 ARG P 122      67.939  68.242  28.743  0.00  0.00      PROA  
ATOM   1973  HB2 ARG P 122      68.715  67.885  27.249  0.00  0.00      PROA  
ATOM   1974  CG  ARG P 122      68.277  70.055  27.649  0.00  0.00      PROA  
ATOM   1975  HG1 ARG P 122      69.064  70.455  26.974  0.00  0.00      PROA  
ATOM   1976  HG2 ARG P 122      68.271  70.755  28.511  0.00  0.00      PROA  
ATOM   1977  CD  ARG P 122      66.855  70.175  27.022  0.00  0.00      PROA  
ATOM   1978  HD1 ARG P 122      66.173  69.426  27.478  0.00  0.00      PROA  
ATOM   1979  HD2 ARG P 122      66.930  69.836  25.967  0.00  0.00      PROA  
ATOM   1980  NE  ARG P 122      66.421  71.612  27.174  0.00  0.00      PROA  
ATOM   1981  HE  ARG P 122      66.780  72.074  27.985  0.00  0.00      PROA  
ATOM   1982  CZ  ARG P 122      65.844  72.312  26.223  0.00  0.00      PROA  
ATOM   1983  NH1 ARG P 122      65.360  71.834  25.103  0.00  0.00      PROA  
ATOM   1984 HH11 ARG P 122      65.665  70.946  24.759  0.00  0.00      PROA  
ATOM   1985 HH12 ARG P 122      64.928  72.501  24.496  0.00  0.00      PROA  
ATOM   1986  NH2 ARG P 122      65.699  73.642  26.380  0.00  0.00      PROA  
ATOM   1987 HH21 ARG P 122      65.950  73.991  27.284  0.00  0.00      PROA  
ATOM   1988 HH22 ARG P 122      65.317  74.231  25.669  0.00  0.00      PROA  
ATOM   1989  C   ARG P 122      71.152  68.789  27.726  0.00  0.00      PROA  
ATOM   1990  O   ARG P 122      71.513  69.971  27.481  0.00  0.00      PROA  
ATOM   1991  N   GLU P 123      71.725  67.797  26.961  0.00  0.00      PROA  
ATOM   1992  HN  GLU P 123      71.305  66.898  27.060  0.00  0.00      PROA  
ATOM   1993  CA  GLU P 123      72.610  68.001  25.869  0.00  0.00      PROA  
ATOM   1994  HA  GLU P 123      73.451  68.530  26.291  0.00  0.00      PROA  
ATOM   1995  CB  GLU P 123      73.213  66.638  25.460  0.00  0.00      PROA  
ATOM   1996  HB1 GLU P 123      73.721  66.796  24.484  0.00  0.00      PROA  
ATOM   1997  HB2 GLU P 123      72.310  66.051  25.189  0.00  0.00      PROA  
ATOM   1998  CG  GLU P 123      74.014  65.932  26.544  0.00  0.00      PROA  
ATOM   1999  HG1 GLU P 123      74.234  64.883  26.251  0.00  0.00      PROA  
ATOM   2000  HG2 GLU P 123      73.540  65.927  27.548  0.00  0.00      PROA  
ATOM   2001  CD  GLU P 123      75.251  66.851  26.887  0.00  0.00      PROA  
ATOM   2002  OE1 GLU P 123      75.084  67.814  27.672  0.00  0.00      PROA  
ATOM   2003  OE2 GLU P 123      76.354  66.561  26.305  0.00  0.00      PROA  
ATOM   2004  C   GLU P 123      72.023  68.859  24.741  0.00  0.00      PROA  
ATOM   2005  O   GLU P 123      70.769  68.962  24.597  0.00  0.00      PROA  
ATOM   2006  N   ASN P 124      72.817  69.455  23.800  0.00  0.00      PROA  
ATOM   2007  HN  ASN P 124      73.806  69.331  23.807  0.00  0.00      PROA  
ATOM   2008  CA  ASN P 124      72.386  70.345  22.719  0.00  0.00      PROA  
ATOM   2009  HA  ASN P 124      71.368  70.659  22.896  0.00  0.00      PROA  
ATOM   2010  CB  ASN P 124      73.215  71.618  22.625  0.00  0.00      PROA  
ATOM   2011  HB1 ASN P 124      72.938  72.408  21.895  0.00  0.00      PROA  
ATOM   2012  HB2 ASN P 124      74.270  71.273  22.564  0.00  0.00      PROA  
ATOM   2013  CG  ASN P 124      73.218  72.325  24.011  0.00  0.00      PROA  
ATOM   2014  OD1 ASN P 124      74.360  72.572  24.490  0.00  0.00      PROA  
ATOM   2015  ND2 ASN P 124      72.145  72.641  24.735  0.00  0.00      PROA  
ATOM   2016 HD21 ASN P 124      72.232  72.789  25.720  0.00  0.00      PROA  
ATOM   2017 HD22 ASN P 124      71.272  72.720  24.252  0.00  0.00      PROA  
ATOM   2018  C   ASN P 124      72.543  69.605  21.386  0.00  0.00      PROA  
ATOM   2019  O   ASN P 124      71.855  69.918  20.411  0.00  0.00      PROA  
ATOM   2020  N   VAL P 125      73.289  68.480  21.394  0.00  0.00      PROA  
ATOM   2021  HN  VAL P 125      73.692  68.284  22.285  0.00  0.00      PROA  
ATOM   2022  CA  VAL P 125      73.655  67.653  20.153  0.00  0.00      PROA  
ATOM   2023  HA  VAL P 125      73.790  68.345  19.335  0.00  0.00      PROA  
ATOM   2024  CB  VAL P 125      74.938  66.818  20.121  0.00  0.00      PROA  
ATOM   2025  HB  VAL P 125      74.776  66.146  19.251  0.00  0.00      PROA  
ATOM   2026  CG1 VAL P 125      76.160  67.749  19.833  0.00  0.00      PROA  
ATOM   2027 HG11 VAL P 125      76.432  68.533  20.571  0.00  0.00      PROA  
ATOM   2028 HG12 VAL P 125      75.971  68.134  18.808  0.00  0.00      PROA  
ATOM   2029 HG13 VAL P 125      77.119  67.190  19.789  0.00  0.00      PROA  
ATOM   2030  CG2 VAL P 125      75.124  65.882  21.332  0.00  0.00      PROA  
ATOM   2031 HG21 VAL P 125      74.273  65.168  21.349  0.00  0.00      PROA  
ATOM   2032 HG22 VAL P 125      74.986  66.515  22.235  0.00  0.00      PROA  
ATOM   2033 HG23 VAL P 125      76.038  65.255  21.255  0.00  0.00      PROA  
ATOM   2034  C   VAL P 125      72.548  66.759  19.790  0.00  0.00      PROA  
ATOM   2035  O   VAL P 125      71.822  66.110  20.590  0.00  0.00      PROA  
ATOM   2036  N   ASN P 126      72.435  66.602  18.457  0.00  0.00      PROA  
ATOM   2037  HN  ASN P 126      73.021  66.918  17.715  0.00  0.00      PROA  
ATOM   2038  CA  ASN P 126      71.212  65.881  17.981  0.00  0.00      PROA  
ATOM   2039  HA  ASN P 126      70.342  66.411  18.340  0.00  0.00      PROA  
ATOM   2040  CB  ASN P 126      71.022  66.013  16.467  0.00  0.00      PROA  
ATOM   2041  HB1 ASN P 126      70.261  65.328  16.037  0.00  0.00      PROA  
ATOM   2042  HB2 ASN P 126      72.013  65.737  16.049  0.00  0.00      PROA  
ATOM   2043  CG  ASN P 126      70.701  67.382  15.986  0.00  0.00      PROA  
ATOM   2044  OD1 ASN P 126      70.664  68.431  16.595  0.00  0.00      PROA  
ATOM   2045  ND2 ASN P 126      70.381  67.370  14.621  0.00  0.00      PROA  
ATOM   2046 HD21 ASN P 126      70.225  68.277  14.229  0.00  0.00      PROA  
ATOM   2047 HD22 ASN P 126      70.048  66.572  14.119  0.00  0.00      PROA  
ATOM   2048  C   ASN P 126      71.263  64.363  18.402  0.00  0.00      PROA  
ATOM   2049  O   ASN P 126      72.324  63.708  18.397  0.00  0.00      PROA  
ATOM   2050  N   LEU P 127      70.093  63.838  18.804  0.00  0.00      PROA  
ATOM   2051  HN  LEU P 127      69.330  64.475  18.883  0.00  0.00      PROA  
ATOM   2052  CA  LEU P 127      69.799  62.508  19.298  0.00  0.00      PROA  
ATOM   2053  HA  LEU P 127      70.246  62.415  20.277  0.00  0.00      PROA  
ATOM   2054  CB  LEU P 127      68.302  62.194  19.413  0.00  0.00      PROA  
ATOM   2055  HB1 LEU P 127      67.855  62.475  18.435  0.00  0.00      PROA  
ATOM   2056  HB2 LEU P 127      68.119  63.054  20.092  0.00  0.00      PROA  
ATOM   2057  CG  LEU P 127      67.866  60.743  19.897  0.00  0.00      PROA  
ATOM   2058  HG  LEU P 127      68.196  59.961  19.180  0.00  0.00      PROA  
ATOM   2059  CD1 LEU P 127      68.521  60.450  21.299  0.00  0.00      PROA  
ATOM   2060 HD11 LEU P 127      67.919  60.976  22.070  0.00  0.00      PROA  
ATOM   2061 HD12 LEU P 127      69.536  60.900  21.293  0.00  0.00      PROA  
ATOM   2062 HD13 LEU P 127      68.472  59.358  21.498  0.00  0.00      PROA  
ATOM   2063  CD2 LEU P 127      66.373  60.812  19.970  0.00  0.00      PROA  
ATOM   2064 HD21 LEU P 127      65.905  61.244  19.060  0.00  0.00      PROA  
ATOM   2065 HD22 LEU P 127      66.083  61.493  20.798  0.00  0.00      PROA  
ATOM   2066 HD23 LEU P 127      65.949  59.799  20.141  0.00  0.00      PROA  
ATOM   2067  C   LEU P 127      70.410  61.468  18.344  0.00  0.00      PROA  
ATOM   2068  O   LEU P 127      70.981  60.428  18.838  0.00  0.00      PROA  
ATOM   2069  N   ALA P 128      70.318  61.583  17.016  0.00  0.00      PROA  
ATOM   2070  HN  ALA P 128      69.905  62.370  16.564  0.00  0.00      PROA  
ATOM   2071  CA  ALA P 128      71.035  60.749  16.102  0.00  0.00      PROA  
ATOM   2072  HA  ALA P 128      70.528  59.796  16.104  0.00  0.00      PROA  
ATOM   2073  CB  ALA P 128      70.773  61.319  14.703  0.00  0.00      PROA  
ATOM   2074  HB1 ALA P 128      71.308  60.661  13.984  0.00  0.00      PROA  
ATOM   2075  HB2 ALA P 128      71.040  62.384  14.536  0.00  0.00      PROA  
ATOM   2076  HB3 ALA P 128      69.726  61.398  14.340  0.00  0.00      PROA  
ATOM   2077  C   ALA P 128      72.537  60.571  16.378  0.00  0.00      PROA  
ATOM   2078  O   ALA P 128      73.102  59.505  16.187  0.00  0.00      PROA  
ATOM   2079  N   GLN P 129      73.237  61.667  16.781  0.00  0.00      PROA  
ATOM   2080  HN  GLN P 129      72.826  62.573  16.846  0.00  0.00      PROA  
ATOM   2081  CA  GLN P 129      74.688  61.577  17.059  0.00  0.00      PROA  
ATOM   2082  HA  GLN P 129      75.152  60.941  16.319  0.00  0.00      PROA  
ATOM   2083  CB  GLN P 129      75.340  62.975  17.208  0.00  0.00      PROA  
ATOM   2084  HB1 GLN P 129      76.413  62.849  17.467  0.00  0.00      PROA  
ATOM   2085  HB2 GLN P 129      74.792  63.571  17.969  0.00  0.00      PROA  
ATOM   2086  CG  GLN P 129      75.347  63.761  15.867  0.00  0.00      PROA  
ATOM   2087  HG1 GLN P 129      75.779  64.784  15.836  0.00  0.00      PROA  
ATOM   2088  HG2 GLN P 129      74.305  63.982  15.548  0.00  0.00      PROA  
ATOM   2089  CD  GLN P 129      76.005  62.972  14.752  0.00  0.00      PROA  
ATOM   2090  OE1 GLN P 129      77.222  62.655  14.825  0.00  0.00      PROA  
ATOM   2091  NE2 GLN P 129      75.213  62.458  13.761  0.00  0.00      PROA  
ATOM   2092 HE21 GLN P 129      75.578  61.764  13.140  0.00  0.00      PROA  
ATOM   2093 HE22 GLN P 129      74.251  62.731  13.749  0.00  0.00      PROA  
ATOM   2094  C   GLN P 129      74.890  60.779  18.376  0.00  0.00      PROA  
ATOM   2095  O   GLN P 129      75.682  59.854  18.400  0.00  0.00      PROA  
ATOM   2096  N   ILE P 130      74.061  60.927  19.438  0.00  0.00      PROA  
ATOM   2097  HN  ILE P 130      73.333  61.588  19.277  0.00  0.00      PROA  
ATOM   2098  CA  ILE P 130      74.050  60.285  20.758  0.00  0.00      PROA  
ATOM   2099  HA  ILE P 130      75.015  60.297  21.243  0.00  0.00      PROA  
ATOM   2100  CB  ILE P 130      73.004  60.939  21.659  0.00  0.00      PROA  
ATOM   2101  HB  ILE P 130      72.067  60.881  21.064  0.00  0.00      PROA  
ATOM   2102  CG2 ILE P 130      72.831  60.103  22.942  0.00  0.00      PROA  
ATOM   2103 HG21 ILE P 130      72.468  59.098  22.639  0.00  0.00      PROA  
ATOM   2104 HG22 ILE P 130      72.164  60.550  23.711  0.00  0.00      PROA  
ATOM   2105 HG23 ILE P 130      73.814  60.067  23.458  0.00  0.00      PROA  
ATOM   2106  CG1 ILE P 130      73.289  62.407  21.990  0.00  0.00      PROA  
ATOM   2107 HG11 ILE P 130      72.486  62.747  22.678  0.00  0.00      PROA  
ATOM   2108 HG12 ILE P 130      73.033  63.030  21.106  0.00  0.00      PROA  
ATOM   2109  CD  ILE P 130      74.644  62.631  22.532  0.00  0.00      PROA  
ATOM   2110  HD1 ILE P 130      74.928  61.963  23.374  0.00  0.00      PROA  
ATOM   2111  HD2 ILE P 130      74.744  63.713  22.763  0.00  0.00      PROA  
ATOM   2112  HD3 ILE P 130      75.455  62.392  21.811  0.00  0.00      PROA  
ATOM   2113  C   ILE P 130      73.906  58.774  20.493  0.00  0.00      PROA  
ATOM   2114  O   ILE P 130      74.590  57.941  21.050  0.00  0.00      PROA  
ATOM   2115  N   ARG P 131      73.006  58.357  19.538  0.00  0.00      PROA  
ATOM   2116  HN  ARG P 131      72.531  59.065  19.022  0.00  0.00      PROA  
ATOM   2117  CA  ARG P 131      72.856  57.082  19.071  0.00  0.00      PROA  
ATOM   2118  HA  ARG P 131      72.572  56.547  19.966  0.00  0.00      PROA  
ATOM   2119  CB  ARG P 131      71.601  57.061  18.048  0.00  0.00      PROA  
ATOM   2120  HB1 ARG P 131      71.534  56.124  17.455  0.00  0.00      PROA  
ATOM   2121  HB2 ARG P 131      71.835  57.704  17.173  0.00  0.00      PROA  
ATOM   2122  CG  ARG P 131      70.262  57.469  18.714  0.00  0.00      PROA  
ATOM   2123  HG1 ARG P 131      69.692  57.990  17.914  0.00  0.00      PROA  
ATOM   2124  HG2 ARG P 131      70.500  58.139  19.567  0.00  0.00      PROA  
ATOM   2125  CD  ARG P 131      69.542  56.458  19.543  0.00  0.00      PROA  
ATOM   2126  HD1 ARG P 131      68.818  57.020  20.170  0.00  0.00      PROA  
ATOM   2127  HD2 ARG P 131      70.240  55.925  20.223  0.00  0.00      PROA  
ATOM   2128  NE  ARG P 131      68.919  55.525  18.616  0.00  0.00      PROA  
ATOM   2129  HE  ARG P 131      68.012  55.782  18.283  0.00  0.00      PROA  
ATOM   2130  CZ  ARG P 131      69.456  54.365  18.202  0.00  0.00      PROA  
ATOM   2131  NH1 ARG P 131      70.651  53.827  18.487  0.00  0.00      PROA  
ATOM   2132 HH11 ARG P 131      71.010  53.965  19.411  0.00  0.00      PROA  
ATOM   2133 HH12 ARG P 131      70.941  52.982  18.039  0.00  0.00      PROA  
ATOM   2134  NH2 ARG P 131      68.808  53.628  17.271  0.00  0.00      PROA  
ATOM   2135 HH21 ARG P 131      67.893  53.816  16.913  0.00  0.00      PROA  
ATOM   2136 HH22 ARG P 131      69.406  52.904  16.930  0.00  0.00      PROA  
ATOM   2137  C   ARG P 131      74.052  56.420  18.376  0.00  0.00      PROA  
ATOM   2138  O   ARG P 131      74.285  55.231  18.653  0.00  0.00      PROA  
ATOM   2139  N   THR P 132      74.805  57.129  17.491  0.00  0.00      PROA  
ATOM   2140  HN  THR P 132      74.571  58.052  17.196  0.00  0.00      PROA  
ATOM   2141  CA  THR P 132      76.098  56.648  16.959  0.00  0.00      PROA  
ATOM   2142  HA  THR P 132      75.967  55.631  16.622  0.00  0.00      PROA  
ATOM   2143  CB  THR P 132      76.620  57.430  15.775  0.00  0.00      PROA  
ATOM   2144  HB  THR P 132      76.452  58.524  15.870  0.00  0.00      PROA  
ATOM   2145  OG1 THR P 132      75.927  56.999  14.619  0.00  0.00      PROA  
ATOM   2146  HG1 THR P 132      74.994  57.079  14.832  0.00  0.00      PROA  
ATOM   2147  CG2 THR P 132      78.127  57.341  15.473  0.00  0.00      PROA  
ATOM   2148 HG21 THR P 132      78.719  57.767  16.311  0.00  0.00      PROA  
ATOM   2149 HG22 THR P 132      78.489  57.882  14.573  0.00  0.00      PROA  
ATOM   2150 HG23 THR P 132      78.325  56.259  15.320  0.00  0.00      PROA  
ATOM   2151  C   THR P 132      77.145  56.476  18.056  0.00  0.00      PROA  
ATOM   2152  O   THR P 132      77.782  55.410  17.995  0.00  0.00      PROA  
ATOM   2153  N   PHE P 133      77.352  57.462  18.994  0.00  0.00      PROA  
ATOM   2154  HN  PHE P 133      76.670  58.189  18.966  0.00  0.00      PROA  
ATOM   2155  CA  PHE P 133      78.265  57.371  20.067  0.00  0.00      PROA  
ATOM   2156  HA  PHE P 133      79.269  57.267  19.682  0.00  0.00      PROA  
ATOM   2157  CB  PHE P 133      78.158  58.723  20.852  0.00  0.00      PROA  
ATOM   2158  HB1 PHE P 133      78.979  58.641  21.595  0.00  0.00      PROA  
ATOM   2159  HB2 PHE P 133      77.167  58.810  21.347  0.00  0.00      PROA  
ATOM   2160  CG  PHE P 133      78.467  60.056  20.059  0.00  0.00      PROA  
ATOM   2161  CD1 PHE P 133      79.410  60.102  19.009  0.00  0.00      PROA  
ATOM   2162  HD1 PHE P 133      79.905  59.168  18.788  0.00  0.00      PROA  
ATOM   2163  CE1 PHE P 133      79.609  61.281  18.259  0.00  0.00      PROA  
ATOM   2164  HE1 PHE P 133      80.320  61.381  17.452  0.00  0.00      PROA  
ATOM   2165  CZ  PHE P 133      78.934  62.476  18.648  0.00  0.00      PROA  
ATOM   2166  HZ  PHE P 133      79.235  63.403  18.184  0.00  0.00      PROA  
ATOM   2167  CD2 PHE P 133      77.809  61.236  20.389  0.00  0.00      PROA  
ATOM   2168  HD2 PHE P 133      77.208  61.194  21.284  0.00  0.00      PROA  
ATOM   2169  CE2 PHE P 133      78.083  62.464  19.769  0.00  0.00      PROA  
ATOM   2170  HE2 PHE P 133      77.545  63.379  19.968  0.00  0.00      PROA  
ATOM   2171  C   PHE P 133      78.019  56.178  21.029  0.00  0.00      PROA  
ATOM   2172  O   PHE P 133      78.899  55.416  21.422  0.00  0.00      PROA  
ATOM   2173  N   THR P 134      76.758  55.909  21.383  0.00  0.00      PROA  
ATOM   2174  HN  THR P 134      76.031  56.484  21.016  0.00  0.00      PROA  
ATOM   2175  CA  THR P 134      76.309  54.838  22.292  0.00  0.00      PROA  
ATOM   2176  HA  THR P 134      77.049  54.807  23.078  0.00  0.00      PROA  
ATOM   2177  CB  THR P 134      75.011  55.252  23.022  0.00  0.00      PROA  
ATOM   2178  HB  THR P 134      74.709  54.404  23.674  0.00  0.00      PROA  
ATOM   2179  OG1 THR P 134      73.977  55.640  22.211  0.00  0.00      PROA  
ATOM   2180  HG1 THR P 134      74.288  56.443  21.786  0.00  0.00      PROA  
ATOM   2181  CG2 THR P 134      75.289  56.396  23.953  0.00  0.00      PROA  
ATOM   2182 HG21 THR P 134      75.785  57.241  23.429  0.00  0.00      PROA  
ATOM   2183 HG22 THR P 134      76.100  56.071  24.640  0.00  0.00      PROA  
ATOM   2184 HG23 THR P 134      74.475  56.893  24.522  0.00  0.00      PROA  
ATOM   2185  C   THR P 134      76.090  53.478  21.657  0.00  0.00      PROA  
ATOM   2186  O   THR P 134      75.877  52.456  22.310  0.00  0.00      PROA  
ATOM   2187  N   GLU P 135      76.265  53.359  20.286  0.00  0.00      PROA  
ATOM   2188  HN  GLU P 135      76.101  54.165  19.722  0.00  0.00      PROA  
ATOM   2189  CA  GLU P 135      76.438  52.115  19.515  0.00  0.00      PROA  
ATOM   2190  HA  GLU P 135      75.810  51.338  19.923  0.00  0.00      PROA  
ATOM   2191  CB  GLU P 135      75.981  52.183  17.993  0.00  0.00      PROA  
ATOM   2192  HB1 GLU P 135      76.675  51.564  17.384  0.00  0.00      PROA  
ATOM   2193  HB2 GLU P 135      76.142  53.235  17.675  0.00  0.00      PROA  
ATOM   2194  CG  GLU P 135      74.561  51.930  17.675  0.00  0.00      PROA  
ATOM   2195  HG1 GLU P 135      74.305  51.993  16.595  0.00  0.00      PROA  
ATOM   2196  HG2 GLU P 135      73.963  52.603  18.326  0.00  0.00      PROA  
ATOM   2197  CD  GLU P 135      74.204  50.459  17.975  0.00  0.00      PROA  
ATOM   2198  OE1 GLU P 135      74.970  49.675  18.534  0.00  0.00      PROA  
ATOM   2199  OE2 GLU P 135      73.076  50.138  17.521  0.00  0.00      PROA  
ATOM   2200  C   GLU P 135      77.887  51.560  19.538  0.00  0.00      PROA  
ATOM   2201  O   GLU P 135      78.095  50.319  19.507  0.00  0.00      PROA  
ATOM   2202  N   MET P 136      78.859  52.454  19.797  0.00  0.00      PROA  
ATOM   2203  HN  MET P 136      78.598  53.379  20.065  0.00  0.00      PROA  
ATOM   2204  CA  MET P 136      80.252  52.201  19.513  0.00  0.00      PROA  
ATOM   2205  HA  MET P 136      80.350  51.974  18.462  0.00  0.00      PROA  
ATOM   2206  CB  MET P 136      81.036  53.447  19.592  0.00  0.00      PROA  
ATOM   2207  HB1 MET P 136      80.955  53.866  20.617  0.00  0.00      PROA  
ATOM   2208  HB2 MET P 136      80.520  54.120  18.873  0.00  0.00      PROA  
ATOM   2209  CG  MET P 136      82.515  53.407  19.105  0.00  0.00      PROA  
ATOM   2210  HG1 MET P 136      83.214  52.853  19.767  0.00  0.00      PROA  
ATOM   2211  HG2 MET P 136      82.763  54.490  19.122  0.00  0.00      PROA  
ATOM   2212  SD  MET P 136      82.820  52.826  17.377  0.00  0.00      PROA  
ATOM   2213  CE  MET P 136      84.423  53.646  17.332  0.00  0.00      PROA  
ATOM   2214  HE1 MET P 136      84.782  53.670  16.281  0.00  0.00      PROA  
ATOM   2215  HE2 MET P 136      85.175  53.168  17.996  0.00  0.00      PROA  
ATOM   2216  HE3 MET P 136      84.441  54.734  17.555  0.00  0.00      PROA  
ATOM   2217  C   MET P 136      80.884  51.173  20.433  0.00  0.00      PROA  
ATOM   2218  O   MET P 136      80.807  51.199  21.691  0.00  0.00      PROA  
ATOM   2219  N   ASP P 137      81.613  50.211  19.852  0.00  0.00      PROA  
ATOM   2220  HN  ASP P 137      81.322  50.065  18.909  0.00  0.00      PROA  
ATOM   2221  CA  ASP P 137      82.248  49.067  20.648  0.00  0.00      PROA  
ATOM   2222  HA  ASP P 137      81.471  48.569  21.209  0.00  0.00      PROA  
ATOM   2223  CB  ASP P 137      82.781  47.913  19.758  0.00  0.00      PROA  
ATOM   2224  HB1 ASP P 137      83.194  47.082  20.369  0.00  0.00      PROA  
ATOM   2225  HB2 ASP P 137      83.590  48.188  19.048  0.00  0.00      PROA  
ATOM   2226  CG  ASP P 137      81.718  47.161  18.944  0.00  0.00      PROA  
ATOM   2227  OD1 ASP P 137      82.065  46.352  18.096  0.00  0.00      PROA  
ATOM   2228  OD2 ASP P 137      80.521  47.440  19.270  0.00  0.00      PROA  
ATOM   2229  C   ASP P 137      83.340  49.535  21.624  0.00  0.00      PROA  
ATOM   2230  O   ASP P 137      84.285  50.249  21.307  0.00  0.00      PROA  
ATOM   2231  N   SER P 138      83.248  49.003  22.873  0.00  0.00      PROA  
ATOM   2232  HN  SER P 138      82.365  48.601  23.102  0.00  0.00      PROA  
ATOM   2233  CA  SER P 138      84.140  49.238  23.978  0.00  0.00      PROA  
ATOM   2234  HA  SER P 138      84.042  50.301  24.143  0.00  0.00      PROA  
ATOM   2235  CB  SER P 138      83.864  48.655  25.326  0.00  0.00      PROA  
ATOM   2236  HB1 SER P 138      82.791  48.832  25.552  0.00  0.00      PROA  
ATOM   2237  HB2 SER P 138      84.451  49.071  26.172  0.00  0.00      PROA  
ATOM   2238  OG  SER P 138      84.132  47.238  25.412  0.00  0.00      PROA  
ATOM   2239  HG1 SER P 138      83.423  46.768  24.965  0.00  0.00      PROA  
ATOM   2240  C   SER P 138      85.603  49.102  23.700  0.00  0.00      PROA  
ATOM   2241  O   SER P 138      86.188  48.246  22.960  0.00  0.00      PROA  
ATOM   2242  N   HSD P 139      86.334  49.970  24.365  0.00  0.00      PROA  
ATOM   2243  HN  HSD P 139      85.902  50.767  24.779  0.00  0.00      PROA  
ATOM   2244  CA  HSD P 139      87.749  50.053  24.367  0.00  0.00      PROA  
ATOM   2245  HA  HSD P 139      88.016  49.998  23.322  0.00  0.00      PROA  
ATOM   2246  CB  HSD P 139      88.406  51.387  24.760  0.00  0.00      PROA  
ATOM   2247  HB1 HSD P 139      88.242  51.548  25.847  0.00  0.00      PROA  
ATOM   2248  HB2 HSD P 139      88.017  52.197  24.106  0.00  0.00      PROA  
ATOM   2249  ND1 HSD P 139      90.664  51.510  23.579  0.00  0.00      PROA  
ATOM   2250  HD1 HSD P 139      90.337  51.804  22.681  0.00  0.00      PROA  
ATOM   2251  CG  HSD P 139      89.908  51.385  24.695  0.00  0.00      PROA  
ATOM   2252  CE1 HSD P 139      92.013  51.540  23.975  0.00  0.00      PROA  
ATOM   2253  HE1 HSD P 139      92.917  51.667  23.379  0.00  0.00      PROA  
ATOM   2254  NE2 HSD P 139      92.116  51.327  25.290  0.00  0.00      PROA  
ATOM   2255  CD2 HSD P 139      90.818  51.177  25.736  0.00  0.00      PROA  
ATOM   2256  HD2 HSD P 139      90.551  50.918  26.753  0.00  0.00      PROA  
ATOM   2257  C   HSD P 139      88.477  48.775  24.923  0.00  0.00      PROA  
ATOM   2258  O   HSD P 139      89.353  48.195  24.271  0.00  0.00      PROA  
ATOM   2259  N   GLU P 140      88.022  48.239  26.064  0.00  0.00      PROA  
ATOM   2260  HN  GLU P 140      87.418  48.811  26.614  0.00  0.00      PROA  
ATOM   2261  CA  GLU P 140      88.185  46.957  26.666  0.00  0.00      PROA  
ATOM   2262  HA  GLU P 140      89.179  46.881  27.081  0.00  0.00      PROA  
ATOM   2263  CB  GLU P 140      87.160  46.748  27.729  0.00  0.00      PROA  
ATOM   2264  HB1 GLU P 140      86.187  46.790  27.194  0.00  0.00      PROA  
ATOM   2265  HB2 GLU P 140      87.055  47.662  28.352  0.00  0.00      PROA  
ATOM   2266  CG  GLU P 140      87.195  45.501  28.648  0.00  0.00      PROA  
ATOM   2267  HG1 GLU P 140      88.067  45.520  29.337  0.00  0.00      PROA  
ATOM   2268  HG2 GLU P 140      87.312  44.531  28.119  0.00  0.00      PROA  
ATOM   2269  CD  GLU P 140      85.953  45.341  29.496  0.00  0.00      PROA  
ATOM   2270  OE1 GLU P 140      84.833  45.074  28.953  0.00  0.00      PROA  
ATOM   2271  OE2 GLU P 140      86.069  45.686  30.712  0.00  0.00      PROA  
ATOM   2272  C   GLU P 140      88.122  45.811  25.713  0.00  0.00      PROA  
ATOM   2273  O   GLU P 140      89.021  45.040  25.550  0.00  0.00      PROA  
ATOM   2274  N   GLU P 141      87.020  45.647  24.964  0.00  0.00      PROA  
ATOM   2275  HN  GLU P 141      86.335  46.371  24.957  0.00  0.00      PROA  
ATOM   2276  CA  GLU P 141      86.814  44.620  23.873  0.00  0.00      PROA  
ATOM   2277  HA  GLU P 141      86.885  43.609  24.248  0.00  0.00      PROA  
ATOM   2278  CB  GLU P 141      85.373  44.836  23.286  0.00  0.00      PROA  
ATOM   2279  HB1 GLU P 141      85.323  45.729  22.626  0.00  0.00      PROA  
ATOM   2280  HB2 GLU P 141      84.622  44.956  24.096  0.00  0.00      PROA  
ATOM   2281  CG  GLU P 141      84.915  43.705  22.410  0.00  0.00      PROA  
ATOM   2282  HG1 GLU P 141      85.241  42.736  22.846  0.00  0.00      PROA  
ATOM   2283  HG2 GLU P 141      85.394  43.700  21.408  0.00  0.00      PROA  
ATOM   2284  CD  GLU P 141      83.429  43.604  22.234  0.00  0.00      PROA  
ATOM   2285  OE1 GLU P 141      82.880  44.054  21.160  0.00  0.00      PROA  
ATOM   2286  OE2 GLU P 141      82.815  42.830  23.028  0.00  0.00      PROA  
ATOM   2287  C   GLU P 141      87.852  44.741  22.838  0.00  0.00      PROA  
ATOM   2288  O   GLU P 141      88.555  43.800  22.417  0.00  0.00      PROA  
ATOM   2289  N   LYS P 142      88.144  45.971  22.332  0.00  0.00      PROA  
ATOM   2290  HN  LYS P 142      87.640  46.780  22.624  0.00  0.00      PROA  
ATOM   2291  CA  LYS P 142      89.225  46.153  21.404  0.00  0.00      PROA  
ATOM   2292  HA  LYS P 142      89.033  45.641  20.473  0.00  0.00      PROA  
ATOM   2293  CB  LYS P 142      89.261  47.632  20.820  0.00  0.00      PROA  
ATOM   2294  HB1 LYS P 142      89.990  47.661  19.983  0.00  0.00      PROA  
ATOM   2295  HB2 LYS P 142      89.549  48.274  21.680  0.00  0.00      PROA  
ATOM   2296  CG  LYS P 142      87.999  48.115  20.093  0.00  0.00      PROA  
ATOM   2297  HG1 LYS P 142      88.108  49.192  19.844  0.00  0.00      PROA  
ATOM   2298  HG2 LYS P 142      87.155  48.042  20.811  0.00  0.00      PROA  
ATOM   2299  CD  LYS P 142      87.622  47.431  18.776  0.00  0.00      PROA  
ATOM   2300  HD1 LYS P 142      88.488  47.062  18.185  0.00  0.00      PROA  
ATOM   2301  HD2 LYS P 142      87.009  48.147  18.188  0.00  0.00      PROA  
ATOM   2302  CE  LYS P 142      86.559  46.313  19.018  0.00  0.00      PROA  
ATOM   2303  HE1 LYS P 142      85.710  46.768  19.571  0.00  0.00      PROA  
ATOM   2304  HE2 LYS P 142      86.991  45.474  19.604  0.00  0.00      PROA  
ATOM   2305  NZ  LYS P 142      86.000  45.774  17.777  0.00  0.00      PROA  
ATOM   2306  HZ1 LYS P 142      86.623  45.278  17.109  0.00  0.00      PROA  
ATOM   2307  HZ2 LYS P 142      85.525  46.556  17.282  0.00  0.00      PROA  
ATOM   2308  HZ3 LYS P 142      85.208  45.114  17.910  0.00  0.00      PROA  
ATOM   2309  C   LYS P 142      90.679  45.811  21.869  0.00  0.00      PROA  
ATOM   2310  O   LYS P 142      91.308  45.092  21.124  0.00  0.00      PROA  
ATOM   2311  N   VAL P 143      91.165  46.326  23.053  0.00  0.00      PROA  
ATOM   2312  HN  VAL P 143      90.654  46.976  23.609  0.00  0.00      PROA  
ATOM   2313  CA  VAL P 143      92.507  45.945  23.430  0.00  0.00      PROA  
ATOM   2314  HA  VAL P 143      93.155  45.929  22.567  0.00  0.00      PROA  
ATOM   2315  CB  VAL P 143      92.978  46.879  24.637  0.00  0.00      PROA  
ATOM   2316  HB  VAL P 143      94.029  46.617  24.884  0.00  0.00      PROA  
ATOM   2317  CG1 VAL P 143      92.830  48.397  24.300  0.00  0.00      PROA  
ATOM   2318 HG11 VAL P 143      93.604  48.747  23.583  0.00  0.00      PROA  
ATOM   2319 HG12 VAL P 143      93.017  48.895  25.275  0.00  0.00      PROA  
ATOM   2320 HG13 VAL P 143      91.823  48.576  23.865  0.00  0.00      PROA  
ATOM   2321  CG2 VAL P 143      92.051  46.698  25.796  0.00  0.00      PROA  
ATOM   2322 HG21 VAL P 143      90.991  46.889  25.525  0.00  0.00      PROA  
ATOM   2323 HG22 VAL P 143      92.264  47.486  26.550  0.00  0.00      PROA  
ATOM   2324 HG23 VAL P 143      92.117  45.708  26.296  0.00  0.00      PROA  
ATOM   2325  C   VAL P 143      92.601  44.468  23.878  0.00  0.00      PROA  
ATOM   2326  O   VAL P 143      93.628  43.749  23.768  0.00  0.00      PROA  
ATOM   2327  N   PHE P 144      91.421  43.870  24.325  0.00  0.00      PROA  
ATOM   2328  HN  PHE P 144      90.592  44.419  24.405  0.00  0.00      PROA  
ATOM   2329  CA  PHE P 144      91.380  42.493  24.632  0.00  0.00      PROA  
ATOM   2330  HA  PHE P 144      92.204  42.292  25.301  0.00  0.00      PROA  
ATOM   2331  CB  PHE P 144      89.986  42.169  25.191  0.00  0.00      PROA  
ATOM   2332  HB1 PHE P 144      89.236  42.259  24.376  0.00  0.00      PROA  
ATOM   2333  HB2 PHE P 144      89.787  42.870  26.030  0.00  0.00      PROA  
ATOM   2334  CG  PHE P 144      89.919  40.784  25.854  0.00  0.00      PROA  
ATOM   2335  CD1 PHE P 144      90.971  39.914  26.097  0.00  0.00      PROA  
ATOM   2336  HD1 PHE P 144      91.948  40.355  25.962  0.00  0.00      PROA  
ATOM   2337  CE1 PHE P 144      90.713  38.646  26.646  0.00  0.00      PROA  
ATOM   2338  HE1 PHE P 144      91.587  38.037  26.825  0.00  0.00      PROA  
ATOM   2339  CZ  PHE P 144      89.400  38.423  27.081  0.00  0.00      PROA  
ATOM   2340  HZ  PHE P 144      89.200  37.486  27.580  0.00  0.00      PROA  
ATOM   2341  CD2 PHE P 144      88.604  40.458  26.132  0.00  0.00      PROA  
ATOM   2342  HD2 PHE P 144      87.821  41.152  25.863  0.00  0.00      PROA  
ATOM   2343  CE2 PHE P 144      88.296  39.262  26.769  0.00  0.00      PROA  
ATOM   2344  HE2 PHE P 144      87.284  39.108  27.113  0.00  0.00      PROA  
ATOM   2345  C   PHE P 144      91.582  41.654  23.293  0.00  0.00      PROA  
ATOM   2346  O   PHE P 144      92.349  40.724  23.108  0.00  0.00      PROA  
ATOM   2347  N   ARG P 145      90.901  42.143  22.273  0.00  0.00      PROA  
ATOM   2348  HN  ARG P 145      90.181  42.827  22.184  0.00  0.00      PROA  
ATOM   2349  CA  ARG P 145      91.009  41.546  21.043  0.00  0.00      PROA  
ATOM   2350  HA  ARG P 145      90.784  40.505  21.220  0.00  0.00      PROA  
ATOM   2351  CB  ARG P 145      89.916  42.039  19.952  0.00  0.00      PROA  
ATOM   2352  HB1 ARG P 145      89.963  43.139  19.804  0.00  0.00      PROA  
ATOM   2353  HB2 ARG P 145      88.932  41.873  20.439  0.00  0.00      PROA  
ATOM   2354  CG  ARG P 145      90.112  41.376  18.531  0.00  0.00      PROA  
ATOM   2355  HG1 ARG P 145      91.131  41.565  18.132  0.00  0.00      PROA  
ATOM   2356  HG2 ARG P 145      89.410  41.848  17.811  0.00  0.00      PROA  
ATOM   2357  CD  ARG P 145      89.754  39.883  18.539  0.00  0.00      PROA  
ATOM   2358  HD1 ARG P 145      88.690  39.661  18.772  0.00  0.00      PROA  
ATOM   2359  HD2 ARG P 145      90.323  39.314  19.304  0.00  0.00      PROA  
ATOM   2360  NE  ARG P 145      90.117  39.210  17.306  0.00  0.00      PROA  
ATOM   2361  HE  ARG P 145      90.412  39.732  16.506  0.00  0.00      PROA  
ATOM   2362  CZ  ARG P 145      90.133  37.862  17.092  0.00  0.00      PROA  
ATOM   2363  NH1 ARG P 145      89.351  37.138  17.909  0.00  0.00      PROA  
ATOM   2364 HH11 ARG P 145      89.017  37.439  18.802  0.00  0.00      PROA  
ATOM   2365 HH12 ARG P 145      89.192  36.184  17.654  0.00  0.00      PROA  
ATOM   2366  NH2 ARG P 145      90.656  37.334  16.025  0.00  0.00      PROA  
ATOM   2367 HH21 ARG P 145      90.468  36.353  15.992  0.00  0.00      PROA  
ATOM   2368 HH22 ARG P 145      91.203  37.897  15.405  0.00  0.00      PROA  
ATOM   2369  C   ARG P 145      92.418  41.542  20.482  0.00  0.00      PROA  
ATOM   2370  O   ARG P 145      92.927  40.484  20.118  0.00  0.00      PROA  
ATOM   2371  N   ALA P 146      93.085  42.669  20.468  0.00  0.00      PROA  
ATOM   2372  HN  ALA P 146      92.649  43.501  20.801  0.00  0.00      PROA  
ATOM   2373  CA  ALA P 146      94.459  42.726  20.079  0.00  0.00      PROA  
ATOM   2374  HA  ALA P 146      94.410  42.319  19.080  0.00  0.00      PROA  
ATOM   2375  CB  ALA P 146      94.901  44.225  19.895  0.00  0.00      PROA  
ATOM   2376  HB1 ALA P 146      95.033  44.682  20.899  0.00  0.00      PROA  
ATOM   2377  HB2 ALA P 146      94.153  44.745  19.259  0.00  0.00      PROA  
ATOM   2378  HB3 ALA P 146      95.887  44.344  19.398  0.00  0.00      PROA  
ATOM   2379  C   ALA P 146      95.360  41.858  20.927  0.00  0.00      PROA  
ATOM   2380  O   ALA P 146      96.353  41.283  20.460  0.00  0.00      PROA  
ATOM   2381  N   VAL P 147      95.150  41.743  22.254  0.00  0.00      PROA  
ATOM   2382  HN  VAL P 147      94.329  42.094  22.696  0.00  0.00      PROA  
ATOM   2383  CA  VAL P 147      95.933  40.860  23.150  0.00  0.00      PROA  
ATOM   2384  HA  VAL P 147      96.981  41.003  22.934  0.00  0.00      PROA  
ATOM   2385  CB  VAL P 147      95.730  41.212  24.620  0.00  0.00      PROA  
ATOM   2386  HB  VAL P 147      94.701  41.491  24.933  0.00  0.00      PROA  
ATOM   2387  CG1 VAL P 147      96.158  40.064  25.595  0.00  0.00      PROA  
ATOM   2388 HG11 VAL P 147      96.266  40.417  26.643  0.00  0.00      PROA  
ATOM   2389 HG12 VAL P 147      97.171  39.685  25.343  0.00  0.00      PROA  
ATOM   2390 HG13 VAL P 147      95.495  39.175  25.522  0.00  0.00      PROA  
ATOM   2391  CG2 VAL P 147      96.580  42.463  25.001  0.00  0.00      PROA  
ATOM   2392 HG21 VAL P 147      96.068  43.403  24.706  0.00  0.00      PROA  
ATOM   2393 HG22 VAL P 147      97.641  42.456  24.671  0.00  0.00      PROA  
ATOM   2394 HG23 VAL P 147      96.444  42.495  26.103  0.00  0.00      PROA  
ATOM   2395  C   VAL P 147      95.672  39.364  22.820  0.00  0.00      PROA  
ATOM   2396  O   VAL P 147      96.685  38.621  22.566  0.00  0.00      PROA  
ATOM   2397  N   ARG P 148      94.440  38.928  22.505  0.00  0.00      PROA  
ATOM   2398  HN  ARG P 148      93.633  39.513  22.536  0.00  0.00      PROA  
ATOM   2399  CA  ARG P 148      94.088  37.611  21.923  0.00  0.00      PROA  
ATOM   2400  HA  ARG P 148      94.504  36.848  22.565  0.00  0.00      PROA  
ATOM   2401  CB  ARG P 148      92.603  37.417  21.910  0.00  0.00      PROA  
ATOM   2402  HB1 ARG P 148      92.309  36.683  21.130  0.00  0.00      PROA  
ATOM   2403  HB2 ARG P 148      92.121  38.391  21.676  0.00  0.00      PROA  
ATOM   2404  CG  ARG P 148      92.036  36.917  23.247  0.00  0.00      PROA  
ATOM   2405  HG1 ARG P 148      90.966  37.177  23.101  0.00  0.00      PROA  
ATOM   2406  HG2 ARG P 148      92.460  37.622  23.993  0.00  0.00      PROA  
ATOM   2407  CD  ARG P 148      92.064  35.426  23.594  0.00  0.00      PROA  
ATOM   2408  HD1 ARG P 148      93.085  34.989  23.634  0.00  0.00      PROA  
ATOM   2409  HD2 ARG P 148      91.368  34.870  22.929  0.00  0.00      PROA  
ATOM   2410  NE  ARG P 148      91.452  35.307  24.955  0.00  0.00      PROA  
ATOM   2411  HE  ARG P 148      90.466  35.148  24.899  0.00  0.00      PROA  
ATOM   2412  CZ  ARG P 148      92.064  35.364  26.171  0.00  0.00      PROA  
ATOM   2413  NH1 ARG P 148      93.286  35.718  26.361  0.00  0.00      PROA  
ATOM   2414 HH11 ARG P 148      93.882  35.923  25.584  0.00  0.00      PROA  
ATOM   2415 HH12 ARG P 148      93.550  35.488  27.298  0.00  0.00      PROA  
ATOM   2416  NH2 ARG P 148      91.347  35.019  27.233  0.00  0.00      PROA  
ATOM   2417 HH21 ARG P 148      90.357  35.036  27.091  0.00  0.00      PROA  
ATOM   2418 HH22 ARG P 148      91.672  35.493  28.052  0.00  0.00      PROA  
ATOM   2419  C   ARG P 148      94.685  37.377  20.543  0.00  0.00      PROA  
ATOM   2420  O   ARG P 148      95.289  36.302  20.302  0.00  0.00      PROA  
ATOM   2421  N   GLU P 149      94.568  38.338  19.578  0.00  0.00      PROA  
ATOM   2422  HN  GLU P 149      94.024  39.154  19.757  0.00  0.00      PROA  
ATOM   2423  CA  GLU P 149      95.180  38.266  18.269  0.00  0.00      PROA  
ATOM   2424  HA  GLU P 149      94.813  37.444  17.672  0.00  0.00      PROA  
ATOM   2425  CB  GLU P 149      94.852  39.600  17.464  0.00  0.00      PROA  
ATOM   2426  HB1 GLU P 149      95.309  40.415  18.065  0.00  0.00      PROA  
ATOM   2427  HB2 GLU P 149      93.749  39.672  17.583  0.00  0.00      PROA  
ATOM   2428  CG  GLU P 149      95.339  39.531  15.940  0.00  0.00      PROA  
ATOM   2429  HG1 GLU P 149      95.201  38.516  15.510  0.00  0.00      PROA  
ATOM   2430  HG2 GLU P 149      96.418  39.796  15.907  0.00  0.00      PROA  
ATOM   2431  CD  GLU P 149      94.563  40.497  15.085  0.00  0.00      PROA  
ATOM   2432  OE1 GLU P 149      93.898  40.020  14.104  0.00  0.00      PROA  
ATOM   2433  OE2 GLU P 149      94.862  41.690  15.150  0.00  0.00      PROA  
ATOM   2434  C   GLU P 149      96.650  38.115  18.330  0.00  0.00      PROA  
ATOM   2435  O   GLU P 149      97.309  37.328  17.647  0.00  0.00      PROA  
ATOM   2436  N   THR P 150      97.284  38.844  19.275  0.00  0.00      PROA  
ATOM   2437  HN  THR P 150      96.723  39.459  19.825  0.00  0.00      PROA  
ATOM   2438  CA  THR P 150      98.697  38.747  19.646  0.00  0.00      PROA  
ATOM   2439  HA  THR P 150      99.310  38.822  18.760  0.00  0.00      PROA  
ATOM   2440  CB  THR P 150      99.162  39.791  20.578  0.00  0.00      PROA  
ATOM   2441  HB  THR P 150      98.468  39.816  21.445  0.00  0.00      PROA  
ATOM   2442  OG1 THR P 150      99.030  41.038  19.944  0.00  0.00      PROA  
ATOM   2443  HG1 THR P 150      98.141  41.378  20.069  0.00  0.00      PROA  
ATOM   2444  CG2 THR P 150     100.655  39.617  21.043  0.00  0.00      PROA  
ATOM   2445 HG21 THR P 150     101.309  39.727  20.152  0.00  0.00      PROA  
ATOM   2446 HG22 THR P 150     100.808  38.675  21.613  0.00  0.00      PROA  
ATOM   2447 HG23 THR P 150     100.858  40.530  21.643  0.00  0.00      PROA  
ATOM   2448  C   THR P 150      99.035  37.341  20.243  0.00  0.00      PROA  
ATOM   2449  O   THR P 150      99.972  36.716  19.751  0.00  0.00      PROA  
ATOM   2450  N   GLN P 151      98.284  36.801  21.220  0.00  0.00      PROA  
ATOM   2451  HN  GLN P 151      97.543  37.410  21.493  0.00  0.00      PROA  
ATOM   2452  CA  GLN P 151      98.424  35.446  21.771  0.00  0.00      PROA  
ATOM   2453  HA  GLN P 151      99.401  35.462  22.232  0.00  0.00      PROA  
ATOM   2454  CB  GLN P 151      97.385  35.201  22.891  0.00  0.00      PROA  
ATOM   2455  HB1 GLN P 151      97.247  34.125  23.134  0.00  0.00      PROA  
ATOM   2456  HB2 GLN P 151      96.379  35.443  22.487  0.00  0.00      PROA  
ATOM   2457  CG  GLN P 151      97.702  35.972  24.185  0.00  0.00      PROA  
ATOM   2458  HG1 GLN P 151      98.167  36.970  24.037  0.00  0.00      PROA  
ATOM   2459  HG2 GLN P 151      98.455  35.264  24.592  0.00  0.00      PROA  
ATOM   2460  CD  GLN P 151      96.507  36.218  25.139  0.00  0.00      PROA  
ATOM   2461  OE1 GLN P 151      95.306  36.279  24.781  0.00  0.00      PROA  
ATOM   2462  NE2 GLN P 151      96.774  36.505  26.439  0.00  0.00      PROA  
ATOM   2463 HE21 GLN P 151      96.018  36.758  27.043  0.00  0.00      PROA  
ATOM   2464 HE22 GLN P 151      97.700  36.658  26.784  0.00  0.00      PROA  
ATOM   2465  C   GLN P 151      98.317  34.359  20.671  0.00  0.00      PROA  
ATOM   2466  O   GLN P 151      99.100  33.443  20.643  0.00  0.00      PROA  
ATOM   2467  N   GLU P 152      97.329  34.428  19.754  0.00  0.00      PROA  
ATOM   2468  HN  GLU P 152      96.707  35.203  19.836  0.00  0.00      PROA  
ATOM   2469  CA  GLU P 152      97.240  33.599  18.575  0.00  0.00      PROA  
ATOM   2470  HA  GLU P 152      97.139  32.575  18.902  0.00  0.00      PROA  
ATOM   2471  CB  GLU P 152      95.953  33.921  17.678  0.00  0.00      PROA  
ATOM   2472  HB1 GLU P 152      96.076  33.583  16.626  0.00  0.00      PROA  
ATOM   2473  HB2 GLU P 152      95.779  35.007  17.526  0.00  0.00      PROA  
ATOM   2474  CG  GLU P 152      94.667  33.248  18.298  0.00  0.00      PROA  
ATOM   2475  HG1 GLU P 152      94.488  33.600  19.336  0.00  0.00      PROA  
ATOM   2476  HG2 GLU P 152      94.958  32.179  18.211  0.00  0.00      PROA  
ATOM   2477  CD  GLU P 152      93.395  33.130  17.504  0.00  0.00      PROA  
ATOM   2478  OE1 GLU P 152      93.290  33.751  16.420  0.00  0.00      PROA  
ATOM   2479  OE2 GLU P 152      92.487  32.366  17.969  0.00  0.00      PROA  
ATOM   2480  C   GLU P 152      98.555  33.588  17.740  0.00  0.00      PROA  
ATOM   2481  O   GLU P 152      99.098  32.555  17.327  0.00  0.00      PROA  
ATOM   2482  N   ARG P 153      99.003  34.788  17.441  0.00  0.00      PROA  
ATOM   2483  HN  ARG P 153      98.382  35.564  17.513  0.00  0.00      PROA  
ATOM   2484  CA  ARG P 153     100.346  34.893  16.764  0.00  0.00      PROA  
ATOM   2485  HA  ARG P 153     100.186  34.413  15.809  0.00  0.00      PROA  
ATOM   2486  CB  ARG P 153     100.613  36.382  16.411  0.00  0.00      PROA  
ATOM   2487  HB1 ARG P 153     100.486  36.935  17.366  0.00  0.00      PROA  
ATOM   2488  HB2 ARG P 153      99.823  36.858  15.792  0.00  0.00      PROA  
ATOM   2489  CG  ARG P 153     101.970  36.705  15.758  0.00  0.00      PROA  
ATOM   2490  HG1 ARG P 153     102.036  36.083  14.840  0.00  0.00      PROA  
ATOM   2491  HG2 ARG P 153     102.785  36.359  16.429  0.00  0.00      PROA  
ATOM   2492  CD  ARG P 153     102.143  38.162  15.442  0.00  0.00      PROA  
ATOM   2493  HD1 ARG P 153     101.179  38.571  15.069  0.00  0.00      PROA  
ATOM   2494  HD2 ARG P 153     103.023  38.260  14.772  0.00  0.00      PROA  
ATOM   2495  NE  ARG P 153     102.572  38.963  16.662  0.00  0.00      PROA  
ATOM   2496  HE  ARG P 153     103.300  38.571  17.225  0.00  0.00      PROA  
ATOM   2497  CZ  ARG P 153     102.308  40.246  16.949  0.00  0.00      PROA  
ATOM   2498  NH1 ARG P 153     101.633  40.975  16.116  0.00  0.00      PROA  
ATOM   2499 HH11 ARG P 153     101.245  40.699  15.236  0.00  0.00      PROA  
ATOM   2500 HH12 ARG P 153     101.613  41.936  16.393  0.00  0.00      PROA  
ATOM   2501  NH2 ARG P 153     102.725  40.829  18.059  0.00  0.00      PROA  
ATOM   2502 HH21 ARG P 153     103.365  40.359  18.666  0.00  0.00      PROA  
ATOM   2503 HH22 ARG P 153     102.659  41.826  18.105  0.00  0.00      PROA  
ATOM   2504  C   ARG P 153     101.579  34.227  17.440  0.00  0.00      PROA  
ATOM   2505  O   ARG P 153     102.286  33.490  16.879  0.00  0.00      PROA  
ATOM   2506  N   GLU P 154     101.679  34.460  18.782  0.00  0.00      PROA  
ATOM   2507  HN  GLU P 154     101.152  35.158  19.261  0.00  0.00      PROA  
ATOM   2508  CA  GLU P 154     102.711  33.718  19.563  0.00  0.00      PROA  
ATOM   2509  HA  GLU P 154     103.629  33.785  18.998  0.00  0.00      PROA  
ATOM   2510  CB  GLU P 154     102.790  34.400  21.020  0.00  0.00      PROA  
ATOM   2511  HB1 GLU P 154     103.319  33.727  21.729  0.00  0.00      PROA  
ATOM   2512  HB2 GLU P 154     101.747  34.453  21.398  0.00  0.00      PROA  
ATOM   2513  CG  GLU P 154     103.344  35.824  21.030  0.00  0.00      PROA  
ATOM   2514  HG1 GLU P 154     102.997  36.407  21.910  0.00  0.00      PROA  
ATOM   2515  HG2 GLU P 154     102.956  36.395  20.160  0.00  0.00      PROA  
ATOM   2516  CD  GLU P 154     104.884  35.969  21.103  0.00  0.00      PROA  
ATOM   2517  OE1 GLU P 154     105.421  37.056  20.785  0.00  0.00      PROA  
ATOM   2518  OE2 GLU P 154     105.592  35.007  21.570  0.00  0.00      PROA  
ATOM   2519  C   GLU P 154     102.528  32.230  19.557  0.00  0.00      PROA  
ATOM   2520  O   GLU P 154     103.494  31.540  19.378  0.00  0.00      PROA  
ATOM   2521  N   ALA P 155     101.315  31.745  19.654  0.00  0.00      PROA  
ATOM   2522  HN  ALA P 155     100.648  32.461  19.844  0.00  0.00      PROA  
ATOM   2523  CA  ALA P 155     101.020  30.341  19.580  0.00  0.00      PROA  
ATOM   2524  HA  ALA P 155     101.513  29.785  20.363  0.00  0.00      PROA  
ATOM   2525  CB  ALA P 155      99.526  30.074  19.835  0.00  0.00      PROA  
ATOM   2526  HB1 ALA P 155      99.328  29.013  20.100  0.00  0.00      PROA  
ATOM   2527  HB2 ALA P 155      99.003  30.415  18.916  0.00  0.00      PROA  
ATOM   2528  HB3 ALA P 155      99.162  30.822  20.572  0.00  0.00      PROA  
ATOM   2529  C   ALA P 155     101.412  29.743  18.235  0.00  0.00      PROA  
ATOM   2530  O   ALA P 155     101.966  28.609  18.168  0.00  0.00      PROA  
ATOM   2531  N   LYS P 156     101.204  30.390  17.044  0.00  0.00      PROA  
ATOM   2532  HN  LYS P 156     100.863  31.327  17.043  0.00  0.00      PROA  
ATOM   2533  CA  LYS P 156     101.712  30.003  15.762  0.00  0.00      PROA  
ATOM   2534  HA  LYS P 156     101.271  29.041  15.549  0.00  0.00      PROA  
ATOM   2535  CB  LYS P 156     101.202  30.909  14.673  0.00  0.00      PROA  
ATOM   2536  HB1 LYS P 156     101.586  31.928  14.894  0.00  0.00      PROA  
ATOM   2537  HB2 LYS P 156     100.097  30.981  14.770  0.00  0.00      PROA  
ATOM   2538  CG  LYS P 156     101.699  30.505  13.347  0.00  0.00      PROA  
ATOM   2539  HG1 LYS P 156     102.784  30.414  13.126  0.00  0.00      PROA  
ATOM   2540  HG2 LYS P 156     101.386  31.367  12.720  0.00  0.00      PROA  
ATOM   2541  CD  LYS P 156     101.039  29.224  12.661  0.00  0.00      PROA  
ATOM   2542  HD1 LYS P 156     101.300  28.415  13.377  0.00  0.00      PROA  
ATOM   2543  HD2 LYS P 156     101.582  29.011  11.716  0.00  0.00      PROA  
ATOM   2544  CE  LYS P 156      99.478  29.295  12.572  0.00  0.00      PROA  
ATOM   2545  HE1 LYS P 156      99.218  30.196  11.976  0.00  0.00      PROA  
ATOM   2546  HE2 LYS P 156      99.050  29.304  13.597  0.00  0.00      PROA  
ATOM   2547  NZ  LYS P 156      98.903  28.129  11.846  0.00  0.00      PROA  
ATOM   2548  HZ1 LYS P 156      99.110  28.033  10.832  0.00  0.00      PROA  
ATOM   2549  HZ2 LYS P 156      97.863  28.150  11.848  0.00  0.00      PROA  
ATOM   2550  HZ3 LYS P 156      99.269  27.336  12.411  0.00  0.00      PROA  
ATOM   2551  C   LYS P 156     103.288  29.869  15.692  0.00  0.00      PROA  
ATOM   2552  O   LYS P 156     103.756  28.865  15.234  0.00  0.00      PROA  
ATOM   2553  N   ALA P 157     104.042  30.825  16.275  0.00  0.00      PROA  
ATOM   2554  HN  ALA P 157     103.561  31.570  16.732  0.00  0.00      PROA  
ATOM   2555  CA  ALA P 157     105.538  30.927  16.412  0.00  0.00      PROA  
ATOM   2556  HA  ALA P 157     105.917  30.839  15.405  0.00  0.00      PROA  
ATOM   2557  CB  ALA P 157     105.856  32.281  16.996  0.00  0.00      PROA  
ATOM   2558  HB1 ALA P 157     106.951  32.459  17.053  0.00  0.00      PROA  
ATOM   2559  HB2 ALA P 157     105.302  32.321  17.958  0.00  0.00      PROA  
ATOM   2560  HB3 ALA P 157     105.544  33.024  16.231  0.00  0.00      PROA  
ATOM   2561  C   ALA P 157     106.165  29.784  17.136  0.00  0.00      PROA  
ATOM   2562  O   ALA P 157     107.138  29.158  16.793  0.00  0.00      PROA  
ATOM   2563  N   GLU P 158     105.508  29.401  18.279  0.00  0.00      PROA  
ATOM   2564  HN  GLU P 158     104.730  29.947  18.580  0.00  0.00      PROA  
ATOM   2565  CA  GLU P 158     105.749  28.204  19.055  0.00  0.00      PROA  
ATOM   2566  HA  GLU P 158     106.806  28.117  19.255  0.00  0.00      PROA  
ATOM   2567  CB  GLU P 158     104.850  28.352  20.366  0.00  0.00      PROA  
ATOM   2568  HB1 GLU P 158     103.824  28.688  20.104  0.00  0.00      PROA  
ATOM   2569  HB2 GLU P 158     105.247  29.254  20.878  0.00  0.00      PROA  
ATOM   2570  CG  GLU P 158     104.876  27.060  21.193  0.00  0.00      PROA  
ATOM   2571  HG1 GLU P 158     105.915  26.690  21.328  0.00  0.00      PROA  
ATOM   2572  HG2 GLU P 158     104.213  26.323  20.691  0.00  0.00      PROA  
ATOM   2573  CD  GLU P 158     104.427  27.319  22.631  0.00  0.00      PROA  
ATOM   2574  OE1 GLU P 158     104.933  28.208  23.375  0.00  0.00      PROA  
ATOM   2575  OE2 GLU P 158     103.497  26.555  23.010  0.00  0.00      PROA  
ATOM   2576  C   GLU P 158     105.446  26.907  18.403  0.00  0.00      PROA  
ATOM   2577  O   GLU P 158     106.262  25.991  18.395  0.00  0.00      PROA  
ATOM   2578  N   MET P 159     104.334  26.838  17.678  0.00  0.00      PROA  
ATOM   2579  HN  MET P 159     103.657  27.567  17.610  0.00  0.00      PROA  
ATOM   2580  CA  MET P 159     103.940  25.639  16.888  0.00  0.00      PROA  
ATOM   2581  HA  MET P 159     104.153  24.733  17.437  0.00  0.00      PROA  
ATOM   2582  CB  MET P 159     102.417  25.589  16.663  0.00  0.00      PROA  
ATOM   2583  HB1 MET P 159     102.303  24.865  15.828  0.00  0.00      PROA  
ATOM   2584  HB2 MET P 159     102.022  26.603  16.438  0.00  0.00      PROA  
ATOM   2585  CG  MET P 159     101.724  25.152  17.982  0.00  0.00      PROA  
ATOM   2586  HG1 MET P 159     100.623  25.166  17.832  0.00  0.00      PROA  
ATOM   2587  HG2 MET P 159     102.120  25.917  18.683  0.00  0.00      PROA  
ATOM   2588  SD  MET P 159     102.081  23.552  18.750  0.00  0.00      PROA  
ATOM   2589  CE  MET P 159     101.728  24.003  20.444  0.00  0.00      PROA  
ATOM   2590  HE1 MET P 159     101.766  23.002  20.924  0.00  0.00      PROA  
ATOM   2591  HE2 MET P 159     100.779  24.581  20.446  0.00  0.00      PROA  
ATOM   2592  HE3 MET P 159     102.554  24.690  20.728  0.00  0.00      PROA  
ATOM   2593  C   MET P 159     104.771  25.516  15.658  0.00  0.00      PROA  
ATOM   2594  O   MET P 159     105.110  24.420  15.263  0.00  0.00      PROA  
ATOM   2595  N   ARG P 160     105.268  26.648  15.089  0.00  0.00      PROA  
ATOM   2596  HN  ARG P 160     104.995  27.586  15.293  0.00  0.00      PROA  
ATOM   2597  CA  ARG P 160     106.319  26.525  14.052  0.00  0.00      PROA  
ATOM   2598  HA  ARG P 160     105.957  25.849  13.292  0.00  0.00      PROA  
ATOM   2599  CB  ARG P 160     106.705  27.874  13.374  0.00  0.00      PROA  
ATOM   2600  HB1 ARG P 160     107.675  27.758  12.844  0.00  0.00      PROA  
ATOM   2601  HB2 ARG P 160     106.905  28.624  14.169  0.00  0.00      PROA  
ATOM   2602  CG  ARG P 160     105.607  28.378  12.456  0.00  0.00      PROA  
ATOM   2603  HG1 ARG P 160     104.596  28.290  12.908  0.00  0.00      PROA  
ATOM   2604  HG2 ARG P 160     105.607  27.957  11.427  0.00  0.00      PROA  
ATOM   2605  CD  ARG P 160     105.812  29.951  12.186  0.00  0.00      PROA  
ATOM   2606  HD1 ARG P 160     106.887  29.925  11.908  0.00  0.00      PROA  
ATOM   2607  HD2 ARG P 160     105.598  30.464  13.148  0.00  0.00      PROA  
ATOM   2608  NE  ARG P 160     105.006  30.441  10.988  0.00  0.00      PROA  
ATOM   2609  HE  ARG P 160     104.638  29.752  10.364  0.00  0.00      PROA  
ATOM   2610  CZ  ARG P 160     104.804  31.698  10.697  0.00  0.00      PROA  
ATOM   2611  NH1 ARG P 160     105.265  32.736  11.400  0.00  0.00      PROA  
ATOM   2612 HH11 ARG P 160     105.877  32.743  12.191  0.00  0.00      PROA  
ATOM   2613 HH12 ARG P 160     105.141  33.661  11.041  0.00  0.00      PROA  
ATOM   2614  NH2 ARG P 160     104.162  31.936   9.564  0.00  0.00      PROA  
ATOM   2615 HH21 ARG P 160     103.737  31.143   9.126  0.00  0.00      PROA  
ATOM   2616 HH22 ARG P 160     103.950  32.904   9.432  0.00  0.00      PROA  
ATOM   2617  C   ARG P 160     107.631  25.869  14.507  0.00  0.00      PROA  
ATOM   2618  O   ARG P 160     108.229  25.064  13.746  0.00  0.00      PROA  
ATOM   2619  N   ARG P 161     108.151  26.239  15.709  0.00  0.00      PROA  
ATOM   2620  HN  ARG P 161     107.665  26.927  16.243  0.00  0.00      PROA  
ATOM   2621  CA  ARG P 161     109.343  25.643  16.291  0.00  0.00      PROA  
ATOM   2622  HA  ARG P 161     110.056  25.552  15.485  0.00  0.00      PROA  
ATOM   2623  CB  ARG P 161     109.825  26.538  17.433  0.00  0.00      PROA  
ATOM   2624  HB1 ARG P 161     109.055  26.657  18.226  0.00  0.00      PROA  
ATOM   2625  HB2 ARG P 161     109.886  27.580  17.052  0.00  0.00      PROA  
ATOM   2626  CG  ARG P 161     111.178  26.097  18.124  0.00  0.00      PROA  
ATOM   2627  HG1 ARG P 161     112.031  26.167  17.416  0.00  0.00      PROA  
ATOM   2628  HG2 ARG P 161     111.032  25.030  18.396  0.00  0.00      PROA  
ATOM   2629  CD  ARG P 161     111.562  26.897  19.381  0.00  0.00      PROA  
ATOM   2630  HD1 ARG P 161     111.798  27.959  19.157  0.00  0.00      PROA  
ATOM   2631  HD2 ARG P 161     112.502  26.559  19.867  0.00  0.00      PROA  
ATOM   2632  NE  ARG P 161     110.458  26.875  20.378  0.00  0.00      PROA  
ATOM   2633  HE  ARG P 161     109.859  27.671  20.291  0.00  0.00      PROA  
ATOM   2634  CZ  ARG P 161     110.331  25.882  21.214  0.00  0.00      PROA  
ATOM   2635  NH1 ARG P 161     111.123  24.825  21.191  0.00  0.00      PROA  
ATOM   2636 HH11 ARG P 161     111.953  24.813  20.634  0.00  0.00      PROA  
ATOM   2637 HH12 ARG P 161     110.795  24.109  21.808  0.00  0.00      PROA  
ATOM   2638  NH2 ARG P 161     109.272  26.019  21.990  0.00  0.00      PROA  
ATOM   2639 HH21 ARG P 161     108.778  26.877  21.849  0.00  0.00      PROA  
ATOM   2640 HH22 ARG P 161     109.021  25.426  22.756  0.00  0.00      PROA  
ATOM   2641  C   ARG P 161     108.986  24.212  16.790  0.00  0.00      PROA  
ATOM   2642  O   ARG P 161     109.731  23.237  16.549  0.00  0.00      PROA  
ATOM   2643  N   LYS P 162     107.845  23.879  17.384  0.00  0.00      PROA  
ATOM   2644  HN  LYS P 162     107.281  24.639  17.698  0.00  0.00      PROA  
ATOM   2645  CA  LYS P 162     107.541  22.498  17.790  0.00  0.00      PROA  
ATOM   2646  HA  LYS P 162     108.354  22.050  18.342  0.00  0.00      PROA  
ATOM   2647  CB  LYS P 162     106.332  22.504  18.825  0.00  0.00      PROA  
ATOM   2648  HB1 LYS P 162     105.909  21.477  18.816  0.00  0.00      PROA  
ATOM   2649  HB2 LYS P 162     105.468  23.045  18.382  0.00  0.00      PROA  
ATOM   2650  CG  LYS P 162     106.618  23.255  20.176  0.00  0.00      PROA  
ATOM   2651  HG1 LYS P 162     106.595  24.349  19.980  0.00  0.00      PROA  
ATOM   2652  HG2 LYS P 162     107.612  22.992  20.597  0.00  0.00      PROA  
ATOM   2653  CD  LYS P 162     105.620  22.810  21.331  0.00  0.00      PROA  
ATOM   2654  HD1 LYS P 162     105.768  21.722  21.500  0.00  0.00      PROA  
ATOM   2655  HD2 LYS P 162     104.596  22.866  20.904  0.00  0.00      PROA  
ATOM   2656  CE  LYS P 162     105.646  23.661  22.596  0.00  0.00      PROA  
ATOM   2657  HE1 LYS P 162     104.999  24.563  22.652  0.00  0.00      PROA  
ATOM   2658  HE2 LYS P 162     106.634  24.166  22.541  0.00  0.00      PROA  
ATOM   2659  NZ  LYS P 162     105.464  22.900  23.881  0.00  0.00      PROA  
ATOM   2660  HZ1 LYS P 162     104.529  22.573  24.198  0.00  0.00      PROA  
ATOM   2661  HZ2 LYS P 162     105.684  23.571  24.645  0.00  0.00      PROA  
ATOM   2662  HZ3 LYS P 162     106.130  22.102  23.935  0.00  0.00      PROA  
ATOM   2663  C   LYS P 162     107.281  21.555  16.566  0.00  0.00      PROA  
ATOM   2664  O   LYS P 162     107.587  20.405  16.631  0.00  0.00      PROA  
ATOM   2665  N   ALA P 163     106.751  22.190  15.421  0.00  0.00      PROA  
ATOM   2666  HN  ALA P 163     106.540  23.162  15.490  0.00  0.00      PROA  
ATOM   2667  CA  ALA P 163     106.727  21.447  14.196  0.00  0.00      PROA  
ATOM   2668  HA  ALA P 163     106.171  20.557  14.453  0.00  0.00      PROA  
ATOM   2669  CB  ALA P 163     105.931  22.394  13.217  0.00  0.00      PROA  
ATOM   2670  HB1 ALA P 163     106.041  21.795  12.288  0.00  0.00      PROA  
ATOM   2671  HB2 ALA P 163     106.564  23.252  12.904  0.00  0.00      PROA  
ATOM   2672  HB3 ALA P 163     104.929  22.613  13.643  0.00  0.00      PROA  
ATOM   2673  C   ALA P 163     108.004  20.959  13.583  0.00  0.00      PROA  
ATOM   2674  O   ALA P 163     108.122  19.763  13.224  0.00  0.00      PROA  
ATOM   2675  N   LYS P 164     109.091  21.877  13.515  0.00  0.00      PROA  
ATOM   2676  HN  LYS P 164     108.857  22.803  13.799  0.00  0.00      PROA  
ATOM   2677  CA  LYS P 164     110.385  21.528  13.071  0.00  0.00      PROA  
ATOM   2678  HA  LYS P 164     110.357  21.031  12.113  0.00  0.00      PROA  
ATOM   2679  CB  LYS P 164     111.373  22.754  12.928  0.00  0.00      PROA  
ATOM   2680  HB1 LYS P 164     110.879  23.327  12.114  0.00  0.00      PROA  
ATOM   2681  HB2 LYS P 164     112.354  22.405  12.542  0.00  0.00      PROA  
ATOM   2682  CG  LYS P 164     111.439  23.690  14.137  0.00  0.00      PROA  
ATOM   2683  HG1 LYS P 164     111.857  23.076  14.964  0.00  0.00      PROA  
ATOM   2684  HG2 LYS P 164     110.417  24.113  14.241  0.00  0.00      PROA  
ATOM   2685  CD  LYS P 164     112.434  24.877  13.860  0.00  0.00      PROA  
ATOM   2686  HD1 LYS P 164     113.473  24.482  13.855  0.00  0.00      PROA  
ATOM   2687  HD2 LYS P 164     112.427  25.395  14.843  0.00  0.00      PROA  
ATOM   2688  CE  LYS P 164     112.166  25.804  12.722  0.00  0.00      PROA  
ATOM   2689  HE1 LYS P 164     111.066  25.945  12.794  0.00  0.00      PROA  
ATOM   2690  HE2 LYS P 164     112.417  25.283  11.774  0.00  0.00      PROA  
ATOM   2691  NZ  LYS P 164     112.817  27.056  12.778  0.00  0.00      PROA  
ATOM   2692  HZ1 LYS P 164     112.654  27.392  13.749  0.00  0.00      PROA  
ATOM   2693  HZ2 LYS P 164     112.451  27.760  12.106  0.00  0.00      PROA  
ATOM   2694  HZ3 LYS P 164     113.851  26.945  12.775  0.00  0.00      PROA  
ATOM   2695  C   LYS P 164     111.012  20.449  14.021  0.00  0.00      PROA  
ATOM   2696  O   LYS P 164     111.422  19.430  13.491  0.00  0.00      PROA  
ATOM   2697  N   GLU P 165     110.871  20.558  15.347  0.00  0.00      PROA  
ATOM   2698  HN  GLU P 165     110.227  21.279  15.589  0.00  0.00      PROA  
ATOM   2699  CA  GLU P 165     111.337  19.624  16.433  0.00  0.00      PROA  
ATOM   2700  HA  GLU P 165     112.415  19.560  16.415  0.00  0.00      PROA  
ATOM   2701  CB  GLU P 165     110.851  20.221  17.861  0.00  0.00      PROA  
ATOM   2702  HB1 GLU P 165     110.934  19.375  18.576  0.00  0.00      PROA  
ATOM   2703  HB2 GLU P 165     109.809  20.585  17.732  0.00  0.00      PROA  
ATOM   2704  CG  GLU P 165     111.816  21.362  18.337  0.00  0.00      PROA  
ATOM   2705  HG1 GLU P 165     111.406  21.690  19.316  0.00  0.00      PROA  
ATOM   2706  HG2 GLU P 165     111.839  22.228  17.641  0.00  0.00      PROA  
ATOM   2707  CD  GLU P 165     113.233  20.858  18.578  0.00  0.00      PROA  
ATOM   2708  OE1 GLU P 165     113.308  19.939  19.384  0.00  0.00      PROA  
ATOM   2709  OE2 GLU P 165     114.252  21.265  17.940  0.00  0.00      PROA  
ATOM   2710  C   GLU P 165     110.817  18.238  16.286  0.00  0.00      PROA  
ATOM   2711  O   GLU P 165     111.470  17.251  16.518  0.00  0.00      PROA  
ATOM   2712  N   LEU P 166     109.469  18.126  16.081  0.00  0.00      PROA  
ATOM   2713  HN  LEU P 166     108.967  18.986  16.033  0.00  0.00      PROA  
ATOM   2714  CA  LEU P 166     108.834  16.776  15.763  0.00  0.00      PROA  
ATOM   2715  HA  LEU P 166     108.935  16.153  16.639  0.00  0.00      PROA  
ATOM   2716  CB  LEU P 166     107.343  17.164  15.601  0.00  0.00      PROA  
ATOM   2717  HB1 LEU P 166     107.298  17.901  14.771  0.00  0.00      PROA  
ATOM   2718  HB2 LEU P 166     106.951  17.723  16.477  0.00  0.00      PROA  
ATOM   2719  CG  LEU P 166     106.267  16.065  15.193  0.00  0.00      PROA  
ATOM   2720  HG  LEU P 166     106.640  15.515  14.302  0.00  0.00      PROA  
ATOM   2721  CD1 LEU P 166     106.147  15.035  16.316  0.00  0.00      PROA  
ATOM   2722 HD11 LEU P 166     105.243  14.441  16.063  0.00  0.00      PROA  
ATOM   2723 HD12 LEU P 166     106.099  15.489  17.329  0.00  0.00      PROA  
ATOM   2724 HD13 LEU P 166     106.999  14.323  16.352  0.00  0.00      PROA  
ATOM   2725  CD2 LEU P 166     104.920  16.638  14.887  0.00  0.00      PROA  
ATOM   2726 HD21 LEU P 166     104.856  17.207  13.935  0.00  0.00      PROA  
ATOM   2727 HD22 LEU P 166     104.653  17.449  15.598  0.00  0.00      PROA  
ATOM   2728 HD23 LEU P 166     104.066  15.939  14.760  0.00  0.00      PROA  
ATOM   2729  C   LEU P 166     109.384  16.138  14.497  0.00  0.00      PROA  
ATOM   2730  O   LEU P 166     109.603  14.922  14.509  0.00  0.00      PROA  
ATOM   2731  N   GLN P 167     109.534  16.852  13.369  0.00  0.00      PROA  
ATOM   2732  HN  GLN P 167     109.362  17.831  13.442  0.00  0.00      PROA  
ATOM   2733  CA  GLN P 167     109.917  16.253  12.069  0.00  0.00      PROA  
ATOM   2734  HA  GLN P 167     109.210  15.475  11.823  0.00  0.00      PROA  
ATOM   2735  CB  GLN P 167     109.964  17.346  10.917  0.00  0.00      PROA  
ATOM   2736  HB1 GLN P 167     110.821  18.039  11.056  0.00  0.00      PROA  
ATOM   2737  HB2 GLN P 167     109.002  17.881  11.069  0.00  0.00      PROA  
ATOM   2738  CG  GLN P 167     109.925  16.671   9.487  0.00  0.00      PROA  
ATOM   2739  HG1 GLN P 167     110.941  16.230   9.399  0.00  0.00      PROA  
ATOM   2740  HG2 GLN P 167     109.839  17.480   8.730  0.00  0.00      PROA  
ATOM   2741  CD  GLN P 167     108.961  15.519   9.348  0.00  0.00      PROA  
ATOM   2742  OE1 GLN P 167     109.321  14.338   9.476  0.00  0.00      PROA  
ATOM   2743  NE2 GLN P 167     107.643  15.836   9.228  0.00  0.00      PROA  
ATOM   2744 HE21 GLN P 167     106.992  15.125   8.964  0.00  0.00      PROA  
ATOM   2745 HE22 GLN P 167     107.519  16.813   9.058  0.00  0.00      PROA  
ATOM   2746  C   GLN P 167     111.286  15.608  12.184  0.00  0.00      PROA  
ATOM   2747  O   GLN P 167     111.521  14.458  11.858  0.00  0.00      PROA  
ATOM   2748  N   GLN P 168     112.259  16.261  12.840  0.00  0.00      PROA  
ATOM   2749  HN  GLN P 168     112.093  17.202  13.124  0.00  0.00      PROA  
ATOM   2750  CA  GLN P 168     113.482  15.660  13.333  0.00  0.00      PROA  
ATOM   2751  HA  GLN P 168     113.962  15.135  12.520  0.00  0.00      PROA  
ATOM   2752  CB  GLN P 168     114.475  16.742  13.902  0.00  0.00      PROA  
ATOM   2753  HB1 GLN P 168     115.447  16.264  14.146  0.00  0.00      PROA  
ATOM   2754  HB2 GLN P 168     114.086  17.063  14.892  0.00  0.00      PROA  
ATOM   2755  CG  GLN P 168     114.556  17.947  12.911  0.00  0.00      PROA  
ATOM   2756  HG1 GLN P 168     115.341  18.553  13.412  0.00  0.00      PROA  
ATOM   2757  HG2 GLN P 168     113.562  18.444  12.889  0.00  0.00      PROA  
ATOM   2758  CD  GLN P 168     114.900  17.658  11.438  0.00  0.00      PROA  
ATOM   2759  OE1 GLN P 168     114.006  17.821  10.605  0.00  0.00      PROA  
ATOM   2760  NE2 GLN P 168     116.075  17.193  11.164  0.00  0.00      PROA  
ATOM   2761 HE21 GLN P 168     116.735  17.123  11.911  0.00  0.00      PROA  
ATOM   2762 HE22 GLN P 168     116.269  16.903  10.226  0.00  0.00      PROA  
ATOM   2763  C   GLN P 168     113.365  14.484  14.375  0.00  0.00      PROA  
ATOM   2764  O   GLN P 168     114.118  13.541  14.277  0.00  0.00      PROA  
ATOM   2765  N   ALA P 169     112.493  14.581  15.411  0.00  0.00      PROA  
ATOM   2766  HN  ALA P 169     111.905  15.371  15.570  0.00  0.00      PROA  
ATOM   2767  CA  ALA P 169     112.219  13.383  16.159  0.00  0.00      PROA  
ATOM   2768  HA  ALA P 169     113.134  13.039  16.617  0.00  0.00      PROA  
ATOM   2769  CB  ALA P 169     111.194  13.873  17.207  0.00  0.00      PROA  
ATOM   2770  HB1 ALA P 169     111.555  14.569  17.994  0.00  0.00      PROA  
ATOM   2771  HB2 ALA P 169     110.760  13.017  17.767  0.00  0.00      PROA  
ATOM   2772  HB3 ALA P 169     110.218  14.201  16.790  0.00  0.00      PROA  
ATOM   2773  C   ALA P 169     111.719  12.204  15.267  0.00  0.00      PROA  
ATOM   2774  O   ALA P 169     112.051  11.024  15.490  0.00  0.00      PROA  
ATOM   2775  N   ARG P 170     110.803  12.429  14.272  0.00  0.00      PROA  
ATOM   2776  HN  ARG P 170     110.325  13.298  14.166  0.00  0.00      PROA  
ATOM   2777  CA  ARG P 170     110.309  11.348  13.503  0.00  0.00      PROA  
ATOM   2778  HA  ARG P 170     109.977  10.581  14.186  0.00  0.00      PROA  
ATOM   2779  CB  ARG P 170     109.100  11.910  12.622  0.00  0.00      PROA  
ATOM   2780  HB1 ARG P 170     108.818  11.114  11.900  0.00  0.00      PROA  
ATOM   2781  HB2 ARG P 170     109.444  12.688  11.907  0.00  0.00      PROA  
ATOM   2782  CG  ARG P 170     107.861  12.282  13.493  0.00  0.00      PROA  
ATOM   2783  HG1 ARG P 170     107.154  12.873  12.873  0.00  0.00      PROA  
ATOM   2784  HG2 ARG P 170     108.102  12.888  14.393  0.00  0.00      PROA  
ATOM   2785  CD  ARG P 170     107.138  11.092  14.169  0.00  0.00      PROA  
ATOM   2786  HD1 ARG P 170     107.775  10.629  14.952  0.00  0.00      PROA  
ATOM   2787  HD2 ARG P 170     106.997  10.217  13.499  0.00  0.00      PROA  
ATOM   2788  NE  ARG P 170     105.840  11.550  14.769  0.00  0.00      PROA  
ATOM   2789  HE  ARG P 170     105.844  11.710  15.756  0.00  0.00      PROA  
ATOM   2790  CZ  ARG P 170     104.695  11.860  14.151  0.00  0.00      PROA  
ATOM   2791  NH1 ARG P 170     104.379  11.659  12.899  0.00  0.00      PROA  
ATOM   2792 HH11 ARG P 170     105.132  11.478  12.266  0.00  0.00      PROA  
ATOM   2793 HH12 ARG P 170     103.465  11.893  12.567  0.00  0.00      PROA  
ATOM   2794  NH2 ARG P 170     103.656  12.104  14.898  0.00  0.00      PROA  
ATOM   2795 HH21 ARG P 170     103.690  12.446  15.837  0.00  0.00      PROA  
ATOM   2796 HH22 ARG P 170     102.740  12.006  14.510  0.00  0.00      PROA  
ATOM   2797  C   ARG P 170     111.260  10.741  12.519  0.00  0.00      PROA  
ATOM   2798  O   ARG P 170     111.360   9.540  12.344  0.00  0.00      PROA  
ATOM   2799  N   ARG P 171     112.052  11.521  11.797  0.00  0.00      PROA  
ATOM   2800  HN  ARG P 171     111.998  12.511  11.906  0.00  0.00      PROA  
ATOM   2801  CA  ARG P 171     113.154  11.043  10.906  0.00  0.00      PROA  
ATOM   2802  HA  ARG P 171     112.748  10.335  10.199  0.00  0.00      PROA  
ATOM   2803  CB  ARG P 171     113.706  12.173  10.056  0.00  0.00      PROA  
ATOM   2804  HB1 ARG P 171     114.549  11.823   9.422  0.00  0.00      PROA  
ATOM   2805  HB2 ARG P 171     114.034  13.018  10.698  0.00  0.00      PROA  
ATOM   2806  CG  ARG P 171     112.662  12.852   9.100  0.00  0.00      PROA  
ATOM   2807  HG1 ARG P 171     113.223  13.585   8.481  0.00  0.00      PROA  
ATOM   2808  HG2 ARG P 171     111.947  13.487   9.665  0.00  0.00      PROA  
ATOM   2809  CD  ARG P 171     111.860  11.913   8.176  0.00  0.00      PROA  
ATOM   2810  HD1 ARG P 171     111.266  11.248   8.839  0.00  0.00      PROA  
ATOM   2811  HD2 ARG P 171     112.586  11.311   7.590  0.00  0.00      PROA  
ATOM   2812  NE  ARG P 171     111.099  12.687   7.183  0.00  0.00      PROA  
ATOM   2813  HE  ARG P 171     111.225  13.679   7.162  0.00  0.00      PROA  
ATOM   2814  CZ  ARG P 171     110.226  12.133   6.434  0.00  0.00      PROA  
ATOM   2815  NH1 ARG P 171     110.066  10.838   6.343  0.00  0.00      PROA  
ATOM   2816 HH11 ARG P 171     110.633  10.197   6.861  0.00  0.00      PROA  
ATOM   2817 HH12 ARG P 171     109.895  10.404   5.459  0.00  0.00      PROA  
ATOM   2818  NH2 ARG P 171     109.563  12.924   5.616  0.00  0.00      PROA  
ATOM   2819 HH21 ARG P 171     109.992  13.819   5.494  0.00  0.00      PROA  
ATOM   2820 HH22 ARG P 171     108.869  12.566   4.992  0.00  0.00      PROA  
ATOM   2821  C   ARG P 171     114.256  10.252  11.595  0.00  0.00      PROA  
ATOM   2822  O   ARG P 171     114.690   9.227  11.108  0.00  0.00      PROA  
ATOM   2823  N   ASP P 172     114.677  10.635  12.824  0.00  0.00      PROA  
ATOM   2824  HN  ASP P 172     114.452  11.532  13.197  0.00  0.00      PROA  
ATOM   2825  CA  ASP P 172     115.554   9.757  13.629  0.00  0.00      PROA  
ATOM   2826  HA  ASP P 172     116.396   9.494  13.006  0.00  0.00      PROA  
ATOM   2827  CB  ASP P 172     116.035  10.489  14.975  0.00  0.00      PROA  
ATOM   2828  HB1 ASP P 172     116.476   9.663  15.573  0.00  0.00      PROA  
ATOM   2829  HB2 ASP P 172     115.125  10.830  15.513  0.00  0.00      PROA  
ATOM   2830  CG  ASP P 172     117.070  11.610  14.748  0.00  0.00      PROA  
ATOM   2831  OD1 ASP P 172     117.307  12.418  15.656  0.00  0.00      PROA  
ATOM   2832  OD2 ASP P 172     117.842  11.630  13.752  0.00  0.00      PROA  
ATOM   2833  C   ASP P 172     114.799   8.345  13.911  0.00  0.00      PROA  
ATOM   2834  O   ASP P 172     115.313   7.236  13.695  0.00  0.00      PROA  
ATOM   2835  N   ALA P 173     113.478   8.374  14.306  0.00  0.00      PROA  
ATOM   2836  HN  ALA P 173     113.086   9.279  14.446  0.00  0.00      PROA  
ATOM   2837  CA  ALA P 173     112.710   7.317  14.767  0.00  0.00      PROA  
ATOM   2838  HA  ALA P 173     113.292   6.741  15.472  0.00  0.00      PROA  
ATOM   2839  CB  ALA P 173     111.368   7.722  15.427  0.00  0.00      PROA  
ATOM   2840  HB1 ALA P 173     111.568   8.298  16.356  0.00  0.00      PROA  
ATOM   2841  HB2 ALA P 173     110.834   6.849  15.859  0.00  0.00      PROA  
ATOM   2842  HB3 ALA P 173     110.609   8.195  14.768  0.00  0.00      PROA  
ATOM   2843  C   ALA P 173     112.483   6.348  13.576  0.00  0.00      PROA  
ATOM   2844  O   ALA P 173     112.443   5.166  13.772  0.00  0.00      PROA  
ATOM   2845  N   GLU P 174     112.279   6.823  12.342  0.00  0.00      PROA  
ATOM   2846  HN  GLU P 174     112.257   7.815  12.250  0.00  0.00      PROA  
ATOM   2847  CA  GLU P 174     112.162   6.038  11.190  0.00  0.00      PROA  
ATOM   2848  HA  GLU P 174     111.393   5.314  11.417  0.00  0.00      PROA  
ATOM   2849  CB  GLU P 174     111.690   6.923  10.005  0.00  0.00      PROA  
ATOM   2850  HB1 GLU P 174     111.564   7.978  10.330  0.00  0.00      PROA  
ATOM   2851  HB2 GLU P 174     110.642   6.609   9.816  0.00  0.00      PROA  
ATOM   2852  CG  GLU P 174     112.509   6.879   8.692  0.00  0.00      PROA  
ATOM   2853  HG1 GLU P 174     112.709   5.831   8.379  0.00  0.00      PROA  
ATOM   2854  HG2 GLU P 174     113.467   7.441   8.729  0.00  0.00      PROA  
ATOM   2855  CD  GLU P 174     111.697   7.636   7.650  0.00  0.00      PROA  
ATOM   2856  OE1 GLU P 174     111.641   8.884   7.670  0.00  0.00      PROA  
ATOM   2857  OE2 GLU P 174     111.048   6.959   6.808  0.00  0.00      PROA  
ATOM   2858  C   GLU P 174     113.372   5.154  10.894  0.00  0.00      PROA  
ATOM   2859  O   GLU P 174     113.322   3.988  10.517  0.00  0.00      PROA  
ATOM   2860  N   ARG P 175     114.568   5.653  11.112  0.00  0.00      PROA  
ATOM   2861  HN  ARG P 175     114.571   6.624  11.337  0.00  0.00      PROA  
ATOM   2862  CA  ARG P 175     115.827   4.947  11.028  0.00  0.00      PROA  
ATOM   2863  HA  ARG P 175     115.921   4.251  10.207  0.00  0.00      PROA  
ATOM   2864  CB  ARG P 175     116.973   5.893  10.947  0.00  0.00      PROA  
ATOM   2865  HB1 ARG P 175     117.964   5.424  10.769  0.00  0.00      PROA  
ATOM   2866  HB2 ARG P 175     117.024   6.494  11.880  0.00  0.00      PROA  
ATOM   2867  CG  ARG P 175     116.760   6.928   9.812  0.00  0.00      PROA  
ATOM   2868  HG1 ARG P 175     117.767   7.396   9.801  0.00  0.00      PROA  
ATOM   2869  HG2 ARG P 175     116.076   7.728  10.168  0.00  0.00      PROA  
ATOM   2870  CD  ARG P 175     116.465   6.371   8.429  0.00  0.00      PROA  
ATOM   2871  HD1 ARG P 175     116.690   7.069   7.595  0.00  0.00      PROA  
ATOM   2872  HD2 ARG P 175     115.440   5.972   8.269  0.00  0.00      PROA  
ATOM   2873  NE  ARG P 175     117.364   5.187   8.255  0.00  0.00      PROA  
ATOM   2874  HE  ARG P 175     116.946   4.283   8.172  0.00  0.00      PROA  
ATOM   2875  CZ  ARG P 175     118.604   5.138   7.817  0.00  0.00      PROA  
ATOM   2876  NH1 ARG P 175     119.288   6.192   7.658  0.00  0.00      PROA  
ATOM   2877 HH11 ARG P 175     118.761   7.022   7.839  0.00  0.00      PROA  
ATOM   2878 HH12 ARG P 175     120.271   6.278   7.496  0.00  0.00      PROA  
ATOM   2879  NH2 ARG P 175     119.302   4.075   7.647  0.00  0.00      PROA  
ATOM   2880 HH21 ARG P 175     118.946   3.246   8.079  0.00  0.00      PROA  
ATOM   2881 HH22 ARG P 175     120.260   4.175   7.380  0.00  0.00      PROA  
ATOM   2882  C   ARG P 175     116.081   3.876  12.134  0.00  0.00      PROA  
ATOM   2883  O   ARG P 175     116.682   2.805  11.890  0.00  0.00      PROA  
ATOM   2884  N   GLN P 176     115.576   4.147  13.310  0.00  0.00      PROA  
ATOM   2885  HN  GLN P 176     115.192   5.054  13.464  0.00  0.00      PROA  
ATOM   2886  CA  GLN P 176     115.615   3.216  14.411  0.00  0.00      PROA  
ATOM   2887  HA  GLN P 176     116.429   2.518  14.280  0.00  0.00      PROA  
ATOM   2888  CB  GLN P 176     115.786   3.968  15.729  0.00  0.00      PROA  
ATOM   2889  HB1 GLN P 176     115.886   3.304  16.614  0.00  0.00      PROA  
ATOM   2890  HB2 GLN P 176     114.852   4.514  15.985  0.00  0.00      PROA  
ATOM   2891  CG  GLN P 176     116.969   4.904  15.878  0.00  0.00      PROA  
ATOM   2892  HG1 GLN P 176     117.109   5.194  16.941  0.00  0.00      PROA  
ATOM   2893  HG2 GLN P 176     116.856   5.789  15.215  0.00  0.00      PROA  
ATOM   2894  CD  GLN P 176     118.246   4.188  15.386  0.00  0.00      PROA  
ATOM   2895  OE1 GLN P 176     118.515   3.065  15.807  0.00  0.00      PROA  
ATOM   2896  NE2 GLN P 176     118.963   4.837  14.459  0.00  0.00      PROA  
ATOM   2897 HE21 GLN P 176     118.711   5.758  14.163  0.00  0.00      PROA  
ATOM   2898 HE22 GLN P 176     119.793   4.388  14.128  0.00  0.00      PROA  
ATOM   2899  C   GLN P 176     114.403   2.345  14.444  0.00  0.00      PROA  
ATOM   2900  O   GLN P 176     114.197   1.484  15.306  0.00  0.00      PROA  
ATOM   2901  N   GLY P 177     113.593   2.406  13.405  0.00  0.00      PROA  
ATOM   2902  HN  GLY P 177     113.735   3.064  12.669  0.00  0.00      PROA  
ATOM   2903  CA  GLY P 177     112.340   1.627  13.282  0.00  0.00      PROA  
ATOM   2904  HA1 GLY P 177     112.668   0.599  13.274  0.00  0.00      PROA  
ATOM   2905  HA2 GLY P 177     111.895   1.780  12.309  0.00  0.00      PROA  
ATOM   2906  C   GLY P 177     111.254   1.735  14.294  0.00  0.00      PROA  
ATOM   2907  O   GLY P 177     110.540   0.766  14.575  0.00  0.00      PROA  
ATOM   2908  N   LYS P 178     111.214   2.912  14.888  0.00  0.00      PROA  
ATOM   2909  HN  LYS P 178     111.782   3.697  14.653  0.00  0.00      PROA  
ATOM   2910  CA  LYS P 178     110.140   3.227  15.857  0.00  0.00      PROA  
ATOM   2911  HA  LYS P 178     109.755   2.333  16.325  0.00  0.00      PROA  
ATOM   2912  CB  LYS P 178     110.883   4.006  16.982  0.00  0.00      PROA  
ATOM   2913  HB1 LYS P 178     110.083   4.503  17.570  0.00  0.00      PROA  
ATOM   2914  HB2 LYS P 178     111.626   4.637  16.449  0.00  0.00      PROA  
ATOM   2915  CG  LYS P 178     111.651   3.055  17.900  0.00  0.00      PROA  
ATOM   2916  HG1 LYS P 178     112.570   2.771  17.345  0.00  0.00      PROA  
ATOM   2917  HG2 LYS P 178     111.195   2.048  18.016  0.00  0.00      PROA  
ATOM   2918  CD  LYS P 178     112.077   3.746  19.194  0.00  0.00      PROA  
ATOM   2919  HD1 LYS P 178     112.501   4.752  18.985  0.00  0.00      PROA  
ATOM   2920  HD2 LYS P 178     112.871   3.181  19.727  0.00  0.00      PROA  
ATOM   2921  CE  LYS P 178     110.857   4.055  20.054  0.00  0.00      PROA  
ATOM   2922  HE1 LYS P 178     110.150   3.214  19.890  0.00  0.00      PROA  
ATOM   2923  HE2 LYS P 178     110.323   5.020  19.925  0.00  0.00      PROA  
ATOM   2924  NZ  LYS P 178     111.122   3.932  21.503  0.00  0.00      PROA  
ATOM   2925  HZ1 LYS P 178     111.524   2.986  21.662  0.00  0.00      PROA  
ATOM   2926  HZ2 LYS P 178     110.304   3.985  22.143  0.00  0.00      PROA  
ATOM   2927  HZ3 LYS P 178     111.758   4.733  21.692  0.00  0.00      PROA  
ATOM   2928  C   LYS P 178     108.912   3.930  15.262  0.00  0.00      PROA  
ATOM   2929  O   LYS P 178     109.000   5.135  14.984  0.00  0.00      PROA  
ATOM   2930  N   LYS P 179     107.796   3.315  15.033  0.00  0.00      PROA  
ATOM   2931  HN  LYS P 179     107.689   2.381  15.365  0.00  0.00      PROA  
ATOM   2932  CA  LYS P 179     106.541   3.761  14.416  0.00  0.00      PROA  
ATOM   2933  HA  LYS P 179     106.861   4.198  13.481  0.00  0.00      PROA  
ATOM   2934  CB  LYS P 179     105.496   2.626  14.103  0.00  0.00      PROA  
ATOM   2935  HB1 LYS P 179     104.628   3.098  13.594  0.00  0.00      PROA  
ATOM   2936  HB2 LYS P 179     105.004   2.174  14.990  0.00  0.00      PROA  
ATOM   2937  CG  LYS P 179     106.008   1.438  13.256  0.00  0.00      PROA  
ATOM   2938  HG1 LYS P 179     106.231   1.823  12.238  0.00  0.00      PROA  
ATOM   2939  HG2 LYS P 179     105.129   0.771  13.127  0.00  0.00      PROA  
ATOM   2940  CD  LYS P 179     107.116   0.586  13.873  0.00  0.00      PROA  
ATOM   2941  HD1 LYS P 179     106.910   0.362  14.942  0.00  0.00      PROA  
ATOM   2942  HD2 LYS P 179     108.006   1.241  13.758  0.00  0.00      PROA  
ATOM   2943  CE  LYS P 179     107.430  -0.692  13.083  0.00  0.00      PROA  
ATOM   2944  HE1 LYS P 179     106.543  -1.357  13.170  0.00  0.00      PROA  
ATOM   2945  HE2 LYS P 179     108.355  -1.141  13.504  0.00  0.00      PROA  
ATOM   2946  NZ  LYS P 179     107.780  -0.501  11.727  0.00  0.00      PROA  
ATOM   2947  HZ1 LYS P 179     106.946  -0.442  11.109  0.00  0.00      PROA  
ATOM   2948  HZ2 LYS P 179     108.241  -1.346  11.334  0.00  0.00      PROA  
ATOM   2949  HZ3 LYS P 179     108.372   0.347  11.609  0.00  0.00      PROA  
ATOM   2950  C   LYS P 179     105.944   4.978  15.104  0.00  0.00      PROA  
ATOM   2951  O   LYS P 179     105.963   5.195  16.345  0.00  0.00      PROA  
ATOM   2952  N   ALA P 180     105.557   5.988  14.269  0.00  0.00      PROA  
ATOM   2953  HN  ALA P 180     105.728   5.836  13.298  0.00  0.00      PROA  
ATOM   2954  CA  ALA P 180     104.836   7.210  14.659  0.00  0.00      PROA  
ATOM   2955  HA  ALA P 180     105.531   7.678  15.341  0.00  0.00      PROA  
ATOM   2956  CB  ALA P 180     104.563   8.228  13.464  0.00  0.00      PROA  
ATOM   2957  HB1 ALA P 180     105.499   8.406  12.891  0.00  0.00      PROA  
ATOM   2958  HB2 ALA P 180     104.122   9.179  13.833  0.00  0.00      PROA  
ATOM   2959  HB3 ALA P 180     103.834   7.722  12.796  0.00  0.00      PROA  
ATOM   2960  C   ALA P 180     103.564   6.773  15.347  0.00  0.00      PROA  
ATOM   2961  O   ALA P 180     103.047   5.691  15.068  0.00  0.00      PROA  
ATOM   2962  N   PRO P 181     103.060   7.622  16.260  0.00  0.00      PROA  
ATOM   2963  CD  PRO P 181     103.807   8.666  16.883  0.00  0.00      PROA  
ATOM   2964  HD1 PRO P 181     103.911   9.513  16.172  0.00  0.00      PROA  
ATOM   2965  HD2 PRO P 181     104.777   8.305  17.286  0.00  0.00      PROA  
ATOM   2966  CA  PRO P 181     101.669   7.551  16.705  0.00  0.00      PROA  
ATOM   2967  HA  PRO P 181     101.589   6.620  17.245  0.00  0.00      PROA  
ATOM   2968  CB  PRO P 181     101.509   8.805  17.606  0.00  0.00      PROA  
ATOM   2969  HB1 PRO P 181     100.805   8.747  18.463  0.00  0.00      PROA  
ATOM   2970  HB2 PRO P 181     101.262   9.662  16.944  0.00  0.00      PROA  
ATOM   2971  CG  PRO P 181     102.925   9.038  18.073  0.00  0.00      PROA  
ATOM   2972  HG1 PRO P 181     102.978  10.102  18.387  0.00  0.00      PROA  
ATOM   2973  HG2 PRO P 181     103.305   8.448  18.934  0.00  0.00      PROA  
ATOM   2974  C   PRO P 181     100.718   7.460  15.484  0.00  0.00      PROA  
ATOM   2975  O   PRO P 181     101.033   7.914  14.382  0.00  0.00      PROA  
ATOM   2976  N   GLY P 182      99.586   6.774  15.746  0.00  0.00      PROA  
ATOM   2977  HN  GLY P 182      99.520   6.259  16.596  0.00  0.00      PROA  
ATOM   2978  CA  GLY P 182      98.438   6.699  14.797  0.00  0.00      PROA  
ATOM   2979  HA1 GLY P 182      98.039   5.783  15.207  0.00  0.00      PROA  
ATOM   2980  HA2 GLY P 182      98.715   6.782  13.756  0.00  0.00      PROA  
ATOM   2981  C   GLY P 182      97.320   7.593  15.144  0.00  0.00      PROA  
ATOM   2982  O   GLY P 182      96.324   7.639  14.479  0.00  0.00      PROA  
ATOM   2983  N   PHE P 183      97.480   8.452  16.143  0.00  0.00      PROA  
ATOM   2984  HN  PHE P 183      98.328   8.421  16.668  0.00  0.00      PROA  
ATOM   2985  CA  PHE P 183      96.507   9.394  16.664  0.00  0.00      PROA  
ATOM   2986  HA  PHE P 183      95.681   9.424  15.969  0.00  0.00      PROA  
ATOM   2987  CB  PHE P 183      96.103   8.969  18.066  0.00  0.00      PROA  
ATOM   2988  HB1 PHE P 183      96.986   8.878  18.734  0.00  0.00      PROA  
ATOM   2989  HB2 PHE P 183      95.710   7.939  17.927  0.00  0.00      PROA  
ATOM   2990  CG  PHE P 183      95.098   9.858  18.789  0.00  0.00      PROA  
ATOM   2991  CD1 PHE P 183      95.627  10.834  19.689  0.00  0.00      PROA  
ATOM   2992  HD1 PHE P 183      96.694  10.896  19.847  0.00  0.00      PROA  
ATOM   2993  CE1 PHE P 183      94.725  11.541  20.502  0.00  0.00      PROA  
ATOM   2994  HE1 PHE P 183      95.103  12.297  21.174  0.00  0.00      PROA  
ATOM   2995  CZ  PHE P 183      93.362  11.409  20.306  0.00  0.00      PROA  
ATOM   2996  HZ  PHE P 183      92.678  11.947  20.946  0.00  0.00      PROA  
ATOM   2997  CD2 PHE P 183      93.727   9.737  18.581  0.00  0.00      PROA  
ATOM   2998  HD2 PHE P 183      93.487   9.018  17.811  0.00  0.00      PROA  
ATOM   2999  CE2 PHE P 183      92.816  10.573  19.310  0.00  0.00      PROA  
ATOM   3000  HE2 PHE P 183      91.760  10.574  19.085  0.00  0.00      PROA  
ATOM   3001  C   PHE P 183      97.220  10.725  16.648  0.00  0.00      PROA  
ATOM   3002  O   PHE P 183      98.399  10.788  16.997  0.00  0.00      PROA  
ATOM   3003  N   GLY P 184      96.631  11.841  16.156  0.00  0.00      PROA  
ATOM   3004  HN  GLY P 184      95.663  11.769  15.928  0.00  0.00      PROA  
ATOM   3005  CA  GLY P 184      97.314  13.174  15.991  0.00  0.00      PROA  
ATOM   3006  HA1 GLY P 184      97.704  13.482  16.950  0.00  0.00      PROA  
ATOM   3007  HA2 GLY P 184      96.547  13.850  15.645  0.00  0.00      PROA  
ATOM   3008  C   GLY P 184      98.465  13.207  15.069  0.00  0.00      PROA  
ATOM   3009  O   GLY P 184      98.706  12.285  14.248  0.00  0.00      PROA  
ATOM   3010  N   GLY P 185      99.319  14.231  15.236  0.00  0.00      PROA  
ATOM   3011  HN  GLY P 185      99.211  14.962  15.906  0.00  0.00      PROA  
ATOM   3012  CA  GLY P 185     100.397  14.566  14.288  0.00  0.00      PROA  
ATOM   3013  HA1 GLY P 185     100.623  13.670  13.729  0.00  0.00      PROA  
ATOM   3014  HA2 GLY P 185     101.230  15.000  14.822  0.00  0.00      PROA  
ATOM   3015  C   GLY P 185      99.868  15.489  13.290  0.00  0.00      PROA  
ATOM   3016  O   GLY P 185      98.988  16.307  13.471  0.00  0.00      PROA  
ATOM   3017  N   PHE P 186     100.512  15.505  12.157  0.00  0.00      PROA  
ATOM   3018  HN  PHE P 186     101.320  14.927  12.073  0.00  0.00      PROA  
ATOM   3019  CA  PHE P 186     100.228  16.482  11.066  0.00  0.00      PROA  
ATOM   3020  HA  PHE P 186     100.094  17.451  11.524  0.00  0.00      PROA  
ATOM   3021  CB  PHE P 186     101.333  16.510   9.934  0.00  0.00      PROA  
ATOM   3022  HB1 PHE P 186     101.040  17.154   9.078  0.00  0.00      PROA  
ATOM   3023  HB2 PHE P 186     101.552  15.494   9.540  0.00  0.00      PROA  
ATOM   3024  CG  PHE P 186     102.606  16.976  10.609  0.00  0.00      PROA  
ATOM   3025  CD1 PHE P 186     102.773  18.337  10.866  0.00  0.00      PROA  
ATOM   3026  HD1 PHE P 186     102.005  19.056  10.620  0.00  0.00      PROA  
ATOM   3027  CE1 PHE P 186     104.069  18.868  11.096  0.00  0.00      PROA  
ATOM   3028  HE1 PHE P 186     104.156  19.924  11.308  0.00  0.00      PROA  
ATOM   3029  CZ  PHE P 186     105.112  17.979  11.401  0.00  0.00      PROA  
ATOM   3030  HZ  PHE P 186     106.079  18.418  11.597  0.00  0.00      PROA  
ATOM   3031  CD2 PHE P 186     103.676  16.138  10.964  0.00  0.00      PROA  
ATOM   3032  HD2 PHE P 186     103.532  15.081  10.798  0.00  0.00      PROA  
ATOM   3033  CE2 PHE P 186     104.945  16.586  11.316  0.00  0.00      PROA  
ATOM   3034  HE2 PHE P 186     105.783  15.907  11.352  0.00  0.00      PROA  
ATOM   3035  C   PHE P 186      98.917  16.397  10.266  0.00  0.00      PROA  
ATOM   3036  O   PHE P 186      98.535  15.265   9.765  0.00  0.00      PROA  
ATOM   3037  N   GLY P 187      98.091  17.501  10.164  0.00  0.00      PROA  
ATOM   3038  HN  GLY P 187      98.369  18.329  10.644  0.00  0.00      PROA  
ATOM   3039  CA  GLY P 187      96.920  17.527   9.334  0.00  0.00      PROA  
ATOM   3040  HA1 GLY P 187      96.563  18.540   9.216  0.00  0.00      PROA  
ATOM   3041  HA2 GLY P 187      96.169  16.912   9.807  0.00  0.00      PROA  
ATOM   3042  C   GLY P 187      97.169  17.100   7.887  0.00  0.00      PROA  
ATOM   3043  O   GLY P 187      98.314  17.061   7.436  0.00  0.00      PROA  
ATOM   3044  N   SER P 188      96.100  16.979   7.104  0.00  0.00      PROA  
ATOM   3045  HN  SER P 188      95.217  17.222   7.499  0.00  0.00      PROA  
ATOM   3046  CA  SER P 188      96.018  16.751   5.657  0.00  0.00      PROA  
ATOM   3047  HA  SER P 188      96.962  16.595   5.156  0.00  0.00      PROA  
ATOM   3048  CB  SER P 188      95.151  15.435   5.395  0.00  0.00      PROA  
ATOM   3049  HB1 SER P 188      94.092  15.694   5.607  0.00  0.00      PROA  
ATOM   3050  HB2 SER P 188      95.572  14.673   6.085  0.00  0.00      PROA  
ATOM   3051  OG  SER P 188      95.350  14.962   4.073  0.00  0.00      PROA  
ATOM   3052  HG1 SER P 188      94.538  14.490   3.873  0.00  0.00      PROA  
ATOM   3053  C   SER P 188      95.372  17.857   4.762  0.00  0.00      PROA  
ATOM   3054  O   SER P 188      94.335  18.446   5.134  0.00  0.00      PROA  
ATOM   3055  N   SER P 189      96.095  18.143   3.624  0.00  0.00      PROA  
ATOM   3056  HN  SER P 189      97.002  17.743   3.511  0.00  0.00      PROA  
ATOM   3057  CA  SER P 189      95.527  18.973   2.581  0.00  0.00      PROA  
ATOM   3058  HA  SER P 189      94.452  18.893   2.507  0.00  0.00      PROA  
ATOM   3059  CB  SER P 189      96.002  20.476   2.643  0.00  0.00      PROA  
ATOM   3060  HB1 SER P 189      95.470  21.076   1.874  0.00  0.00      PROA  
ATOM   3061  HB2 SER P 189      97.068  20.635   2.375  0.00  0.00      PROA  
ATOM   3062  OG  SER P 189      95.823  20.976   3.955  0.00  0.00      PROA  
ATOM   3063  HG1 SER P 189      96.405  20.434   4.494  0.00  0.00      PROA  
ATOM   3064  C   SER P 189      96.027  18.457   1.231  0.00  0.00      PROA  
ATOM   3065  O   SER P 189      96.917  17.633   1.077  0.00  0.00      PROA  
ATOM   3066  N   ALA P 190      95.413  18.897   0.124  0.00  0.00      PROA  
ATOM   3067  HN  ALA P 190      94.574  19.436   0.124  0.00  0.00      PROA  
ATOM   3068  CA  ALA P 190      95.803  18.628  -1.220  0.00  0.00      PROA  
ATOM   3069  HA  ALA P 190      95.898  17.563  -1.373  0.00  0.00      PROA  
ATOM   3070  CB  ALA P 190      94.693  19.365  -2.026  0.00  0.00      PROA  
ATOM   3071  HB1 ALA P 190      93.748  18.974  -1.593  0.00  0.00      PROA  
ATOM   3072  HB2 ALA P 190      94.829  19.111  -3.099  0.00  0.00      PROA  
ATOM   3073  HB3 ALA P 190      94.719  20.460  -1.842  0.00  0.00      PROA  
ATOM   3074  C   ALA P 190      97.063  19.313  -1.750  0.00  0.00      PROA  
ATOM   3075  O   ALA P 190      97.460  20.439  -1.385  0.00  0.00      PROA  
ATOM   3076  N   VAL P 191      97.918  18.620  -2.559  0.00  0.00      PROA  
ATOM   3077  HN  VAL P 191      97.743  17.647  -2.685  0.00  0.00      PROA  
ATOM   3078  CA  VAL P 191      99.085  19.152  -3.294  0.00  0.00      PROA  
ATOM   3079  HA  VAL P 191      99.901  19.307  -2.604  0.00  0.00      PROA  
ATOM   3080  CB  VAL P 191      99.831  18.106  -4.096  0.00  0.00      PROA  
ATOM   3081  HB  VAL P 191      99.023  17.571  -4.639  0.00  0.00      PROA  
ATOM   3082  CG1 VAL P 191     100.778  18.641  -5.151  0.00  0.00      PROA  
ATOM   3083 HG11 VAL P 191     101.628  19.109  -4.609  0.00  0.00      PROA  
ATOM   3084 HG12 VAL P 191     100.309  19.470  -5.722  0.00  0.00      PROA  
ATOM   3085 HG13 VAL P 191     101.224  17.902  -5.851  0.00  0.00      PROA  
ATOM   3086  CG2 VAL P 191     100.483  17.065  -3.099  0.00  0.00      PROA  
ATOM   3087 HG21 VAL P 191     100.980  16.194  -3.577  0.00  0.00      PROA  
ATOM   3088 HG22 VAL P 191      99.784  16.771  -2.288  0.00  0.00      PROA  
ATOM   3089 HG23 VAL P 191     101.298  17.544  -2.515  0.00  0.00      PROA  
ATOM   3090  C   VAL P 191      98.873  20.502  -4.080  0.00  0.00      PROA  
ATOM   3091  O   VAL P 191      97.900  20.636  -4.792  0.00  0.00      PROA  
ATOM   3092  N   SER P 192      99.755  21.565  -3.989  0.00  0.00      PROA  
ATOM   3093  HN  SER P 192     100.592  21.439  -3.464  0.00  0.00      PROA  
ATOM   3094  CA  SER P 192      99.487  22.928  -4.527  0.00  0.00      PROA  
ATOM   3095  HA  SER P 192      98.648  23.336  -3.983  0.00  0.00      PROA  
ATOM   3096  CB  SER P 192     100.705  23.878  -4.306  0.00  0.00      PROA  
ATOM   3097  HB1 SER P 192     101.582  23.617  -4.936  0.00  0.00      PROA  
ATOM   3098  HB2 SER P 192     101.078  23.775  -3.265  0.00  0.00      PROA  
ATOM   3099  OG  SER P 192     100.444  25.234  -4.517  0.00  0.00      PROA  
ATOM   3100  HG1 SER P 192      99.672  25.482  -4.003  0.00  0.00      PROA  
ATOM   3101  C   SER P 192      99.051  23.086  -5.922  0.00  0.00      PROA  
ATOM   3102  O   SER P 192      99.702  22.883  -6.947  0.00  0.00      PROA  
ATOM   3103  N   GLY P 193      97.847  23.664  -6.029  0.00  0.00      PROA  
ATOM   3104  HN  GLY P 193      97.278  23.889  -5.242  0.00  0.00      PROA  
ATOM   3105  CA  GLY P 193      97.414  24.206  -7.420  0.00  0.00      PROA  
ATOM   3106  HA1 GLY P 193      98.270  24.705  -7.849  0.00  0.00      PROA  
ATOM   3107  HA2 GLY P 193      96.553  24.845  -7.295  0.00  0.00      PROA  
ATOM   3108  C   GLY P 193      96.865  23.207  -8.406  0.00  0.00      PROA  
ATOM   3109  O   GLY P 193      96.936  21.964  -8.286  0.00  0.00      PROA  
ATOM   3110  N   GLY P 194      96.360  23.687  -9.525  0.00  0.00      PROA  
ATOM   3111  HN  GLY P 194      96.508  24.658  -9.698  0.00  0.00      PROA  
ATOM   3112  CA  GLY P 194      95.570  23.025 -10.551  0.00  0.00      PROA  
ATOM   3113  HA1 GLY P 194      96.218  22.373 -11.117  0.00  0.00      PROA  
ATOM   3114  HA2 GLY P 194      95.154  23.774 -11.209  0.00  0.00      PROA  
ATOM   3115  C   GLY P 194      94.491  22.046 -10.040  0.00  0.00      PROA  
ATOM   3116  O   GLY P 194      93.891  22.246  -8.957  0.00  0.00      PROA  
ATOM   3117  N   SER P 195      94.180  21.005 -10.827  0.00  0.00      PROA  
ATOM   3118  HN  SER P 195      94.686  20.834 -11.669  0.00  0.00      PROA  
ATOM   3119  CA  SER P 195      93.368  19.894 -10.429  0.00  0.00      PROA  
ATOM   3120  HA  SER P 195      92.712  20.271  -9.659  0.00  0.00      PROA  
ATOM   3121  CB  SER P 195      92.578  19.376 -11.689  0.00  0.00      PROA  
ATOM   3122  HB1 SER P 195      91.872  18.552 -11.451  0.00  0.00      PROA  
ATOM   3123  HB2 SER P 195      93.275  18.980 -12.459  0.00  0.00      PROA  
ATOM   3124  OG  SER P 195      91.819  20.436 -12.174  0.00  0.00      PROA  
ATOM   3125  HG1 SER P 195      92.549  21.015 -12.405  0.00  0.00      PROA  
ATOM   3126  C   SER P 195      94.204  18.726  -9.905  0.00  0.00      PROA  
ATOM   3127  O   SER P 195      94.953  18.197 -10.760  0.00  0.00      PROA  
ATOM   3128  N   THR P 196      94.237  18.285  -8.659  0.00  0.00      PROA  
ATOM   3129  HN  THR P 196      93.648  18.774  -8.021  0.00  0.00      PROA  
ATOM   3130  CA  THR P 196      95.003  17.079  -8.167  0.00  0.00      PROA  
ATOM   3131  HA  THR P 196      95.049  16.420  -9.022  0.00  0.00      PROA  
ATOM   3132  CB  THR P 196      96.491  17.350  -7.867  0.00  0.00      PROA  
ATOM   3133  HB  THR P 196      96.878  18.079  -8.611  0.00  0.00      PROA  
ATOM   3134  OG1 THR P 196      97.224  16.119  -7.918  0.00  0.00      PROA  
ATOM   3135  HG1 THR P 196      96.970  15.759  -8.771  0.00  0.00      PROA  
ATOM   3136  CG2 THR P 196      96.635  17.896  -6.495  0.00  0.00      PROA  
ATOM   3137 HG21 THR P 196      96.437  17.163  -5.684  0.00  0.00      PROA  
ATOM   3138 HG22 THR P 196      95.904  18.712  -6.312  0.00  0.00      PROA  
ATOM   3139 HG23 THR P 196      97.674  18.246  -6.316  0.00  0.00      PROA  
ATOM   3140  C   THR P 196      94.307  16.340  -7.020  0.00  0.00      PROA  
ATOM   3141  O   THR P 196      93.709  16.969  -6.123  0.00  0.00      PROA  
ATOM   3142  N   ALA P 197      94.403  14.978  -7.136  0.00  0.00      PROA  
ATOM   3143  HN  ALA P 197      94.993  14.558  -7.820  0.00  0.00      PROA  
ATOM   3144  CA  ALA P 197      93.877  14.022  -6.155  0.00  0.00      PROA  
ATOM   3145  HA  ALA P 197      93.038  14.405  -5.593  0.00  0.00      PROA  
ATOM   3146  CB  ALA P 197      93.457  12.734  -6.819  0.00  0.00      PROA  
ATOM   3147  HB1 ALA P 197      94.340  12.338  -7.364  0.00  0.00      PROA  
ATOM   3148  HB2 ALA P 197      92.612  13.000  -7.488  0.00  0.00      PROA  
ATOM   3149  HB3 ALA P 197      93.177  11.968  -6.064  0.00  0.00      PROA  
ATOM   3150  C   ALA P 197      94.847  13.771  -5.049  0.00  0.00      PROA  
ATOM   3151  O   ALA P 197      94.471  13.244  -4.028  0.00  0.00      PROA  
ATOM   3152  N   ALA P 198      96.146  14.080  -5.270  0.00  0.00      PROA  
ATOM   3153  HN  ALA P 198      96.548  14.590  -6.026  0.00  0.00      PROA  
ATOM   3154  CA  ALA P 198      97.124  13.843  -4.240  0.00  0.00      PROA  
ATOM   3155  HA  ALA P 198      96.984  12.850  -3.840  0.00  0.00      PROA  
ATOM   3156  CB  ALA P 198      98.525  13.870  -5.027  0.00  0.00      PROA  
ATOM   3157  HB1 ALA P 198      99.211  13.160  -4.516  0.00  0.00      PROA  
ATOM   3158  HB2 ALA P 198      98.969  14.883  -5.137  0.00  0.00      PROA  
ATOM   3159  HB3 ALA P 198      98.303  13.512  -6.055  0.00  0.00      PROA  
ATOM   3160  C   ALA P 198      96.993  14.657  -2.994  0.00  0.00      PROA  
ATOM   3161  O   ALA P 198      96.682  15.855  -3.085  0.00  0.00      PROA  
ATOM   3162  N   MET P 199      97.281  14.053  -1.798  0.00  0.00      PROA  
ATOM   3163  HN  MET P 199      97.532  13.106  -1.611  0.00  0.00      PROA  
ATOM   3164  CA  MET P 199      97.141  14.775  -0.491  0.00  0.00      PROA  
ATOM   3165  HA  MET P 199      97.181  15.845  -0.637  0.00  0.00      PROA  
ATOM   3166  CB  MET P 199      95.811  14.460   0.194  0.00  0.00      PROA  
ATOM   3167  HB1 MET P 199      95.760  15.146   1.066  0.00  0.00      PROA  
ATOM   3168  HB2 MET P 199      95.971  13.436   0.595  0.00  0.00      PROA  
ATOM   3169  CG  MET P 199      94.530  14.538  -0.664  0.00  0.00      PROA  
ATOM   3170  HG1 MET P 199      94.636  13.742  -1.432  0.00  0.00      PROA  
ATOM   3171  HG2 MET P 199      94.427  15.505  -1.201  0.00  0.00      PROA  
ATOM   3172  SD  MET P 199      92.957  14.299   0.176  0.00  0.00      PROA  
ATOM   3173  CE  MET P 199      92.597  15.990   0.595  0.00  0.00      PROA  
ATOM   3174  HE1 MET P 199      91.611  16.148   1.082  0.00  0.00      PROA  
ATOM   3175  HE2 MET P 199      92.795  16.714  -0.224  0.00  0.00      PROA  
ATOM   3176  HE3 MET P 199      93.296  16.202   1.432  0.00  0.00      PROA  
ATOM   3177  C   MET P 199      98.401  14.534   0.364  0.00  0.00      PROA  
ATOM   3178  O   MET P 199      98.932  13.404   0.407  0.00  0.00      PROA  
ATOM   3179  N   ILE P 200      98.888  15.563   1.047  0.00  0.00      PROA  
ATOM   3180  HN  ILE P 200      98.256  16.327   1.155  0.00  0.00      PROA  
ATOM   3181  CA  ILE P 200     100.210  15.831   1.571  0.00  0.00      PROA  
ATOM   3182  HA  ILE P 200     100.750  14.912   1.748  0.00  0.00      PROA  
ATOM   3183  CB  ILE P 200     100.964  16.817   0.697  0.00  0.00      PROA  
ATOM   3184  HB  ILE P 200     101.151  16.242  -0.235  0.00  0.00      PROA  
ATOM   3185  CG2 ILE P 200     100.234  18.127   0.485  0.00  0.00      PROA  
ATOM   3186 HG21 ILE P 200     100.866  18.825  -0.103  0.00  0.00      PROA  
ATOM   3187 HG22 ILE P 200     100.044  18.615   1.465  0.00  0.00      PROA  
ATOM   3188 HG23 ILE P 200      99.221  18.126   0.028  0.00  0.00      PROA  
ATOM   3189  CG1 ILE P 200     102.442  17.040   1.166  0.00  0.00      PROA  
ATOM   3190 HG11 ILE P 200     102.501  17.334   2.236  0.00  0.00      PROA  
ATOM   3191 HG12 ILE P 200     102.840  17.853   0.522  0.00  0.00      PROA  
ATOM   3192  CD  ILE P 200     103.283  15.785   0.975  0.00  0.00      PROA  
ATOM   3193  HD1 ILE P 200     103.289  15.374  -0.058  0.00  0.00      PROA  
ATOM   3194  HD2 ILE P 200     102.884  14.987   1.636  0.00  0.00      PROA  
ATOM   3195  HD3 ILE P 200     104.311  16.019   1.325  0.00  0.00      PROA  
ATOM   3196  C   ILE P 200      99.995  16.388   2.974  0.00  0.00      PROA  
ATOM   3197  O   ILE P 200      98.975  16.978   3.337  0.00  0.00      PROA  
ATOM   3198  N   THR P 201     101.022  16.251   3.825  0.00  0.00      PROA  
ATOM   3199  HN  THR P 201     101.862  15.786   3.558  0.00  0.00      PROA  
ATOM   3200  CA  THR P 201     100.956  16.605   5.268  0.00  0.00      PROA  
ATOM   3201  HA  THR P 201      99.923  16.516   5.571  0.00  0.00      PROA  
ATOM   3202  CB  THR P 201     101.700  15.727   6.303  0.00  0.00      PROA  
ATOM   3203  HB  THR P 201     102.001  16.399   7.135  0.00  0.00      PROA  
ATOM   3204  OG1 THR P 201     102.842  15.136   5.759  0.00  0.00      PROA  
ATOM   3205  HG1 THR P 201     102.656  14.282   5.362  0.00  0.00      PROA  
ATOM   3206  CG2 THR P 201     100.740  14.664   6.881  0.00  0.00      PROA  
ATOM   3207 HG21 THR P 201     100.086  14.248   6.085  0.00  0.00      PROA  
ATOM   3208 HG22 THR P 201     100.076  15.171   7.614  0.00  0.00      PROA  
ATOM   3209 HG23 THR P 201     101.201  13.919   7.564  0.00  0.00      PROA  
ATOM   3210  C   THR P 201     101.290  18.099   5.497  0.00  0.00      PROA  
ATOM   3211  O   THR P 201     102.087  18.753   4.827  0.00  0.00      PROA  
ATOM   3212  N   GLU P 202     100.520  18.714   6.479  0.00  0.00      PROA  
ATOM   3213  HN  GLU P 202      99.777  18.198   6.898  0.00  0.00      PROA  
ATOM   3214  CA  GLU P 202     100.797  20.010   7.105  0.00  0.00      PROA  
ATOM   3215  HA  GLU P 202     100.719  20.775   6.347  0.00  0.00      PROA  
ATOM   3216  CB  GLU P 202      99.737  20.373   8.262  0.00  0.00      PROA  
ATOM   3217  HB1 GLU P 202     100.049  21.281   8.821  0.00  0.00      PROA  
ATOM   3218  HB2 GLU P 202      99.703  19.607   9.066  0.00  0.00      PROA  
ATOM   3219  CG  GLU P 202      98.308  20.675   7.808  0.00  0.00      PROA  
ATOM   3220  HG1 GLU P 202      97.587  20.669   8.653  0.00  0.00      PROA  
ATOM   3221  HG2 GLU P 202      98.044  19.822   7.146  0.00  0.00      PROA  
ATOM   3222  CD  GLU P 202      98.137  21.997   7.115  0.00  0.00      PROA  
ATOM   3223  OE1 GLU P 202      98.258  23.038   7.770  0.00  0.00      PROA  
ATOM   3224  OE2 GLU P 202      97.842  22.010   5.899  0.00  0.00      PROA  
ATOM   3225  C   GLU P 202     102.185  20.151   7.608  0.00  0.00      PROA  
ATOM   3226  O   GLU P 202     102.784  19.077   7.922  0.00  0.00      PROA  
ATOM   3227  N   THR P 203     102.745  21.354   7.698  0.00  0.00      PROA  
ATOM   3228  HN  THR P 203     102.179  22.149   7.492  0.00  0.00      PROA  
ATOM   3229  CA  THR P 203     104.044  21.594   8.084  0.00  0.00      PROA  
ATOM   3230  HA  THR P 203     104.582  20.667   8.217  0.00  0.00      PROA  
ATOM   3231  CB  THR P 203     104.966  22.266   7.085  0.00  0.00      PROA  
ATOM   3232  HB  THR P 203     105.909  22.720   7.457  0.00  0.00      PROA  
ATOM   3233  OG1 THR P 203     104.369  23.318   6.309  0.00  0.00      PROA  
ATOM   3234  HG1 THR P 203     104.973  24.042   6.490  0.00  0.00      PROA  
ATOM   3235  CG2 THR P 203     105.485  21.110   6.119  0.00  0.00      PROA  
ATOM   3236 HG21 THR P 203     105.672  21.482   5.089  0.00  0.00      PROA  
ATOM   3237 HG22 THR P 203     104.704  20.341   5.934  0.00  0.00      PROA  
ATOM   3238 HG23 THR P 203     106.440  20.653   6.459  0.00  0.00      PROA  
ATOM   3239  C   THR P 203     104.149  22.264   9.452  0.00  0.00      PROA  
ATOM   3240  O   THR P 203     105.228  22.356  10.029  0.00  0.00      PROA  
ATOM   3241  N   ILE P 204     102.953  22.566  10.048  0.00  0.00      PROA  
ATOM   3242  HN  ILE P 204     102.045  22.421   9.663  0.00  0.00      PROA  
ATOM   3243  CA  ILE P 204     102.923  23.203  11.375  0.00  0.00      PROA  
ATOM   3244  HA  ILE P 204     103.764  22.941  11.999  0.00  0.00      PROA  
ATOM   3245  CB  ILE P 204     102.745  24.723  11.259  0.00  0.00      PROA  
ATOM   3246  HB  ILE P 204     101.724  24.902  10.858  0.00  0.00      PROA  
ATOM   3247  CG2 ILE P 204     102.754  25.327  12.693  0.00  0.00      PROA  
ATOM   3248 HG21 ILE P 204     103.673  25.016  13.235  0.00  0.00      PROA  
ATOM   3249 HG22 ILE P 204     101.880  25.000  13.296  0.00  0.00      PROA  
ATOM   3250 HG23 ILE P 204     102.678  26.431  12.589  0.00  0.00      PROA  
ATOM   3251  CG1 ILE P 204     103.798  25.385  10.350  0.00  0.00      PROA  
ATOM   3252 HG11 ILE P 204     104.808  24.963  10.542  0.00  0.00      PROA  
ATOM   3253 HG12 ILE P 204     103.804  26.416  10.765  0.00  0.00      PROA  
ATOM   3254  CD  ILE P 204     103.389  25.424   8.898  0.00  0.00      PROA  
ATOM   3255  HD1 ILE P 204     102.430  25.977   8.815  0.00  0.00      PROA  
ATOM   3256  HD2 ILE P 204     102.985  24.428   8.616  0.00  0.00      PROA  
ATOM   3257  HD3 ILE P 204     104.112  25.810   8.147  0.00  0.00      PROA  
ATOM   3258  C   ILE P 204     101.758  22.517  12.118  0.00  0.00      PROA  
ATOM   3259  O   ILE P 204     100.766  22.168  11.624  0.00  0.00      PROA  
ATOM   3260  N   ILE P 205     101.994  22.116  13.392  0.00  0.00      PROA  
ATOM   3261  HN  ILE P 205     102.821  22.370  13.887  0.00  0.00      PROA  
ATOM   3262  CA  ILE P 205     100.957  21.401  14.108  0.00  0.00      PROA  
ATOM   3263  HA  ILE P 205     100.339  20.782  13.474  0.00  0.00      PROA  
ATOM   3264  CB  ILE P 205     101.751  20.570  15.124  0.00  0.00      PROA  
ATOM   3265  HB  ILE P 205     101.034  20.144  15.857  0.00  0.00      PROA  
ATOM   3266  CG2 ILE P 205     102.475  19.434  14.286  0.00  0.00      PROA  
ATOM   3267 HG21 ILE P 205     102.985  18.701  14.947  0.00  0.00      PROA  
ATOM   3268 HG22 ILE P 205     103.248  20.002  13.725  0.00  0.00      PROA  
ATOM   3269 HG23 ILE P 205     101.855  18.919  13.521  0.00  0.00      PROA  
ATOM   3270  CG1 ILE P 205     102.773  21.372  15.889  0.00  0.00      PROA  
ATOM   3271 HG11 ILE P 205     102.348  22.285  16.357  0.00  0.00      PROA  
ATOM   3272 HG12 ILE P 205     103.554  21.735  15.187  0.00  0.00      PROA  
ATOM   3273  CD  ILE P 205     103.387  20.623  17.092  0.00  0.00      PROA  
ATOM   3274  HD1 ILE P 205     104.403  20.202  16.935  0.00  0.00      PROA  
ATOM   3275  HD2 ILE P 205     102.767  19.719  17.274  0.00  0.00      PROA  
ATOM   3276  HD3 ILE P 205     103.312  21.269  17.992  0.00  0.00      PROA  
ATOM   3277  C   ILE P 205     100.077  22.368  14.749  0.00  0.00      PROA  
ATOM   3278  O   ILE P 205     100.197  23.586  14.933  0.00  0.00      PROA  
ATOM   3279  N   GLU P 206      98.984  21.782  15.205  0.00  0.00      PROA  
ATOM   3280  HN  GLU P 206      98.914  20.788  15.239  0.00  0.00      PROA  
ATOM   3281  CA  GLU P 206      97.932  22.615  15.705  0.00  0.00      PROA  
ATOM   3282  HA  GLU P 206      97.787  23.413  14.992  0.00  0.00      PROA  
ATOM   3283  CB  GLU P 206      96.594  21.802  15.835  0.00  0.00      PROA  
ATOM   3284  HB1 GLU P 206      95.900  22.486  16.368  0.00  0.00      PROA  
ATOM   3285  HB2 GLU P 206      96.873  20.918  16.448  0.00  0.00      PROA  
ATOM   3286  CG  GLU P 206      95.821  21.584  14.542  0.00  0.00      PROA  
ATOM   3287  HG1 GLU P 206      95.821  22.484  13.890  0.00  0.00      PROA  
ATOM   3288  HG2 GLU P 206      94.773  21.406  14.866  0.00  0.00      PROA  
ATOM   3289  CD  GLU P 206      96.210  20.358  13.724  0.00  0.00      PROA  
ATOM   3290  OE1 GLU P 206      96.472  20.452  12.526  0.00  0.00      PROA  
ATOM   3291  OE2 GLU P 206      96.307  19.246  14.326  0.00  0.00      PROA  
ATOM   3292  C   GLU P 206      98.177  23.381  17.003  0.00  0.00      PROA  
ATOM   3293  O   GLU P 206      98.791  22.887  17.960  0.00  0.00      PROA  
ATOM   3294  N   THR P 207      97.638  24.606  17.076  0.00  0.00      PROA  
ATOM   3295  HN  THR P 207      97.249  24.970  16.233  0.00  0.00      PROA  
ATOM   3296  CA  THR P 207      97.506  25.391  18.312  0.00  0.00      PROA  
ATOM   3297  HA  THR P 207      98.360  25.143  18.925  0.00  0.00      PROA  
ATOM   3298  CB  THR P 207      97.467  26.889  18.005  0.00  0.00      PROA  
ATOM   3299  HB  THR P 207      97.358  27.517  18.915  0.00  0.00      PROA  
ATOM   3300  OG1 THR P 207      96.432  27.346  17.121  0.00  0.00      PROA  
ATOM   3301  HG1 THR P 207      96.315  26.565  16.575  0.00  0.00      PROA  
ATOM   3302  CG2 THR P 207      98.757  27.400  17.382  0.00  0.00      PROA  
ATOM   3303 HG21 THR P 207      99.540  27.276  18.160  0.00  0.00      PROA  
ATOM   3304 HG22 THR P 207      98.685  28.500  17.249  0.00  0.00      PROA  
ATOM   3305 HG23 THR P 207      99.075  26.718  16.564  0.00  0.00      PROA  
ATOM   3306  C   THR P 207      96.354  25.149  19.243  0.00  0.00      PROA  
ATOM   3307  O   THR P 207      95.243  24.960  18.758  0.00  0.00      PROA  
ATOM   3308  N   ASP P 208      96.623  25.258  20.606  0.00  0.00      PROA  
ATOM   3309  HN  ASP P 208      97.566  25.530  20.783  0.00  0.00      PROA  
ATOM   3310  CA  ASP P 208      95.722  25.276  21.712  0.00  0.00      PROA  
ATOM   3311  HA  ASP P 208      95.002  24.510  21.466  0.00  0.00      PROA  
ATOM   3312  CB  ASP P 208      96.467  24.770  23.018  0.00  0.00      PROA  
ATOM   3313  HB1 ASP P 208      97.227  25.502  23.363  0.00  0.00      PROA  
ATOM   3314  HB2 ASP P 208      97.054  23.860  22.772  0.00  0.00      PROA  
ATOM   3315  CG  ASP P 208      95.456  24.502  24.111  0.00  0.00      PROA  
ATOM   3316  OD1 ASP P 208      94.333  24.189  23.791  0.00  0.00      PROA  
ATOM   3317  OD2 ASP P 208      95.814  24.405  25.293  0.00  0.00      PROA  
ATOM   3318  C   ASP P 208      94.995  26.643  21.852  0.00  0.00      PROA  
ATOM   3319  O   ASP P 208      95.226  27.596  21.123  0.00  0.00      PROA  
ATOM   3320  N   LYS P 209      93.903  26.674  22.669  0.00  0.00      PROA  
ATOM   3321  HN  LYS P 209      93.716  25.772  23.050  0.00  0.00      PROA  
ATOM   3322  CA  LYS P 209      93.134  27.903  22.932  0.00  0.00      PROA  
ATOM   3323  HA  LYS P 209      92.923  28.448  22.024  0.00  0.00      PROA  
ATOM   3324  CB  LYS P 209      91.942  27.515  23.778  0.00  0.00      PROA  
ATOM   3325  HB1 LYS P 209      91.353  28.408  24.077  0.00  0.00      PROA  
ATOM   3326  HB2 LYS P 209      92.242  27.046  24.739  0.00  0.00      PROA  
ATOM   3327  CG  LYS P 209      90.790  26.633  23.097  0.00  0.00      PROA  
ATOM   3328  HG1 LYS P 209      89.937  26.648  23.809  0.00  0.00      PROA  
ATOM   3329  HG2 LYS P 209      91.117  25.605  22.833  0.00  0.00      PROA  
ATOM   3330  CD  LYS P 209      90.232  27.330  21.777  0.00  0.00      PROA  
ATOM   3331  HD1 LYS P 209      90.918  27.266  20.906  0.00  0.00      PROA  
ATOM   3332  HD2 LYS P 209      90.258  28.432  21.921  0.00  0.00      PROA  
ATOM   3333  CE  LYS P 209      88.845  26.918  21.384  0.00  0.00      PROA  
ATOM   3334  HE1 LYS P 209      88.583  27.543  20.504  0.00  0.00      PROA  
ATOM   3335  HE2 LYS P 209      88.078  27.153  22.152  0.00  0.00      PROA  
ATOM   3336  NZ  LYS P 209      88.780  25.502  21.009  0.00  0.00      PROA  
ATOM   3337  HZ1 LYS P 209      89.445  25.440  20.211  0.00  0.00      PROA  
ATOM   3338  HZ2 LYS P 209      87.814  25.221  20.747  0.00  0.00      PROA  
ATOM   3339  HZ3 LYS P 209      89.032  24.856  21.784  0.00  0.00      PROA  
ATOM   3340  C   LYS P 209      93.970  28.751  23.950  0.00  0.00      PROA  
ATOM   3341  O   LYS P 209      94.623  28.218  24.890  0.00  0.00      PROA  
ATOM   3342  N   PRO P 210      94.009  30.066  23.859  0.00  0.00      PROA  
ATOM   3343  CD  PRO P 210      93.976  30.706  22.581  0.00  0.00      PROA  
ATOM   3344  HD1 PRO P 210      92.963  30.751  22.128  0.00  0.00      PROA  
ATOM   3345  HD2 PRO P 210      94.763  30.287  21.918  0.00  0.00      PROA  
ATOM   3346  CA  PRO P 210      94.099  30.985  24.986  0.00  0.00      PROA  
ATOM   3347  HA  PRO P 210      95.116  30.928  25.345  0.00  0.00      PROA  
ATOM   3348  CB  PRO P 210      93.813  32.407  24.357  0.00  0.00      PROA  
ATOM   3349  HB1 PRO P 210      94.387  33.235  24.825  0.00  0.00      PROA  
ATOM   3350  HB2 PRO P 210      92.712  32.551  24.323  0.00  0.00      PROA  
ATOM   3351  CG  PRO P 210      94.341  32.177  22.881  0.00  0.00      PROA  
ATOM   3352  HG1 PRO P 210      93.990  32.909  22.123  0.00  0.00      PROA  
ATOM   3353  HG2 PRO P 210      95.451  32.221  22.845  0.00  0.00      PROA  
ATOM   3354  C   PRO P 210      93.266  30.779  26.239  0.00  0.00      PROA  
ATOM   3355  O   PRO P 210      92.104  30.309  26.060  0.00  0.00      PROA  
ATOM   3356  N   LYS P 211      93.798  31.009  27.460  0.00  0.00      PROA  
ATOM   3357  HN  LYS P 211      94.729  31.337  27.602  0.00  0.00      PROA  
ATOM   3358  CA  LYS P 211      93.020  30.787  28.642  0.00  0.00      PROA  
ATOM   3359  HA  LYS P 211      92.355  29.949  28.498  0.00  0.00      PROA  
ATOM   3360  CB  LYS P 211      93.916  30.475  29.869  0.00  0.00      PROA  
ATOM   3361  HB1 LYS P 211      93.367  30.513  30.835  0.00  0.00      PROA  
ATOM   3362  HB2 LYS P 211      94.662  31.298  29.874  0.00  0.00      PROA  
ATOM   3363  CG  LYS P 211      94.711  29.129  29.844  0.00  0.00      PROA  
ATOM   3364  HG1 LYS P 211      95.361  28.991  30.734  0.00  0.00      PROA  
ATOM   3365  HG2 LYS P 211      95.319  29.275  28.925  0.00  0.00      PROA  
ATOM   3366  CD  LYS P 211      93.813  27.921  29.598  0.00  0.00      PROA  
ATOM   3367  HD1 LYS P 211      93.328  28.108  28.616  0.00  0.00      PROA  
ATOM   3368  HD2 LYS P 211      93.105  27.965  30.453  0.00  0.00      PROA  
ATOM   3369  CE  LYS P 211      94.561  26.568  29.676  0.00  0.00      PROA  
ATOM   3370  HE1 LYS P 211      94.946  26.482  30.715  0.00  0.00      PROA  
ATOM   3371  HE2 LYS P 211      95.552  26.495  29.180  0.00  0.00      PROA  
ATOM   3372  NZ  LYS P 211      93.596  25.457  29.395  0.00  0.00      PROA  
ATOM   3373  HZ1 LYS P 211      92.708  25.456  29.936  0.00  0.00      PROA  
ATOM   3374  HZ2 LYS P 211      94.131  24.593  29.618  0.00  0.00      PROA  
ATOM   3375  HZ3 LYS P 211      93.343  25.472  28.386  0.00  0.00      PROA  
ATOM   3376  C   LYS P 211      92.037  31.941  29.122  0.00  0.00      PROA  
ATOM   3377  O   LYS P 211      92.458  32.969  29.668  0.00  0.00      PROA  
ATOM   3378  N   VAL P 212      90.703  31.744  28.964  0.00  0.00      PROA  
ATOM   3379  HN  VAL P 212      90.359  30.989  28.411  0.00  0.00      PROA  
ATOM   3380  CA  VAL P 212      89.598  32.535  29.468  0.00  0.00      PROA  
ATOM   3381  HA  VAL P 212      89.611  33.479  28.943  0.00  0.00      PROA  
ATOM   3382  CB  VAL P 212      88.293  31.780  29.198  0.00  0.00      PROA  
ATOM   3383  HB  VAL P 212      88.447  31.266  28.225  0.00  0.00      PROA  
ATOM   3384  CG1 VAL P 212      88.265  30.606  30.116  0.00  0.00      PROA  
ATOM   3385 HG11 VAL P 212      88.122  30.852  31.190  0.00  0.00      PROA  
ATOM   3386 HG12 VAL P 212      89.212  30.036  30.002  0.00  0.00      PROA  
ATOM   3387 HG13 VAL P 212      87.345  30.005  29.954  0.00  0.00      PROA  
ATOM   3388  CG2 VAL P 212      87.088  32.682  29.115  0.00  0.00      PROA  
ATOM   3389 HG21 VAL P 212      86.200  32.090  28.808  0.00  0.00      PROA  
ATOM   3390 HG22 VAL P 212      87.175  33.563  28.443  0.00  0.00      PROA  
ATOM   3391 HG23 VAL P 212      86.894  33.102  30.125  0.00  0.00      PROA  
ATOM   3392  C   VAL P 212      89.733  32.979  30.915  0.00  0.00      PROA  
ATOM   3393  O   VAL P 212      90.689  32.601  31.632  0.00  0.00      PROA  
ATOM   3394  N   ALA P 213      88.845  33.886  31.434  0.00  0.00      PROA  
ATOM   3395  HN  ALA P 213      88.286  34.469  30.848  0.00  0.00      PROA  
ATOM   3396  CA  ALA P 213      88.675  34.081  32.874  0.00  0.00      PROA  
ATOM   3397  HA  ALA P 213      89.647  33.991  33.334  0.00  0.00      PROA  
ATOM   3398  CB  ALA P 213      88.003  35.433  33.084  0.00  0.00      PROA  
ATOM   3399  HB1 ALA P 213      88.702  36.249  32.801  0.00  0.00      PROA  
ATOM   3400  HB2 ALA P 213      87.841  35.537  34.178  0.00  0.00      PROA  
ATOM   3401  HB3 ALA P 213      87.021  35.552  32.578  0.00  0.00      PROA  
ATOM   3402  C   ALA P 213      87.780  32.951  33.371  0.00  0.00      PROA  
ATOM   3403  O   ALA P 213      87.070  32.431  32.486  0.00  0.00      PROA  
ATOM   3404  N   PRO P 214      87.867  32.553  34.606  0.00  0.00      PROA  
ATOM   3405  CD  PRO P 214      89.189  32.659  35.327  0.00  0.00      PROA  
ATOM   3406  HD1 PRO P 214      89.571  33.663  35.610  0.00  0.00      PROA  
ATOM   3407  HD2 PRO P 214      89.857  32.174  34.584  0.00  0.00      PROA  
ATOM   3408  CA  PRO P 214      87.059  31.591  35.278  0.00  0.00      PROA  
ATOM   3409  HA  PRO P 214      87.067  30.645  34.758  0.00  0.00      PROA  
ATOM   3410  CB  PRO P 214      87.610  31.401  36.661  0.00  0.00      PROA  
ATOM   3411  HB1 PRO P 214      87.648  30.311  36.877  0.00  0.00      PROA  
ATOM   3412  HB2 PRO P 214      86.999  31.922  37.428  0.00  0.00      PROA  
ATOM   3413  CG  PRO P 214      89.061  31.892  36.603  0.00  0.00      PROA  
ATOM   3414  HG1 PRO P 214      89.305  32.559  37.457  0.00  0.00      PROA  
ATOM   3415  HG2 PRO P 214      89.647  30.948  36.573  0.00  0.00      PROA  
ATOM   3416  C   PRO P 214      85.650  31.988  35.388  0.00  0.00      PROA  
ATOM   3417  O   PRO P 214      85.347  33.181  35.406  0.00  0.00      PROA  
ATOM   3418  N   ALA P 215      84.798  31.004  35.296  0.00  0.00      PROA  
ATOM   3419  HN  ALA P 215      85.046  30.066  35.066  0.00  0.00      PROA  
ATOM   3420  CA  ALA P 215      83.403  31.324  35.377  0.00  0.00      PROA  
ATOM   3421  HA  ALA P 215      83.141  32.071  34.643  0.00  0.00      PROA  
ATOM   3422  CB  ALA P 215      82.688  30.087  34.981  0.00  0.00      PROA  
ATOM   3423  HB1 ALA P 215      81.587  30.218  34.919  0.00  0.00      PROA  
ATOM   3424  HB2 ALA P 215      82.750  29.208  35.658  0.00  0.00      PROA  
ATOM   3425  HB3 ALA P 215      82.927  29.788  33.938  0.00  0.00      PROA  
ATOM   3426  C   ALA P 215      82.941  31.608  36.763  0.00  0.00      PROA  
ATOM   3427  O   ALA P 215      83.663  31.169  37.665  0.00  0.00      PROA  
ATOM   3428  N   PRO P 216      81.785  32.249  36.986  0.00  0.00      PROA  
ATOM   3429  CD  PRO P 216      81.325  32.430  38.374  0.00  0.00      PROA  
ATOM   3430  HD1 PRO P 216      82.116  33.068  38.823  0.00  0.00      PROA  
ATOM   3431  HD2 PRO P 216      81.247  31.441  38.873  0.00  0.00      PROA  
ATOM   3432  CA  PRO P 216      80.843  32.920  36.051  0.00  0.00      PROA  
ATOM   3433  HA  PRO P 216      80.151  32.210  35.623  0.00  0.00      PROA  
ATOM   3434  CB  PRO P 216      79.923  33.723  36.960  0.00  0.00      PROA  
ATOM   3435  HB1 PRO P 216      78.889  33.710  36.554  0.00  0.00      PROA  
ATOM   3436  HB2 PRO P 216      80.238  34.771  37.156  0.00  0.00      PROA  
ATOM   3437  CG  PRO P 216      79.921  32.908  38.282  0.00  0.00      PROA  
ATOM   3438  HG1 PRO P 216      79.626  33.504  39.172  0.00  0.00      PROA  
ATOM   3439  HG2 PRO P 216      79.256  32.027  38.158  0.00  0.00      PROA  
ATOM   3440  C   PRO P 216      81.372  33.752  34.942  0.00  0.00      PROA  
ATOM   3441  O   PRO P 216      82.267  34.557  35.165  0.00  0.00      PROA  
ATOM   3442  N   ALA P 217      80.962  33.481  33.673  0.00  0.00      PROA  
ATOM   3443  HN  ALA P 217      80.283  32.754  33.604  0.00  0.00      PROA  
ATOM   3444  CA  ALA P 217      81.429  34.052  32.454  0.00  0.00      PROA  
ATOM   3445  HA  ALA P 217      82.502  34.169  32.497  0.00  0.00      PROA  
ATOM   3446  CB  ALA P 217      81.051  33.027  31.376  0.00  0.00      PROA  
ATOM   3447  HB1 ALA P 217      81.513  32.090  31.753  0.00  0.00      PROA  
ATOM   3448  HB2 ALA P 217      81.311  33.406  30.364  0.00  0.00      PROA  
ATOM   3449  HB3 ALA P 217      79.951  32.898  31.463  0.00  0.00      PROA  
ATOM   3450  C   ALA P 217      80.734  35.359  32.016  0.00  0.00      PROA  
ATOM   3451  O   ALA P 217      81.406  36.168  31.353  0.00  0.00      PROA  
ATOM   3452  N   ARG P 218      79.491  35.637  32.378  0.00  0.00      PROA  
ATOM   3453  HN  ARG P 218      78.878  34.963  32.783  0.00  0.00      PROA  
ATOM   3454  CA  ARG P 218      78.707  36.773  31.847  0.00  0.00      PROA  
ATOM   3455  HA  ARG P 218      79.345  37.296  31.150  0.00  0.00      PROA  
ATOM   3456  CB  ARG P 218      77.393  36.273  31.080  0.00  0.00      PROA  
ATOM   3457  HB1 ARG P 218      76.854  37.221  30.863  0.00  0.00      PROA  
ATOM   3458  HB2 ARG P 218      76.773  35.697  31.800  0.00  0.00      PROA  
ATOM   3459  CG  ARG P 218      77.615  35.357  29.858  0.00  0.00      PROA  
ATOM   3460  HG1 ARG P 218      76.732  35.127  29.225  0.00  0.00      PROA  
ATOM   3461  HG2 ARG P 218      77.923  34.388  30.308  0.00  0.00      PROA  
ATOM   3462  CD  ARG P 218      78.780  35.636  28.918  0.00  0.00      PROA  
ATOM   3463  HD1 ARG P 218      78.787  34.927  28.063  0.00  0.00      PROA  
ATOM   3464  HD2 ARG P 218      79.811  35.620  29.332  0.00  0.00      PROA  
ATOM   3465  NE  ARG P 218      78.497  37.005  28.358  0.00  0.00      PROA  
ATOM   3466  HE  ARG P 218      77.623  37.428  28.596  0.00  0.00      PROA  
ATOM   3467  CZ  ARG P 218      79.363  37.703  27.574  0.00  0.00      PROA  
ATOM   3468  NH1 ARG P 218      80.524  37.302  27.183  0.00  0.00      PROA  
ATOM   3469 HH11 ARG P 218      80.701  36.323  27.282  0.00  0.00      PROA  
ATOM   3470 HH12 ARG P 218      80.891  37.830  26.418  0.00  0.00      PROA  
ATOM   3471  NH2 ARG P 218      78.997  38.890  27.186  0.00  0.00      PROA  
ATOM   3472 HH21 ARG P 218      78.012  38.924  27.018  0.00  0.00      PROA  
ATOM   3473 HH22 ARG P 218      79.614  39.463  26.646  0.00  0.00      PROA  
ATOM   3474  C   ARG P 218      78.407  37.690  33.038  0.00  0.00      PROA  
ATOM   3475  O   ARG P 218      77.884  37.142  34.010  0.00  0.00      PROA  
ATOM   3476  N   PRO P 219      78.745  39.027  33.051  0.00  0.00      PROA  
ATOM   3477  CD  PRO P 219      79.495  39.706  31.990  0.00  0.00      PROA  
ATOM   3478  HD1 PRO P 219      78.848  40.017  31.143  0.00  0.00      PROA  
ATOM   3479  HD2 PRO P 219      80.238  38.984  31.588  0.00  0.00      PROA  
ATOM   3480  CA  PRO P 219      78.502  39.932  34.138  0.00  0.00      PROA  
ATOM   3481  HA  PRO P 219      79.146  39.712  34.976  0.00  0.00      PROA  
ATOM   3482  CB  PRO P 219      78.941  41.292  33.584  0.00  0.00      PROA  
ATOM   3483  HB1 PRO P 219      79.389  42.002  34.312  0.00  0.00      PROA  
ATOM   3484  HB2 PRO P 219      78.141  41.876  33.080  0.00  0.00      PROA  
ATOM   3485  CG  PRO P 219      80.068  40.959  32.609  0.00  0.00      PROA  
ATOM   3486  HG1 PRO P 219      80.215  41.816  31.918  0.00  0.00      PROA  
ATOM   3487  HG2 PRO P 219      81.026  40.738  33.127  0.00  0.00      PROA  
ATOM   3488  C   PRO P 219      77.095  40.033  34.663  0.00  0.00      PROA  
ATOM   3489  O   PRO P 219      76.084  39.865  33.964  0.00  0.00      PROA  
ATOM   3490  N   SER P 220      76.965  40.298  35.971  0.00  0.00      PROA  
ATOM   3491  HN  SER P 220      77.772  40.311  36.556  0.00  0.00      PROA  
ATOM   3492  CA  SER P 220      75.653  40.469  36.625  0.00  0.00      PROA  
ATOM   3493  HA  SER P 220      75.115  39.554  36.428  0.00  0.00      PROA  
ATOM   3494  CB  SER P 220      75.816  40.658  38.190  0.00  0.00      PROA  
ATOM   3495  HB1 SER P 220      76.292  41.636  38.419  0.00  0.00      PROA  
ATOM   3496  HB2 SER P 220      76.520  39.855  38.495  0.00  0.00      PROA  
ATOM   3497  OG  SER P 220      74.676  40.627  38.986  0.00  0.00      PROA  
ATOM   3498  HG1 SER P 220      74.289  41.496  38.855  0.00  0.00      PROA  
ATOM   3499  C   SER P 220      74.796  41.636  36.117  0.00  0.00      PROA  
ATOM   3500  O   SER P 220      75.308  42.733  35.953  0.00  0.00      PROA  
ATOM   3501  N   GLY P 221      73.436  41.432  36.005  0.00  0.00      PROA  
ATOM   3502  HN  GLY P 221      73.052  40.569  36.326  0.00  0.00      PROA  
ATOM   3503  CA  GLY P 221      72.514  42.547  35.823  0.00  0.00      PROA  
ATOM   3504  HA1 GLY P 221      72.866  43.371  36.426  0.00  0.00      PROA  
ATOM   3505  HA2 GLY P 221      71.524  42.164  36.019  0.00  0.00      PROA  
ATOM   3506  C   GLY P 221      72.556  43.215  34.426  0.00  0.00      PROA  
ATOM   3507  O   GLY P 221      73.250  42.661  33.591  0.00  0.00      PROA  
ATOM   3508  N   PRO P 222      71.872  44.329  34.148  0.00  0.00      PROA  
ATOM   3509  CD  PRO P 222      70.972  44.999  35.132  0.00  0.00      PROA  
ATOM   3510  HD1 PRO P 222      71.646  45.420  35.908  0.00  0.00      PROA  
ATOM   3511  HD2 PRO P 222      70.206  44.297  35.526  0.00  0.00      PROA  
ATOM   3512  CA  PRO P 222      72.067  45.187  32.963  0.00  0.00      PROA  
ATOM   3513  HA  PRO P 222      71.509  44.642  32.217  0.00  0.00      PROA  
ATOM   3514  CB  PRO P 222      71.391  46.453  33.343  0.00  0.00      PROA  
ATOM   3515  HB1 PRO P 222      70.987  47.011  32.472  0.00  0.00      PROA  
ATOM   3516  HB2 PRO P 222      71.989  47.252  33.830  0.00  0.00      PROA  
ATOM   3517  CG  PRO P 222      70.328  46.083  34.302  0.00  0.00      PROA  
ATOM   3518  HG1 PRO P 222      70.022  46.952  34.923  0.00  0.00      PROA  
ATOM   3519  HG2 PRO P 222      69.433  45.655  33.802  0.00  0.00      PROA  
ATOM   3520  C   PRO P 222      73.501  45.467  32.509  0.00  0.00      PROA  
ATOM   3521  O   PRO P 222      74.411  45.759  33.292  0.00  0.00      PROA  
ATOM   3522  N   SER P 223      73.669  45.252  31.188  0.00  0.00      PROA  
ATOM   3523  HN  SER P 223      72.819  45.114  30.686  0.00  0.00      PROA  
ATOM   3524  CA  SER P 223      74.884  45.169  30.395  0.00  0.00      PROA  
ATOM   3525  HA  SER P 223      75.234  44.157  30.537  0.00  0.00      PROA  
ATOM   3526  CB  SER P 223      74.578  45.387  28.824  0.00  0.00      PROA  
ATOM   3527  HB1 SER P 223      75.446  45.261  28.143  0.00  0.00      PROA  
ATOM   3528  HB2 SER P 223      74.157  46.404  28.672  0.00  0.00      PROA  
ATOM   3529  OG  SER P 223      73.694  44.397  28.301  0.00  0.00      PROA  
ATOM   3530  HG1 SER P 223      72.960  44.262  28.905  0.00  0.00      PROA  
ATOM   3531  C   SER P 223      76.029  46.197  30.728  0.00  0.00      PROA  
ATOM   3532  O   SER P 223      75.769  47.389  31.059  0.00  0.00      PROA  
ATOM   3533  N   LYS P 224      77.295  45.844  30.635  0.00  0.00      PROA  
ATOM   3534  HN  LYS P 224      77.464  44.919  30.306  0.00  0.00      PROA  
ATOM   3535  CA  LYS P 224      78.434  46.787  30.763  0.00  0.00      PROA  
ATOM   3536  HA  LYS P 224      78.341  47.312  31.702  0.00  0.00      PROA  
ATOM   3537  CB  LYS P 224      79.792  46.100  30.713  0.00  0.00      PROA  
ATOM   3538  HB1 LYS P 224      80.639  46.817  30.779  0.00  0.00      PROA  
ATOM   3539  HB2 LYS P 224      79.955  45.463  29.818  0.00  0.00      PROA  
ATOM   3540  CG  LYS P 224      79.922  45.062  31.931  0.00  0.00      PROA  
ATOM   3541  HG1 LYS P 224      79.070  44.349  31.958  0.00  0.00      PROA  
ATOM   3542  HG2 LYS P 224      79.846  45.547  32.928  0.00  0.00      PROA  
ATOM   3543  CD  LYS P 224      81.291  44.389  31.840  0.00  0.00      PROA  
ATOM   3544  HD1 LYS P 224      81.389  43.642  31.024  0.00  0.00      PROA  
ATOM   3545  HD2 LYS P 224      81.418  43.795  32.770  0.00  0.00      PROA  
ATOM   3546  CE  LYS P 224      82.507  45.358  31.869  0.00  0.00      PROA  
ATOM   3547  HE1 LYS P 224      82.400  46.023  32.753  0.00  0.00      PROA  
ATOM   3548  HE2 LYS P 224      82.439  45.842  30.872  0.00  0.00      PROA  
ATOM   3549  NZ  LYS P 224      83.815  44.729  31.983  0.00  0.00      PROA  
ATOM   3550  HZ1 LYS P 224      83.823  43.807  31.502  0.00  0.00      PROA  
ATOM   3551  HZ2 LYS P 224      84.134  44.467  32.937  0.00  0.00      PROA  
ATOM   3552  HZ3 LYS P 224      84.512  45.345  31.518  0.00  0.00      PROA  
ATOM   3553  C   LYS P 224      78.348  47.814  29.663  0.00  0.00      PROA  
ATOM   3554  O   LYS P 224      78.316  47.537  28.448  0.00  0.00      PROA  
ATOM   3555  N   ALA P 225      78.409  49.149  30.094  0.00  0.00      PROA  
ATOM   3556  HN  ALA P 225      78.555  49.464  31.029  0.00  0.00      PROA  
ATOM   3557  CA  ALA P 225      78.207  50.287  29.167  0.00  0.00      PROA  
ATOM   3558  HA  ALA P 225      78.227  49.918  28.152  0.00  0.00      PROA  
ATOM   3559  CB  ALA P 225      76.729  50.818  29.462  0.00  0.00      PROA  
ATOM   3560  HB1 ALA P 225      76.612  50.891  30.564  0.00  0.00      PROA  
ATOM   3561  HB2 ALA P 225      75.933  50.109  29.150  0.00  0.00      PROA  
ATOM   3562  HB3 ALA P 225      76.505  51.787  28.966  0.00  0.00      PROA  
ATOM   3563  C   ALA P 225      79.326  51.337  29.416  0.00  0.00      PROA  
ATOM   3564  O   ALA P 225      79.917  51.453  30.531  0.00  0.00      PROA  
ATOM   3565  N   LEU P 226      79.565  52.206  28.367  0.00  0.00      PROA  
ATOM   3566  HN  LEU P 226      78.977  52.052  27.577  0.00  0.00      PROA  
ATOM   3567  CA  LEU P 226      80.601  53.213  28.416  0.00  0.00      PROA  
ATOM   3568  HA  LEU P 226      81.567  52.827  28.708  0.00  0.00      PROA  
ATOM   3569  CB  LEU P 226      80.891  53.764  27.022  0.00  0.00      PROA  
ATOM   3570  HB1 LEU P 226      81.622  54.593  27.131  0.00  0.00      PROA  
ATOM   3571  HB2 LEU P 226      79.998  54.139  26.477  0.00  0.00      PROA  
ATOM   3572  CG  LEU P 226      81.436  52.659  26.093  0.00  0.00      PROA  
ATOM   3573  HG  LEU P 226      80.553  52.078  25.750  0.00  0.00      PROA  
ATOM   3574  CD1 LEU P 226      81.931  53.482  24.900  0.00  0.00      PROA  
ATOM   3575 HD11 LEU P 226      82.367  52.883  24.071  0.00  0.00      PROA  
ATOM   3576 HD12 LEU P 226      82.690  54.168  25.333  0.00  0.00      PROA  
ATOM   3577 HD13 LEU P 226      81.084  54.129  24.588  0.00  0.00      PROA  
ATOM   3578  CD2 LEU P 226      82.571  51.724  26.671  0.00  0.00      PROA  
ATOM   3579 HD21 LEU P 226      83.529  52.281  26.746  0.00  0.00      PROA  
ATOM   3580 HD22 LEU P 226      82.694  50.929  25.904  0.00  0.00      PROA  
ATOM   3581 HD23 LEU P 226      82.215  51.316  27.640  0.00  0.00      PROA  
ATOM   3582  C   LEU P 226      80.370  54.341  29.443  0.00  0.00      PROA  
ATOM   3583  O   LEU P 226      79.556  55.188  29.162  0.00  0.00      PROA  
ATOM   3584  N   LYS P 227      81.238  54.338  30.530  0.00  0.00      PROA  
ATOM   3585  HN  LYS P 227      81.906  53.606  30.640  0.00  0.00      PROA  
ATOM   3586  CA  LYS P 227      81.448  55.278  31.631  0.00  0.00      PROA  
ATOM   3587  HA  LYS P 227      82.464  55.176  31.981  0.00  0.00      PROA  
ATOM   3588  CB  LYS P 227      81.241  56.768  31.243  0.00  0.00      PROA  
ATOM   3589  HB1 LYS P 227      81.285  57.318  32.207  0.00  0.00      PROA  
ATOM   3590  HB2 LYS P 227      80.247  56.984  30.797  0.00  0.00      PROA  
ATOM   3591  CG  LYS P 227      82.197  57.428  30.224  0.00  0.00      PROA  
ATOM   3592  HG1 LYS P 227      81.817  58.470  30.278  0.00  0.00      PROA  
ATOM   3593  HG2 LYS P 227      81.941  56.957  29.251  0.00  0.00      PROA  
ATOM   3594  CD  LYS P 227      83.700  57.304  30.533  0.00  0.00      PROA  
ATOM   3595  HD1 LYS P 227      84.148  57.933  29.734  0.00  0.00      PROA  
ATOM   3596  HD2 LYS P 227      83.979  56.232  30.451  0.00  0.00      PROA  
ATOM   3597  CE  LYS P 227      84.242  57.801  31.914  0.00  0.00      PROA  
ATOM   3598  HE1 LYS P 227      85.350  57.741  31.963  0.00  0.00      PROA  
ATOM   3599  HE2 LYS P 227      83.879  57.237  32.800  0.00  0.00      PROA  
ATOM   3600  NZ  LYS P 227      83.913  59.230  32.011  0.00  0.00      PROA  
ATOM   3601  HZ1 LYS P 227      84.170  59.626  32.938  0.00  0.00      PROA  
ATOM   3602  HZ2 LYS P 227      82.901  59.454  31.933  0.00  0.00      PROA  
ATOM   3603  HZ3 LYS P 227      84.427  59.773  31.289  0.00  0.00      PROA  
ATOM   3604  C   LYS P 227      80.722  54.876  32.900  0.00  0.00      PROA  
ATOM   3605  O   LYS P 227      80.699  55.636  33.884  0.00  0.00      PROA  
ATOM   3606  N   LEU P 228      80.089  53.682  32.976  0.00  0.00      PROA  
ATOM   3607  HN  LEU P 228      80.098  53.082  32.180  0.00  0.00      PROA  
ATOM   3608  CA  LEU P 228      79.412  53.113  34.172  0.00  0.00      PROA  
ATOM   3609  HA  LEU P 228      79.334  53.897  34.910  0.00  0.00      PROA  
ATOM   3610  CB  LEU P 228      78.021  52.571  33.937  0.00  0.00      PROA  
ATOM   3611  HB1 LEU P 228      77.553  52.158  34.856  0.00  0.00      PROA  
ATOM   3612  HB2 LEU P 228      78.125  51.702  33.252  0.00  0.00      PROA  
ATOM   3613  CG  LEU P 228      77.034  53.586  33.399  0.00  0.00      PROA  
ATOM   3614  HG  LEU P 228      77.374  53.949  32.406  0.00  0.00      PROA  
ATOM   3615  CD1 LEU P 228      75.666  52.924  33.133  0.00  0.00      PROA  
ATOM   3616 HD11 LEU P 228      74.910  53.673  32.817  0.00  0.00      PROA  
ATOM   3617 HD12 LEU P 228      75.262  52.430  34.042  0.00  0.00      PROA  
ATOM   3618 HD13 LEU P 228      75.764  52.095  32.399  0.00  0.00      PROA  
ATOM   3619  CD2 LEU P 228      76.948  54.824  34.292  0.00  0.00      PROA  
ATOM   3620 HD21 LEU P 228      77.122  54.579  35.362  0.00  0.00      PROA  
ATOM   3621 HD22 LEU P 228      76.001  55.403  34.244  0.00  0.00      PROA  
ATOM   3622 HD23 LEU P 228      77.779  55.501  33.999  0.00  0.00      PROA  
ATOM   3623  C   LEU P 228      80.327  52.084  34.808  0.00  0.00      PROA  
ATOM   3624  O   LEU P 228      81.308  51.621  34.213  0.00  0.00      PROA  
ATOM   3625  N   GLY P 229      79.990  51.720  36.095  0.00  0.00      PROA  
ATOM   3626  HN  GLY P 229      79.286  52.242  36.571  0.00  0.00      PROA  
ATOM   3627  CA  GLY P 229      80.543  50.688  36.871  0.00  0.00      PROA  
ATOM   3628  HA1 GLY P 229      80.795  49.878  36.202  0.00  0.00      PROA  
ATOM   3629  HA2 GLY P 229      79.852  50.551  37.690  0.00  0.00      PROA  
ATOM   3630  C   GLY P 229      81.883  50.891  37.503  0.00  0.00      PROA  
ATOM   3631  O   GLY P 229      82.653  51.734  37.099  0.00  0.00      PROA  
ATOM   3632  N   ALA P 230      82.202  50.039  38.538  0.00  0.00      PROA  
ATOM   3633  HN  ALA P 230      81.436  49.450  38.782  0.00  0.00      PROA  
ATOM   3634  CA  ALA P 230      83.357  50.144  39.431  0.00  0.00      PROA  
ATOM   3635  HA  ALA P 230      83.343  51.067  39.992  0.00  0.00      PROA  
ATOM   3636  CB  ALA P 230      83.132  49.131  40.608  0.00  0.00      PROA  
ATOM   3637  HB1 ALA P 230      82.285  49.409  41.270  0.00  0.00      PROA  
ATOM   3638  HB2 ALA P 230      84.012  48.881  41.239  0.00  0.00      PROA  
ATOM   3639  HB3 ALA P 230      82.864  48.164  40.130  0.00  0.00      PROA  
ATOM   3640  C   ALA P 230      84.701  49.960  38.810  0.00  0.00      PROA  
ATOM   3641  O   ALA P 230      84.814  49.484  37.670  0.00  0.00      PROA  
ATOM   3642  N   LYS P 231      85.745  50.302  39.527  0.00  0.00      PROA  
ATOM   3643  HN  LYS P 231      85.643  50.738  40.418  0.00  0.00      PROA  
ATOM   3644  CA  LYS P 231      87.120  50.176  38.994  0.00  0.00      PROA  
ATOM   3645  HA  LYS P 231      87.191  50.753  38.084  0.00  0.00      PROA  
ATOM   3646  CB  LYS P 231      88.237  50.585  39.931  0.00  0.00      PROA  
ATOM   3647  HB1 LYS P 231      89.237  50.384  39.489  0.00  0.00      PROA  
ATOM   3648  HB2 LYS P 231      88.134  49.893  40.794  0.00  0.00      PROA  
ATOM   3649  CG  LYS P 231      88.370  52.106  40.340  0.00  0.00      PROA  
ATOM   3650  HG1 LYS P 231      89.160  52.152  41.119  0.00  0.00      PROA  
ATOM   3651  HG2 LYS P 231      87.367  52.349  40.752  0.00  0.00      PROA  
ATOM   3652  CD  LYS P 231      88.565  53.111  39.267  0.00  0.00      PROA  
ATOM   3653  HD1 LYS P 231      87.677  53.118  38.600  0.00  0.00      PROA  
ATOM   3654  HD2 LYS P 231      89.426  52.945  38.585  0.00  0.00      PROA  
ATOM   3655  CE  LYS P 231      88.716  54.458  39.775  0.00  0.00      PROA  
ATOM   3656  HE1 LYS P 231      88.920  55.125  38.911  0.00  0.00      PROA  
ATOM   3657  HE2 LYS P 231      89.582  54.514  40.470  0.00  0.00      PROA  
ATOM   3658  NZ  LYS P 231      87.500  54.960  40.434  0.00  0.00      PROA  
ATOM   3659  HZ1 LYS P 231      86.590  54.528  40.176  0.00  0.00      PROA  
ATOM   3660  HZ2 LYS P 231      87.460  55.986  40.270  0.00  0.00      PROA  
ATOM   3661  HZ3 LYS P 231      87.542  54.925  41.473  0.00  0.00      PROA  
ATOM   3662  C   LYS P 231      87.494  48.687  38.633  0.00  0.00      PROA  
ATOM   3663  O   LYS P 231      87.157  47.763  39.365  0.00  0.00      PROA  
ATOM   3664  N   GLY P 232      88.210  48.513  37.497  0.00  0.00      PROA  
ATOM   3665  HN  GLY P 232      88.479  49.304  36.953  0.00  0.00      PROA  
ATOM   3666  CA  GLY P 232      88.865  47.307  37.238  0.00  0.00      PROA  
ATOM   3667  HA1 GLY P 232      88.185  46.716  36.643  0.00  0.00      PROA  
ATOM   3668  HA2 GLY P 232      89.088  46.838  38.185  0.00  0.00      PROA  
ATOM   3669  C   GLY P 232      90.184  47.580  36.607  0.00  0.00      PROA  
ATOM   3670  O   GLY P 232      90.487  48.688  36.144  0.00  0.00      PROA  
ATOM   3671  N   LYS P 233      91.096  46.582  36.619  0.00  0.00      PROA  
ATOM   3672  HN  LYS P 233      90.794  45.674  36.899  0.00  0.00      PROA  
ATOM   3673  CA  LYS P 233      92.486  46.699  36.040  0.00  0.00      PROA  
ATOM   3674  HA  LYS P 233      92.560  47.745  35.782  0.00  0.00      PROA  
ATOM   3675  CB  LYS P 233      93.579  46.411  37.106  0.00  0.00      PROA  
ATOM   3676  HB1 LYS P 233      94.562  46.728  36.695  0.00  0.00      PROA  
ATOM   3677  HB2 LYS P 233      93.594  45.333  37.374  0.00  0.00      PROA  
ATOM   3678  CG  LYS P 233      93.376  47.211  38.364  0.00  0.00      PROA  
ATOM   3679  HG1 LYS P 233      94.220  46.947  39.035  0.00  0.00      PROA  
ATOM   3680  HG2 LYS P 233      92.457  46.855  38.877  0.00  0.00      PROA  
ATOM   3681  CD  LYS P 233      93.295  48.783  38.192  0.00  0.00      PROA  
ATOM   3682  HD1 LYS P 233      93.072  49.312  39.143  0.00  0.00      PROA  
ATOM   3683  HD2 LYS P 233      92.464  49.021  37.495  0.00  0.00      PROA  
ATOM   3684  CE  LYS P 233      94.552  49.436  37.579  0.00  0.00      PROA  
ATOM   3685  HE1 LYS P 233      94.898  48.962  36.635  0.00  0.00      PROA  
ATOM   3686  HE2 LYS P 233      95.438  49.408  38.249  0.00  0.00      PROA  
ATOM   3687  NZ  LYS P 233      94.308  50.825  37.226  0.00  0.00      PROA  
ATOM   3688  HZ1 LYS P 233      94.188  51.493  38.015  0.00  0.00      PROA  
ATOM   3689  HZ2 LYS P 233      93.535  50.971  36.546  0.00  0.00      PROA  
ATOM   3690  HZ3 LYS P 233      95.202  51.185  36.835  0.00  0.00      PROA  
ATOM   3691  C   LYS P 233      92.767  45.919  34.765  0.00  0.00      PROA  
ATOM   3692  O   LYS P 233      93.894  45.891  34.257  0.00  0.00      PROA  
ATOM   3693  N   GLU P 234      91.788  45.257  34.169  0.00  0.00      PROA  
ATOM   3694  HN  GLU P 234      90.853  45.289  34.511  0.00  0.00      PROA  
ATOM   3695  CA  GLU P 234      91.968  44.414  33.059  0.00  0.00      PROA  
ATOM   3696  HA  GLU P 234      92.833  43.801  33.265  0.00  0.00      PROA  
ATOM   3697  CB  GLU P 234      90.871  43.263  32.921  0.00  0.00      PROA  
ATOM   3698  HB1 GLU P 234      91.142  42.651  32.034  0.00  0.00      PROA  
ATOM   3699  HB2 GLU P 234      89.919  43.819  32.783  0.00  0.00      PROA  
ATOM   3700  CG  GLU P 234      90.874  42.278  34.042  0.00  0.00      PROA  
ATOM   3701  HG1 GLU P 234      90.933  42.805  35.018  0.00  0.00      PROA  
ATOM   3702  HG2 GLU P 234      91.785  41.645  33.976  0.00  0.00      PROA  
ATOM   3703  CD  GLU P 234      89.638  41.408  33.969  0.00  0.00      PROA  
ATOM   3704  OE1 GLU P 234      89.832  40.161  33.945  0.00  0.00      PROA  
ATOM   3705  OE2 GLU P 234      88.504  41.908  34.119  0.00  0.00      PROA  
ATOM   3706  C   GLU P 234      92.346  45.245  31.824  0.00  0.00      PROA  
ATOM   3707  O   GLU P 234      93.251  44.917  31.092  0.00  0.00      PROA  
ATOM   3708  N   VAL P 235      91.623  46.413  31.597  0.00  0.00      PROA  
ATOM   3709  HN  VAL P 235      90.790  46.481  32.140  0.00  0.00      PROA  
ATOM   3710  CA  VAL P 235      91.974  47.253  30.472  0.00  0.00      PROA  
ATOM   3711  HA  VAL P 235      91.939  46.672  29.562  0.00  0.00      PROA  
ATOM   3712  CB  VAL P 235      90.963  48.389  30.250  0.00  0.00      PROA  
ATOM   3713  HB  VAL P 235      90.807  49.054  31.126  0.00  0.00      PROA  
ATOM   3714  CG1 VAL P 235      91.461  49.273  29.039  0.00  0.00      PROA  
ATOM   3715 HG11 VAL P 235      90.755  50.098  28.807  0.00  0.00      PROA  
ATOM   3716 HG12 VAL P 235      91.719  48.697  28.125  0.00  0.00      PROA  
ATOM   3717 HG13 VAL P 235      92.406  49.735  29.397  0.00  0.00      PROA  
ATOM   3718  CG2 VAL P 235      89.612  47.655  29.987  0.00  0.00      PROA  
ATOM   3719 HG21 VAL P 235      89.886  46.797  29.336  0.00  0.00      PROA  
ATOM   3720 HG22 VAL P 235      88.863  48.369  29.583  0.00  0.00      PROA  
ATOM   3721 HG23 VAL P 235      89.194  47.102  30.856  0.00  0.00      PROA  
ATOM   3722  C   VAL P 235      93.373  47.716  30.499  0.00  0.00      PROA  
ATOM   3723  O   VAL P 235      94.094  47.594  29.521  0.00  0.00      PROA  
ATOM   3724  N   ASP P 236      93.789  48.277  31.737  0.00  0.00      PROA  
ATOM   3725  HN  ASP P 236      93.058  48.452  32.392  0.00  0.00      PROA  
ATOM   3726  CA  ASP P 236      95.069  48.801  32.070  0.00  0.00      PROA  
ATOM   3727  HA  ASP P 236      95.315  49.616  31.406  0.00  0.00      PROA  
ATOM   3728  CB  ASP P 236      95.004  49.316  33.478  0.00  0.00      PROA  
ATOM   3729  HB1 ASP P 236      96.050  49.587  33.734  0.00  0.00      PROA  
ATOM   3730  HB2 ASP P 236      94.622  48.558  34.195  0.00  0.00      PROA  
ATOM   3731  CG  ASP P 236      94.215  50.622  33.663  0.00  0.00      PROA  
ATOM   3732  OD1 ASP P 236      94.252  51.437  32.748  0.00  0.00      PROA  
ATOM   3733  OD2 ASP P 236      93.651  50.745  34.737  0.00  0.00      PROA  
ATOM   3734  C   ASP P 236      96.230  47.772  31.770  0.00  0.00      PROA  
ATOM   3735  O   ASP P 236      97.297  48.109  31.182  0.00  0.00      PROA  
ATOM   3736  N   ASN P 237      96.017  46.529  32.168  0.00  0.00      PROA  
ATOM   3737  HN  ASN P 237      95.245  46.462  32.795  0.00  0.00      PROA  
ATOM   3738  CA  ASN P 237      96.875  45.340  32.069  0.00  0.00      PROA  
ATOM   3739  HA  ASN P 237      97.868  45.412  32.489  0.00  0.00      PROA  
ATOM   3740  CB  ASN P 237      96.183  44.181  32.800  0.00  0.00      PROA  
ATOM   3741  HB1 ASN P 237      96.533  43.143  32.617  0.00  0.00      PROA  
ATOM   3742  HB2 ASN P 237      95.105  44.120  32.541  0.00  0.00      PROA  
ATOM   3743  CG  ASN P 237      96.444  44.379  34.310  0.00  0.00      PROA  
ATOM   3744  OD1 ASN P 237      97.089  45.301  34.748  0.00  0.00      PROA  
ATOM   3745  ND2 ASN P 237      95.853  43.480  35.196  0.00  0.00      PROA  
ATOM   3746 HD21 ASN P 237      95.313  42.702  34.873  0.00  0.00      PROA  
ATOM   3747 HD22 ASN P 237      95.955  43.732  36.158  0.00  0.00      PROA  
ATOM   3748  C   ASN P 237      96.944  44.836  30.663  0.00  0.00      PROA  
ATOM   3749  O   ASN P 237      98.092  44.586  30.215  0.00  0.00      PROA  
ATOM   3750  N   PHE P 238      95.825  44.793  29.897  0.00  0.00      PROA  
ATOM   3751  HN  PHE P 238      94.953  44.820  30.380  0.00  0.00      PROA  
ATOM   3752  CA  PHE P 238      95.739  44.604  28.486  0.00  0.00      PROA  
ATOM   3753  HA  PHE P 238      96.226  43.653  28.325  0.00  0.00      PROA  
ATOM   3754  CB  PHE P 238      94.298  44.482  27.863  0.00  0.00      PROA  
ATOM   3755  HB1 PHE P 238      94.294  44.421  26.754  0.00  0.00      PROA  
ATOM   3756  HB2 PHE P 238      93.722  45.291  28.361  0.00  0.00      PROA  
ATOM   3757  CG  PHE P 238      93.580  43.210  28.269  0.00  0.00      PROA  
ATOM   3758  CD1 PHE P 238      92.275  43.237  28.853  0.00  0.00      PROA  
ATOM   3759  HD1 PHE P 238      91.789  44.168  29.100  0.00  0.00      PROA  
ATOM   3760  CE1 PHE P 238      91.659  42.022  29.212  0.00  0.00      PROA  
ATOM   3761  HE1 PHE P 238      90.687  41.984  29.682  0.00  0.00      PROA  
ATOM   3762  CZ  PHE P 238      92.321  40.814  28.918  0.00  0.00      PROA  
ATOM   3763  HZ  PHE P 238      91.758  39.896  29.002  0.00  0.00      PROA  
ATOM   3764  CD2 PHE P 238      94.161  42.010  27.935  0.00  0.00      PROA  
ATOM   3765  HD2 PHE P 238      95.109  41.987  27.417  0.00  0.00      PROA  
ATOM   3766  CE2 PHE P 238      93.566  40.835  28.235  0.00  0.00      PROA  
ATOM   3767  HE2 PHE P 238      93.974  39.865  27.994  0.00  0.00      PROA  
ATOM   3768  C   PHE P 238      96.491  45.645  27.633  0.00  0.00      PROA  
ATOM   3769  O   PHE P 238      97.285  45.276  26.777  0.00  0.00      PROA  
ATOM   3770  N   VAL P 239      96.320  46.919  27.939  0.00  0.00      PROA  
ATOM   3771  HN  VAL P 239      95.622  47.187  28.599  0.00  0.00      PROA  
ATOM   3772  CA  VAL P 239      97.150  48.053  27.467  0.00  0.00      PROA  
ATOM   3773  HA  VAL P 239      97.144  47.885  26.400  0.00  0.00      PROA  
ATOM   3774  CB  VAL P 239      96.340  49.335  27.927  0.00  0.00      PROA  
ATOM   3775  HB  VAL P 239      96.146  49.221  29.015  0.00  0.00      PROA  
ATOM   3776  CG1 VAL P 239      97.151  50.632  27.539  0.00  0.00      PROA  
ATOM   3777 HG11 VAL P 239      98.104  50.668  28.109  0.00  0.00      PROA  
ATOM   3778 HG12 VAL P 239      96.470  51.480  27.763  0.00  0.00      PROA  
ATOM   3779 HG13 VAL P 239      97.428  50.660  26.463  0.00  0.00      PROA  
ATOM   3780  CG2 VAL P 239      95.014  49.362  27.127  0.00  0.00      PROA  
ATOM   3781 HG21 VAL P 239      94.444  48.409  27.168  0.00  0.00      PROA  
ATOM   3782 HG22 VAL P 239      95.050  49.749  26.086  0.00  0.00      PROA  
ATOM   3783 HG23 VAL P 239      94.349  50.096  27.629  0.00  0.00      PROA  
ATOM   3784  C   VAL P 239      98.662  48.017  27.732  0.00  0.00      PROA  
ATOM   3785  O   VAL P 239      99.488  48.313  26.886  0.00  0.00      PROA  
ATOM   3786  N   ASP P 240      98.991  47.581  28.966  0.00  0.00      PROA  
ATOM   3787  HN  ASP P 240      98.292  47.395  29.653  0.00  0.00      PROA  
ATOM   3788  CA  ASP P 240     100.331  47.354  29.405  0.00  0.00      PROA  
ATOM   3789  HA  ASP P 240     100.988  48.204  29.302  0.00  0.00      PROA  
ATOM   3790  CB  ASP P 240     100.329  46.903  30.899  0.00  0.00      PROA  
ATOM   3791  HB1 ASP P 240     101.332  46.502  31.160  0.00  0.00      PROA  
ATOM   3792  HB2 ASP P 240      99.434  46.307  31.179  0.00  0.00      PROA  
ATOM   3793  CG  ASP P 240     100.309  48.200  31.766  0.00  0.00      PROA  
ATOM   3794  OD1 ASP P 240     100.165  47.921  32.995  0.00  0.00      PROA  
ATOM   3795  OD2 ASP P 240     100.668  49.336  31.334  0.00  0.00      PROA  
ATOM   3796  C   ASP P 240     101.026  46.302  28.572  0.00  0.00      PROA  
ATOM   3797  O   ASP P 240     102.058  46.567  28.010  0.00  0.00      PROA  
ATOM   3798  N   LYS P 241     100.277  45.149  28.318  0.00  0.00      PROA  
ATOM   3799  HN  LYS P 241      99.430  45.039  28.833  0.00  0.00      PROA  
ATOM   3800  CA  LYS P 241     100.731  44.139  27.431  0.00  0.00      PROA  
ATOM   3801  HA  LYS P 241     101.709  43.882  27.810  0.00  0.00      PROA  
ATOM   3802  CB  LYS P 241      99.845  42.873  27.480  0.00  0.00      PROA  
ATOM   3803  HB1 LYS P 241      98.894  43.153  26.980  0.00  0.00      PROA  
ATOM   3804  HB2 LYS P 241      99.626  42.705  28.556  0.00  0.00      PROA  
ATOM   3805  CG  LYS P 241     100.619  41.711  26.864  0.00  0.00      PROA  
ATOM   3806  HG1 LYS P 241     101.433  41.526  27.596  0.00  0.00      PROA  
ATOM   3807  HG2 LYS P 241     101.074  42.040  25.906  0.00  0.00      PROA  
ATOM   3808  CD  LYS P 241      99.709  40.567  26.464  0.00  0.00      PROA  
ATOM   3809  HD1 LYS P 241      99.053  40.884  25.626  0.00  0.00      PROA  
ATOM   3810  HD2 LYS P 241      99.061  40.260  27.312  0.00  0.00      PROA  
ATOM   3811  CE  LYS P 241     100.510  39.360  25.891  0.00  0.00      PROA  
ATOM   3812  HE1 LYS P 241     101.132  39.742  25.053  0.00  0.00      PROA  
ATOM   3813  HE2 LYS P 241      99.782  38.559  25.641  0.00  0.00      PROA  
ATOM   3814  NZ  LYS P 241     101.491  38.859  26.889  0.00  0.00      PROA  
ATOM   3815  HZ1 LYS P 241     101.003  38.664  27.787  0.00  0.00      PROA  
ATOM   3816  HZ2 LYS P 241     102.289  39.514  27.013  0.00  0.00      PROA  
ATOM   3817  HZ3 LYS P 241     101.933  37.990  26.526  0.00  0.00      PROA  
ATOM   3818  C   LYS P 241     100.893  44.603  25.920  0.00  0.00      PROA  
ATOM   3819  O   LYS P 241     101.949  44.305  25.333  0.00  0.00      PROA  
ATOM   3820  N   LEU P 242      99.991  45.417  25.356  0.00  0.00      PROA  
ATOM   3821  HN  LEU P 242      99.096  45.475  25.791  0.00  0.00      PROA  
ATOM   3822  CA  LEU P 242     100.133  45.878  23.989  0.00  0.00      PROA  
ATOM   3823  HA  LEU P 242     100.307  45.034  23.337  0.00  0.00      PROA  
ATOM   3824  CB  LEU P 242      98.863  46.578  23.505  0.00  0.00      PROA  
ATOM   3825  HB1 LEU P 242      99.216  46.982  22.532  0.00  0.00      PROA  
ATOM   3826  HB2 LEU P 242      98.610  47.451  24.142  0.00  0.00      PROA  
ATOM   3827  CG  LEU P 242      97.666  45.659  23.218  0.00  0.00      PROA  
ATOM   3828  HG  LEU P 242      97.478  45.043  24.124  0.00  0.00      PROA  
ATOM   3829  CD1 LEU P 242      96.305  46.445  23.099  0.00  0.00      PROA  
ATOM   3830 HD11 LEU P 242      96.267  47.286  23.824  0.00  0.00      PROA  
ATOM   3831 HD12 LEU P 242      95.425  45.778  23.222  0.00  0.00      PROA  
ATOM   3832 HD13 LEU P 242      96.207  46.892  22.087  0.00  0.00      PROA  
ATOM   3833  CD2 LEU P 242      97.895  44.685  22.029  0.00  0.00      PROA  
ATOM   3834 HD21 LEU P 242      97.930  45.220  21.056  0.00  0.00      PROA  
ATOM   3835 HD22 LEU P 242      97.204  43.818  21.951  0.00  0.00      PROA  
ATOM   3836 HD23 LEU P 242      98.918  44.288  22.204  0.00  0.00      PROA  
ATOM   3837  C   LEU P 242     101.362  46.814  23.760  0.00  0.00      PROA  
ATOM   3838  O   LEU P 242     102.129  46.602  22.791  0.00  0.00      PROA  
ATOM   3839  N   LYS P 243     101.711  47.725  24.648  0.00  0.00      PROA  
ATOM   3840  HN  LYS P 243     101.125  47.917  25.431  0.00  0.00      PROA  
ATOM   3841  CA  LYS P 243     102.999  48.451  24.790  0.00  0.00      PROA  
ATOM   3842  HA  LYS P 243     103.167  48.987  23.868  0.00  0.00      PROA  
ATOM   3843  CB  LYS P 243     102.938  49.515  25.950  0.00  0.00      PROA  
ATOM   3844  HB1 LYS P 243     103.970  49.927  25.918  0.00  0.00      PROA  
ATOM   3845  HB2 LYS P 243     102.946  49.002  26.935  0.00  0.00      PROA  
ATOM   3846  CG  LYS P 243     101.864  50.658  25.786  0.00  0.00      PROA  
ATOM   3847  HG1 LYS P 243     100.850  50.278  25.537  0.00  0.00      PROA  
ATOM   3848  HG2 LYS P 243     102.134  51.379  24.985  0.00  0.00      PROA  
ATOM   3849  CD  LYS P 243     101.777  51.505  27.086  0.00  0.00      PROA  
ATOM   3850  HD1 LYS P 243     102.771  51.966  27.273  0.00  0.00      PROA  
ATOM   3851  HD2 LYS P 243     101.563  50.961  28.030  0.00  0.00      PROA  
ATOM   3852  CE  LYS P 243     100.771  52.718  26.962  0.00  0.00      PROA  
ATOM   3853  HE1 LYS P 243      99.747  52.304  26.838  0.00  0.00      PROA  
ATOM   3854  HE2 LYS P 243     100.916  53.389  26.088  0.00  0.00      PROA  
ATOM   3855  NZ  LYS P 243     100.826  53.511  28.131  0.00  0.00      PROA  
ATOM   3856  HZ1 LYS P 243     100.723  52.880  28.951  0.00  0.00      PROA  
ATOM   3857  HZ2 LYS P 243     100.024  54.170  28.069  0.00  0.00      PROA  
ATOM   3858  HZ3 LYS P 243     101.717  54.046  28.121  0.00  0.00      PROA  
ATOM   3859  C   LYS P 243     104.179  47.542  24.873  0.00  0.00      PROA  
ATOM   3860  O   LYS P 243     105.045  47.753  24.010  0.00  0.00      PROA  
ATOM   3861  N   SER P 244     104.288  46.494  25.762  0.00  0.00      PROA  
ATOM   3862  HN  SER P 244     103.647  46.578  26.521  0.00  0.00      PROA  
ATOM   3863  CA  SER P 244     105.337  45.504  25.867  0.00  0.00      PROA  
ATOM   3864  HA  SER P 244     106.227  46.028  26.180  0.00  0.00      PROA  
ATOM   3865  CB  SER P 244     104.961  44.404  26.972  0.00  0.00      PROA  
ATOM   3866  HB1 SER P 244     104.185  43.715  26.575  0.00  0.00      PROA  
ATOM   3867  HB2 SER P 244     104.526  44.926  27.851  0.00  0.00      PROA  
ATOM   3868  OG  SER P 244     106.174  43.658  27.381  0.00  0.00      PROA  
ATOM   3869  HG1 SER P 244     106.341  42.965  26.738  0.00  0.00      PROA  
ATOM   3870  C   SER P 244     105.673  44.814  24.568  0.00  0.00      PROA  
ATOM   3871  O   SER P 244     106.882  44.708  24.156  0.00  0.00      PROA  
ATOM   3872  N   GLU P 245     104.620  44.331  23.847  0.00  0.00      PROA  
ATOM   3873  HN  GLU P 245     103.751  44.176  24.310  0.00  0.00      PROA  
ATOM   3874  CA  GLU P 245     104.754  43.684  22.604  0.00  0.00      PROA  
ATOM   3875  HA  GLU P 245     105.654  43.095  22.706  0.00  0.00      PROA  
ATOM   3876  CB  GLU P 245     103.511  42.821  22.361  0.00  0.00      PROA  
ATOM   3877  HB1 GLU P 245     103.485  42.326  21.367  0.00  0.00      PROA  
ATOM   3878  HB2 GLU P 245     102.506  43.291  22.405  0.00  0.00      PROA  
ATOM   3879  CG  GLU P 245     103.451  41.588  23.368  0.00  0.00      PROA  
ATOM   3880  HG1 GLU P 245     102.511  41.063  23.094  0.00  0.00      PROA  
ATOM   3881  HG2 GLU P 245     103.284  41.897  24.423  0.00  0.00      PROA  
ATOM   3882  CD  GLU P 245     104.568  40.599  23.248  0.00  0.00      PROA  
ATOM   3883  OE1 GLU P 245     105.001  40.014  24.329  0.00  0.00      PROA  
ATOM   3884  OE2 GLU P 245     105.046  40.404  22.111  0.00  0.00      PROA  
ATOM   3885  C   GLU P 245     105.082  44.495  21.399  0.00  0.00      PROA  
ATOM   3886  O   GLU P 245     105.632  43.895  20.391  0.00  0.00      PROA  
ATOM   3887  N   GLY P 246     104.909  45.831  21.574  0.00  0.00      PROA  
ATOM   3888  HN  GLY P 246     104.583  45.976  22.505  0.00  0.00      PROA  
ATOM   3889  CA  GLY P 246     105.227  46.967  20.638  0.00  0.00      PROA  
ATOM   3890  HA1 GLY P 246     106.091  46.610  20.098  0.00  0.00      PROA  
ATOM   3891  HA2 GLY P 246     105.346  47.900  21.169  0.00  0.00      PROA  
ATOM   3892  C   GLY P 246     104.115  47.209  19.570  0.00  0.00      PROA  
ATOM   3893  O   GLY P 246     104.276  48.038  18.653  0.00  0.00      PROA  
ATOM   3894  N   GLU P 247     102.917  46.582  19.723  0.00  0.00      PROA  
ATOM   3895  HN  GLU P 247     102.824  46.266  20.664  0.00  0.00      PROA  
ATOM   3896  CA  GLU P 247     101.581  46.895  19.050  0.00  0.00      PROA  
ATOM   3897  HA  GLU P 247     101.722  46.680  18.001  0.00  0.00      PROA  
ATOM   3898  CB  GLU P 247     100.489  45.986  19.636  0.00  0.00      PROA  
ATOM   3899  HB1 GLU P 247      99.499  46.215  19.187  0.00  0.00      PROA  
ATOM   3900  HB2 GLU P 247     100.467  46.305  20.700  0.00  0.00      PROA  
ATOM   3901  CG  GLU P 247     100.634  44.364  19.614  0.00  0.00      PROA  
ATOM   3902  HG1 GLU P 247      99.599  43.966  19.666  0.00  0.00      PROA  
ATOM   3903  HG2 GLU P 247     101.181  44.101  20.544  0.00  0.00      PROA  
ATOM   3904  CD  GLU P 247     101.266  43.832  18.307  0.00  0.00      PROA  
ATOM   3905  OE1 GLU P 247     102.462  43.532  18.353  0.00  0.00      PROA  
ATOM   3906  OE2 GLU P 247     100.579  43.771  17.267  0.00  0.00      PROA  
ATOM   3907  C   GLU P 247     101.219  48.383  19.154  0.00  0.00      PROA  
ATOM   3908  O   GLU P 247     101.429  49.080  20.132  0.00  0.00      PROA  
ATOM   3909  N   THR P 248     100.512  48.834  18.140  0.00  0.00      PROA  
ATOM   3910  HN  THR P 248     100.215  48.261  17.380  0.00  0.00      PROA  
ATOM   3911  CA  THR P 248      99.956  50.130  18.077  0.00  0.00      PROA  
ATOM   3912  HA  THR P 248     100.515  50.802  18.711  0.00  0.00      PROA  
ATOM   3913  CB  THR P 248      99.821  50.740  16.740  0.00  0.00      PROA  
ATOM   3914  HB  THR P 248      99.453  49.968  16.031  0.00  0.00      PROA  
ATOM   3915  OG1 THR P 248     101.056  51.392  16.413  0.00  0.00      PROA  
ATOM   3916  HG1 THR P 248     101.532  50.775  15.852  0.00  0.00      PROA  
ATOM   3917  CG2 THR P 248      98.799  51.862  16.726  0.00  0.00      PROA  
ATOM   3918 HG21 THR P 248      99.094  52.797  17.248  0.00  0.00      PROA  
ATOM   3919 HG22 THR P 248      97.775  51.626  17.088  0.00  0.00      PROA  
ATOM   3920 HG23 THR P 248      98.605  52.225  15.694  0.00  0.00      PROA  
ATOM   3921  C   THR P 248      98.600  50.042  18.866  0.00  0.00      PROA  
ATOM   3922  O   THR P 248      97.670  49.353  18.480  0.00  0.00      PROA  
ATOM   3923  N   ILE P 249      98.468  50.729  19.963  0.00  0.00      PROA  
ATOM   3924  HN  ILE P 249      99.005  51.500  20.295  0.00  0.00      PROA  
ATOM   3925  CA  ILE P 249      97.366  50.493  20.833  0.00  0.00      PROA  
ATOM   3926  HA  ILE P 249      97.291  49.424  20.966  0.00  0.00      PROA  
ATOM   3927  CB  ILE P 249      97.602  50.990  22.338  0.00  0.00      PROA  
ATOM   3928  HB  ILE P 249      97.714  52.094  22.286  0.00  0.00      PROA  
ATOM   3929  CG2 ILE P 249      96.362  50.683  23.196  0.00  0.00      PROA  
ATOM   3930 HG21 ILE P 249      96.530  50.930  24.266  0.00  0.00      PROA  
ATOM   3931 HG22 ILE P 249      96.227  49.580  23.200  0.00  0.00      PROA  
ATOM   3932 HG23 ILE P 249      95.445  51.138  22.766  0.00  0.00      PROA  
ATOM   3933  CG1 ILE P 249      98.894  50.247  22.909  0.00  0.00      PROA  
ATOM   3934 HG11 ILE P 249      99.109  49.333  22.316  0.00  0.00      PROA  
ATOM   3935 HG12 ILE P 249      98.831  50.120  24.011  0.00  0.00      PROA  
ATOM   3936  CD  ILE P 249     100.154  51.097  22.628  0.00  0.00      PROA  
ATOM   3937  HD1 ILE P 249     100.380  51.062  21.541  0.00  0.00      PROA  
ATOM   3938  HD2 ILE P 249     100.991  50.580  23.143  0.00  0.00      PROA  
ATOM   3939  HD3 ILE P 249     100.093  52.110  23.080  0.00  0.00      PROA  
ATOM   3940  C   ILE P 249      96.060  50.997  20.219  0.00  0.00      PROA  
ATOM   3941  O   ILE P 249      96.021  52.116  19.700  0.00  0.00      PROA  
ATOM   3942  N   MET P 250      95.086  50.093  20.182  0.00  0.00      PROA  
ATOM   3943  HN  MET P 250      95.200  49.172  20.547  0.00  0.00      PROA  
ATOM   3944  CA  MET P 250      93.744  50.308  19.755  0.00  0.00      PROA  
ATOM   3945  HA  MET P 250      93.751  50.253  18.677  0.00  0.00      PROA  
ATOM   3946  CB  MET P 250      92.777  49.153  20.193  0.00  0.00      PROA  
ATOM   3947  HB1 MET P 250      91.795  49.431  19.754  0.00  0.00      PROA  
ATOM   3948  HB2 MET P 250      92.591  49.179  21.288  0.00  0.00      PROA  
ATOM   3949  CG  MET P 250      93.251  47.694  19.685  0.00  0.00      PROA  
ATOM   3950  HG1 MET P 250      92.514  47.038  20.195  0.00  0.00      PROA  
ATOM   3951  HG2 MET P 250      94.273  47.423  20.025  0.00  0.00      PROA  
ATOM   3952  SD  MET P 250      93.115  47.352  17.897  0.00  0.00      PROA  
ATOM   3953  CE  MET P 250      91.366  47.443  17.691  0.00  0.00      PROA  
ATOM   3954  HE1 MET P 250      91.124  47.204  16.633  0.00  0.00      PROA  
ATOM   3955  HE2 MET P 250      91.042  48.496  17.837  0.00  0.00      PROA  
ATOM   3956  HE3 MET P 250      90.851  46.654  18.279  0.00  0.00      PROA  
ATOM   3957  C   MET P 250      93.099  51.590  20.145  0.00  0.00      PROA  
ATOM   3958  O   MET P 250      93.307  52.031  21.241  0.00  0.00      PROA  
ATOM   3959  N   SER P 251      92.308  52.253  19.266  0.00  0.00      PROA  
ATOM   3960  HN  SER P 251      92.014  51.713  18.481  0.00  0.00      PROA  
ATOM   3961  CA  SER P 251      91.601  53.475  19.527  0.00  0.00      PROA  
ATOM   3962  HA  SER P 251      92.373  54.177  19.808  0.00  0.00      PROA  
ATOM   3963  CB  SER P 251      90.926  54.085  18.305  0.00  0.00      PROA  
ATOM   3964  HB1 SER P 251      91.723  54.277  17.555  0.00  0.00      PROA  
ATOM   3965  HB2 SER P 251      90.518  55.095  18.526  0.00  0.00      PROA  
ATOM   3966  OG  SER P 251      89.996  53.191  17.641  0.00  0.00      PROA  
ATOM   3967  HG1 SER P 251      90.474  52.393  17.404  0.00  0.00      PROA  
ATOM   3968  C   SER P 251      90.600  53.452  20.736  0.00  0.00      PROA  
ATOM   3969  O   SER P 251      90.045  52.399  21.015  0.00  0.00      PROA  
ATOM   3970  N   SER P 252      90.405  54.589  21.370  0.00  0.00      PROA  
ATOM   3971  HN  SER P 252      90.906  55.388  21.047  0.00  0.00      PROA  
ATOM   3972  CA  SER P 252      89.332  54.863  22.325  0.00  0.00      PROA  
ATOM   3973  HA  SER P 252      89.362  54.207  23.182  0.00  0.00      PROA  
ATOM   3974  CB  SER P 252      89.552  56.312  22.990  0.00  0.00      PROA  
ATOM   3975  HB1 SER P 252      89.769  56.998  22.144  0.00  0.00      PROA  
ATOM   3976  HB2 SER P 252      90.509  56.219  23.547  0.00  0.00      PROA  
ATOM   3977  OG  SER P 252      88.517  56.768  23.845  0.00  0.00      PROA  
ATOM   3978  HG1 SER P 252      88.377  57.611  23.408  0.00  0.00      PROA  
ATOM   3979  C   SER P 252      87.890  54.831  21.821  0.00  0.00      PROA  
ATOM   3980  O   SER P 252      87.587  55.136  20.702  0.00  0.00      PROA  
ATOM   3981  N   SER P 253      86.908  54.426  22.653  0.00  0.00      PROA  
ATOM   3982  HN  SER P 253      87.068  54.208  23.613  0.00  0.00      PROA  
ATOM   3983  CA  SER P 253      85.524  54.368  22.238  0.00  0.00      PROA  
ATOM   3984  HA  SER P 253      85.415  54.476  21.169  0.00  0.00      PROA  
ATOM   3985  CB  SER P 253      84.931  53.005  22.746  0.00  0.00      PROA  
ATOM   3986  HB1 SER P 253      85.642  52.282  22.291  0.00  0.00      PROA  
ATOM   3987  HB2 SER P 253      83.925  52.851  22.300  0.00  0.00      PROA  
ATOM   3988  OG  SER P 253      84.943  52.955  24.172  0.00  0.00      PROA  
ATOM   3989  HG1 SER P 253      84.119  53.371  24.438  0.00  0.00      PROA  
ATOM   3990  C   SER P 253      84.821  55.519  22.940  0.00  0.00      PROA  
ATOM   3991  O   SER P 253      83.578  55.533  22.844  0.00  0.00      PROA  
ATOM   3992  N   MET P 254      85.479  56.450  23.648  0.00  0.00      PROA  
ATOM   3993  HN  MET P 254      86.438  56.342  23.897  0.00  0.00      PROA  
ATOM   3994  CA  MET P 254      84.732  57.395  24.507  0.00  0.00      PROA  
ATOM   3995  HA  MET P 254      83.809  56.959  24.861  0.00  0.00      PROA  
ATOM   3996  CB  MET P 254      85.598  57.693  25.722  0.00  0.00      PROA  
ATOM   3997  HB1 MET P 254      84.954  58.261  26.427  0.00  0.00      PROA  
ATOM   3998  HB2 MET P 254      86.447  58.374  25.498  0.00  0.00      PROA  
ATOM   3999  CG  MET P 254      86.029  56.506  26.695  0.00  0.00      PROA  
ATOM   4000  HG1 MET P 254      86.722  56.949  27.441  0.00  0.00      PROA  
ATOM   4001  HG2 MET P 254      86.585  55.732  26.124  0.00  0.00      PROA  
ATOM   4002  SD  MET P 254      84.681  55.716  27.510  0.00  0.00      PROA  
ATOM   4003  CE  MET P 254      85.612  54.303  28.213  0.00  0.00      PROA  
ATOM   4004  HE1 MET P 254      86.267  53.724  27.528  0.00  0.00      PROA  
ATOM   4005  HE2 MET P 254      84.902  53.665  28.781  0.00  0.00      PROA  
ATOM   4006  HE3 MET P 254      86.173  54.876  28.982  0.00  0.00      PROA  
ATOM   4007  C   MET P 254      84.357  58.689  23.739  0.00  0.00      PROA  
ATOM   4008  O   MET P 254      85.241  59.504  23.432  0.00  0.00      PROA  
ATOM   4009  N   GLY P 255      83.089  58.716  23.258  0.00  0.00      PROA  
ATOM   4010  HN  GLY P 255      82.580  57.876  23.428  0.00  0.00      PROA  
ATOM   4011  CA  GLY P 255      82.582  59.593  22.176  0.00  0.00      PROA  
ATOM   4012  HA1 GLY P 255      81.600  59.176  22.011  0.00  0.00      PROA  
ATOM   4013  HA2 GLY P 255      83.263  59.681  21.342  0.00  0.00      PROA  
ATOM   4014  C   GLY P 255      82.240  60.968  22.531  0.00  0.00      PROA  
ATOM   4015  O   GLY P 255      82.610  61.556  23.554  0.00  0.00      PROA  
ATOM   4016  N   LYS P 256      81.597  61.595  21.524  0.00  0.00      PROA  
ATOM   4017  HN  LYS P 256      81.507  61.172  20.625  0.00  0.00      PROA  
ATOM   4018  CA  LYS P 256      81.152  62.993  21.622  0.00  0.00      PROA  
ATOM   4019  HA  LYS P 256      80.783  63.250  20.641  0.00  0.00      PROA  
ATOM   4020  CB  LYS P 256      80.080  63.225  22.731  0.00  0.00      PROA  
ATOM   4021  HB1 LYS P 256      80.553  63.204  23.736  0.00  0.00      PROA  
ATOM   4022  HB2 LYS P 256      79.444  62.315  22.677  0.00  0.00      PROA  
ATOM   4023  CG  LYS P 256      79.303  64.507  22.700  0.00  0.00      PROA  
ATOM   4024  HG1 LYS P 256      79.078  64.801  21.653  0.00  0.00      PROA  
ATOM   4025  HG2 LYS P 256      79.944  65.392  22.903  0.00  0.00      PROA  
ATOM   4026  CD  LYS P 256      78.147  64.461  23.683  0.00  0.00      PROA  
ATOM   4027  HD1 LYS P 256      77.296  63.891  23.254  0.00  0.00      PROA  
ATOM   4028  HD2 LYS P 256      77.723  65.485  23.761  0.00  0.00      PROA  
ATOM   4029  CE  LYS P 256      78.542  63.966  25.089  0.00  0.00      PROA  
ATOM   4030  HE1 LYS P 256      79.453  64.492  25.445  0.00  0.00      PROA  
ATOM   4031  HE2 LYS P 256      78.871  62.907  25.023  0.00  0.00      PROA  
ATOM   4032  NZ  LYS P 256      77.526  64.156  26.080  0.00  0.00      PROA  
ATOM   4033  HZ1 LYS P 256      76.759  63.486  25.868  0.00  0.00      PROA  
ATOM   4034  HZ2 LYS P 256      77.133  65.116  26.003  0.00  0.00      PROA  
ATOM   4035  HZ3 LYS P 256      77.905  64.086  27.045  0.00  0.00      PROA  
ATOM   4036  C   LYS P 256      82.291  64.065  21.779  0.00  0.00      PROA  
ATOM   4037  O   LYS P 256      82.543  64.721  22.819  0.00  0.00      PROA  
ATOM   4038  N   ARG P 257      83.104  64.168  20.715  0.00  0.00      PROA  
ATOM   4039  HN  ARG P 257      83.107  63.496  19.978  0.00  0.00      PROA  
ATOM   4040  CA  ARG P 257      84.266  65.047  20.701  0.00  0.00      PROA  
ATOM   4041  HA  ARG P 257      84.051  66.023  21.110  0.00  0.00      PROA  
ATOM   4042  CB  ARG P 257      85.432  64.540  21.610  0.00  0.00      PROA  
ATOM   4043  HB1 ARG P 257      85.018  64.666  22.633  0.00  0.00      PROA  
ATOM   4044  HB2 ARG P 257      86.295  65.233  21.514  0.00  0.00      PROA  
ATOM   4045  CG  ARG P 257      85.846  63.098  21.454  0.00  0.00      PROA  
ATOM   4046  HG1 ARG P 257      84.918  62.490  21.390  0.00  0.00      PROA  
ATOM   4047  HG2 ARG P 257      86.421  62.775  22.348  0.00  0.00      PROA  
ATOM   4048  CD  ARG P 257      86.770  62.782  20.262  0.00  0.00      PROA  
ATOM   4049  HD1 ARG P 257      86.162  62.975  19.352  0.00  0.00      PROA  
ATOM   4050  HD2 ARG P 257      87.129  61.731  20.249  0.00  0.00      PROA  
ATOM   4051  NE  ARG P 257      87.958  63.674  20.360  0.00  0.00      PROA  
ATOM   4052  HE  ARG P 257      88.018  64.210  21.202  0.00  0.00      PROA  
ATOM   4053  CZ  ARG P 257      89.041  63.677  19.607  0.00  0.00      PROA  
ATOM   4054  NH1 ARG P 257      89.185  62.874  18.551  0.00  0.00      PROA  
ATOM   4055 HH11 ARG P 257      88.400  62.271  18.413  0.00  0.00      PROA  
ATOM   4056 HH12 ARG P 257      89.851  63.009  17.818  0.00  0.00      PROA  
ATOM   4057  NH2 ARG P 257      89.969  64.559  19.721  0.00  0.00      PROA  
ATOM   4058 HH21 ARG P 257      89.912  65.227  20.463  0.00  0.00      PROA  
ATOM   4059 HH22 ARG P 257      90.713  64.632  19.057  0.00  0.00      PROA  
ATOM   4060  C   ARG P 257      84.857  65.425  19.346  0.00  0.00      PROA  
ATOM   4061  O   ARG P 257      84.795  64.677  18.386  0.00  0.00      PROA  
ATOM   4062  N   THR P 258      85.347  66.650  19.130  0.00  0.00      PROA  
ATOM   4063  HN  THR P 258      85.320  67.242  19.932  0.00  0.00      PROA  
ATOM   4064  CA  THR P 258      85.698  67.226  17.774  0.00  0.00      PROA  
ATOM   4065  HA  THR P 258      86.112  66.415  17.193  0.00  0.00      PROA  
ATOM   4066  CB  THR P 258      84.449  67.796  17.013  0.00  0.00      PROA  
ATOM   4067  HB  THR P 258      83.615  67.067  17.100  0.00  0.00      PROA  
ATOM   4068  OG1 THR P 258      84.719  67.995  15.658  0.00  0.00      PROA  
ATOM   4069  HG1 THR P 258      83.970  68.483  15.309  0.00  0.00      PROA  
ATOM   4070  CG2 THR P 258      84.010  69.123  17.699  0.00  0.00      PROA  
ATOM   4071 HG21 THR P 258      82.904  69.109  17.596  0.00  0.00      PROA  
ATOM   4072 HG22 THR P 258      84.399  70.018  17.167  0.00  0.00      PROA  
ATOM   4073 HG23 THR P 258      84.342  69.192  18.757  0.00  0.00      PROA  
ATOM   4074  C   THR P 258      86.832  68.199  17.850  0.00  0.00      PROA  
ATOM   4075  O   THR P 258      87.219  68.638  18.917  0.00  0.00      PROA  
ATOM   4076  N   SER P 259      87.386  68.546  16.651  0.00  0.00      PROA  
ATOM   4077  HN  SER P 259      87.063  68.110  15.814  0.00  0.00      PROA  
ATOM   4078  CA  SER P 259      88.424  69.581  16.556  0.00  0.00      PROA  
ATOM   4079  HA  SER P 259      88.582  69.862  17.587  0.00  0.00      PROA  
ATOM   4080  CB  SER P 259      89.726  69.188  15.882  0.00  0.00      PROA  
ATOM   4081  HB1 SER P 259      90.427  70.045  15.970  0.00  0.00      PROA  
ATOM   4082  HB2 SER P 259      89.595  69.006  14.794  0.00  0.00      PROA  
ATOM   4083  OG  SER P 259      90.227  68.022  16.617  0.00  0.00      PROA  
ATOM   4084  HG1 SER P 259      89.587  67.306  16.615  0.00  0.00      PROA  
ATOM   4085  C   SER P 259      87.889  70.870  15.972  0.00  0.00      PROA  
ATOM   4086  O   SER P 259      88.590  71.863  15.869  0.00  0.00      PROA  
ATOM   4087  N   GLU P 260      86.651  70.821  15.496  0.00  0.00      PROA  
ATOM   4088  HN  GLU P 260      86.117  69.981  15.568  0.00  0.00      PROA  
ATOM   4089  CA  GLU P 260      86.021  71.869  14.758  0.00  0.00      PROA  
ATOM   4090  HA  GLU P 260      86.685  72.387  14.082  0.00  0.00      PROA  
ATOM   4091  CB  GLU P 260      84.946  71.461  13.813  0.00  0.00      PROA  
ATOM   4092  HB1 GLU P 260      84.433  72.274  13.256  0.00  0.00      PROA  
ATOM   4093  HB2 GLU P 260      84.216  70.903  14.439  0.00  0.00      PROA  
ATOM   4094  CG  GLU P 260      85.451  70.427  12.792  0.00  0.00      PROA  
ATOM   4095  HG1 GLU P 260      85.557  69.396  13.191  0.00  0.00      PROA  
ATOM   4096  HG2 GLU P 260      86.408  70.818  12.384  0.00  0.00      PROA  
ATOM   4097  CD  GLU P 260      84.471  70.310  11.608  0.00  0.00      PROA  
ATOM   4098  OE1 GLU P 260      84.702  70.797  10.462  0.00  0.00      PROA  
ATOM   4099  OE2 GLU P 260      83.351  69.795  11.829  0.00  0.00      PROA  
ATOM   4100  C   GLU P 260      85.614  72.866  15.803  0.00  0.00      PROA  
ATOM   4101  O   GLU P 260      85.456  72.480  16.963  0.00  0.00      PROA  
ATOM   4102  N   ALA P 261      85.551  74.171  15.429  0.00  0.00      PROA  
ATOM   4103  HN  ALA P 261      85.593  74.473  14.480  0.00  0.00      PROA  
ATOM   4104  CA  ALA P 261      85.220  75.160  16.487  0.00  0.00      PROA  
ATOM   4105  HA  ALA P 261      86.026  75.107  17.204  0.00  0.00      PROA  
ATOM   4106  CB  ALA P 261      85.284  76.540  15.784  0.00  0.00      PROA  
ATOM   4107  HB1 ALA P 261      85.257  77.375  16.516  0.00  0.00      PROA  
ATOM   4108  HB2 ALA P 261      84.611  76.654  14.908  0.00  0.00      PROA  
ATOM   4109  HB3 ALA P 261      86.259  76.460  15.258  0.00  0.00      PROA  
ATOM   4110  C   ALA P 261      83.885  75.010  17.207  0.00  0.00      PROA  
ATOM   4111  O   ALA P 261      83.710  75.098  18.420  0.00  0.00      PROA  
ATOM   4112  N   THR P 262      82.820  74.760  16.425  0.00  0.00      PROA  
ATOM   4113  HN  THR P 262      82.937  74.781  15.435  0.00  0.00      PROA  
ATOM   4114  CA  THR P 262      81.481  74.438  16.962  0.00  0.00      PROA  
ATOM   4115  HA  THR P 262      81.338  75.188  17.726  0.00  0.00      PROA  
ATOM   4116  CB  THR P 262      80.344  74.491  15.936  0.00  0.00      PROA  
ATOM   4117  HB  THR P 262      80.495  73.720  15.150  0.00  0.00      PROA  
ATOM   4118  OG1 THR P 262      80.190  75.817  15.373  0.00  0.00      PROA  
ATOM   4119  HG1 THR P 262      79.745  75.647  14.539  0.00  0.00      PROA  
ATOM   4120  CG2 THR P 262      79.008  74.233  16.609  0.00  0.00      PROA  
ATOM   4121 HG21 THR P 262      78.973  73.231  17.089  0.00  0.00      PROA  
ATOM   4122 HG22 THR P 262      78.123  74.287  15.939  0.00  0.00      PROA  
ATOM   4123 HG23 THR P 262      78.731  75.087  17.263  0.00  0.00      PROA  
ATOM   4124  C   THR P 262      81.470  73.013  17.714  0.00  0.00      PROA  
ATOM   4125  O   THR P 262      81.587  71.959  17.100  0.00  0.00      PROA  
ATOM   4126  N   LYS P 263      81.294  73.145  18.995  0.00  0.00      PROA  
ATOM   4127  HN  LYS P 263      81.349  74.059  19.389  0.00  0.00      PROA  
ATOM   4128  CA  LYS P 263      81.525  72.116  19.980  0.00  0.00      PROA  
ATOM   4129  HA  LYS P 263      82.347  71.455  19.745  0.00  0.00      PROA  
ATOM   4130  CB  LYS P 263      81.752  72.709  21.366  0.00  0.00      PROA  
ATOM   4131  HB1 LYS P 263      81.735  71.869  22.092  0.00  0.00      PROA  
ATOM   4132  HB2 LYS P 263      80.911  73.375  21.657  0.00  0.00      PROA  
ATOM   4133  CG  LYS P 263      83.056  73.450  21.636  0.00  0.00      PROA  
ATOM   4134  HG1 LYS P 263      82.875  73.966  22.603  0.00  0.00      PROA  
ATOM   4135  HG2 LYS P 263      83.170  74.250  20.873  0.00  0.00      PROA  
ATOM   4136  CD  LYS P 263      84.235  72.496  21.576  0.00  0.00      PROA  
ATOM   4137  HD1 LYS P 263      84.415  72.114  20.549  0.00  0.00      PROA  
ATOM   4138  HD2 LYS P 263      83.960  71.589  22.157  0.00  0.00      PROA  
ATOM   4139  CE  LYS P 263      85.418  73.269  22.248  0.00  0.00      PROA  
ATOM   4140  HE1 LYS P 263      85.252  73.710  23.255  0.00  0.00      PROA  
ATOM   4141  HE2 LYS P 263      85.550  74.096  21.519  0.00  0.00      PROA  
ATOM   4142  NZ  LYS P 263      86.671  72.419  22.342  0.00  0.00      PROA  
ATOM   4143  HZ1 LYS P 263      87.472  73.000  22.664  0.00  0.00      PROA  
ATOM   4144  HZ2 LYS P 263      86.884  71.932  21.449  0.00  0.00      PROA  
ATOM   4145  HZ3 LYS P 263      86.488  71.738  23.107  0.00  0.00      PROA  
ATOM   4146  C   LYS P 263      80.255  71.187  20.104  0.00  0.00      PROA  
ATOM   4147  O   LYS P 263      79.133  71.526  19.813  0.00  0.00      PROA  
ATOM   4148  N   MET P 264      80.511  69.943  20.545  0.00  0.00      PROA  
ATOM   4149  HN  MET P 264      81.400  69.570  20.800  0.00  0.00      PROA  
ATOM   4150  CA  MET P 264      79.540  68.920  20.712  0.00  0.00      PROA  
ATOM   4151  HA  MET P 264      78.679  69.128  20.094  0.00  0.00      PROA  
ATOM   4152  CB  MET P 264      79.988  67.515  20.098  0.00  0.00      PROA  
ATOM   4153  HB1 MET P 264      79.310  66.645  20.229  0.00  0.00      PROA  
ATOM   4154  HB2 MET P 264      80.950  67.224  20.572  0.00  0.00      PROA  
ATOM   4155  CG  MET P 264      80.150  67.540  18.585  0.00  0.00      PROA  
ATOM   4156  HG1 MET P 264      80.751  68.424  18.281  0.00  0.00      PROA  
ATOM   4157  HG2 MET P 264      79.151  67.753  18.148  0.00  0.00      PROA  
ATOM   4158  SD  MET P 264      80.949  66.025  17.896  0.00  0.00      PROA  
ATOM   4159  CE  MET P 264      80.878  66.636  16.191  0.00  0.00      PROA  
ATOM   4160  HE1 MET P 264      80.228  65.895  15.679  0.00  0.00      PROA  
ATOM   4161  HE2 MET P 264      81.913  66.469  15.821  0.00  0.00      PROA  
ATOM   4162  HE3 MET P 264      80.561  67.701  16.203  0.00  0.00      PROA  
ATOM   4163  C   MET P 264      79.083  68.657  22.137  0.00  0.00      PROA  
ATOM   4164  O   MET P 264      77.990  68.130  22.321  0.00  0.00      PROA  
ATOM   4165  N   HSD P 265      79.882  69.122  23.088  0.00  0.00      PROA  
ATOM   4166  HN  HSD P 265      80.806  69.415  22.856  0.00  0.00      PROA  
ATOM   4167  CA  HSD P 265      79.564  69.095  24.505  0.00  0.00      PROA  
ATOM   4168  HA  HSD P 265      78.520  68.936  24.733  0.00  0.00      PROA  
ATOM   4169  CB  HSD P 265      80.305  67.960  25.224  0.00  0.00      PROA  
ATOM   4170  HB1 HSD P 265      79.832  67.047  24.803  0.00  0.00      PROA  
ATOM   4171  HB2 HSD P 265      79.914  67.969  26.263  0.00  0.00      PROA  
ATOM   4172  ND1 HSD P 265      82.407  68.447  26.467  0.00  0.00      PROA  
ATOM   4173  HD1 HSD P 265      81.903  68.584  27.319  0.00  0.00      PROA  
ATOM   4174  CG  HSD P 265      81.704  67.988  25.289  0.00  0.00      PROA  
ATOM   4175  CE1 HSD P 265      83.683  68.129  26.267  0.00  0.00      PROA  
ATOM   4176  HE1 HSD P 265      84.506  68.296  26.962  0.00  0.00      PROA  
ATOM   4177  NE2 HSD P 265      83.874  67.598  25.080  0.00  0.00      PROA  
ATOM   4178  CD2 HSD P 265      82.660  67.513  24.434  0.00  0.00      PROA  
ATOM   4179  HD2 HSD P 265      82.616  66.942  23.515  0.00  0.00      PROA  
ATOM   4180  C   HSD P 265      79.829  70.514  25.039  0.00  0.00      PROA  
ATOM   4181  O   HSD P 265      80.767  71.136  24.526  0.00  0.00      PROA  
ATOM   4182  N   ALA P 266      79.031  70.974  26.005  0.00  0.00      PROA  
ATOM   4183  HN  ALA P 266      78.293  70.417  26.379  0.00  0.00      PROA  
ATOM   4184  CA  ALA P 266      79.217  72.330  26.617  0.00  0.00      PROA  
ATOM   4185  HA  ALA P 266      79.223  73.014  25.781  0.00  0.00      PROA  
ATOM   4186  CB  ALA P 266      77.952  72.619  27.509  0.00  0.00      PROA  
ATOM   4187  HB1 ALA P 266      77.845  71.937  28.380  0.00  0.00      PROA  
ATOM   4188  HB2 ALA P 266      77.023  72.455  26.923  0.00  0.00      PROA  
ATOM   4189  HB3 ALA P 266      77.857  73.640  27.936  0.00  0.00      PROA  
ATOM   4190  C   ALA P 266      80.517  72.386  27.455  0.00  0.00      PROA  
ATOM   4191  O   ALA P 266      80.667  71.606  28.353  0.00  0.00      PROA  
ATOM   4192  N   PRO P 267      81.397  73.295  27.244  0.00  0.00      PROA  
ATOM   4193  CD  PRO P 267      81.450  74.093  26.022  0.00  0.00      PROA  
ATOM   4194  HD1 PRO P 267      80.606  74.810  26.113  0.00  0.00      PROA  
ATOM   4195  HD2 PRO P 267      81.298  73.383  25.181  0.00  0.00      PROA  
ATOM   4196  CA  PRO P 267      82.364  73.694  28.259  0.00  0.00      PROA  
ATOM   4197  HA  PRO P 267      83.044  72.856  28.214  0.00  0.00      PROA  
ATOM   4198  CB  PRO P 267      82.807  75.050  27.675  0.00  0.00      PROA  
ATOM   4199  HB1 PRO P 267      83.885  75.169  27.914  0.00  0.00      PROA  
ATOM   4200  HB2 PRO P 267      82.189  75.943  27.910  0.00  0.00      PROA  
ATOM   4201  CG  PRO P 267      82.696  74.833  26.157  0.00  0.00      PROA  
ATOM   4202  HG1 PRO P 267      82.732  75.732  25.505  0.00  0.00      PROA  
ATOM   4203  HG2 PRO P 267      83.536  74.149  25.912  0.00  0.00      PROA  
ATOM   4204  C   PRO P 267      81.881  73.795  29.673  0.00  0.00      PROA  
ATOM   4205  O   PRO P 267      80.725  74.234  29.826  0.00  0.00      PROA  
ATOM   4206  N   PRO P 268      82.657  73.475  30.764  0.00  0.00      PROA  
ATOM   4207  CD  PRO P 268      84.056  73.067  30.717  0.00  0.00      PROA  
ATOM   4208  HD1 PRO P 268      84.495  73.641  29.873  0.00  0.00      PROA  
ATOM   4209  HD2 PRO P 268      84.178  71.973  30.565  0.00  0.00      PROA  
ATOM   4210  CA  PRO P 268      82.179  73.668  32.149  0.00  0.00      PROA  
ATOM   4211  HA  PRO P 268      81.291  73.065  32.270  0.00  0.00      PROA  
ATOM   4212  CB  PRO P 268      83.313  73.191  32.992  0.00  0.00      PROA  
ATOM   4213  HB1 PRO P 268      83.080  72.110  33.098  0.00  0.00      PROA  
ATOM   4214  HB2 PRO P 268      83.353  73.661  33.998  0.00  0.00      PROA  
ATOM   4215  CG  PRO P 268      84.536  73.447  32.146  0.00  0.00      PROA  
ATOM   4216  HG1 PRO P 268      84.807  74.524  32.098  0.00  0.00      PROA  
ATOM   4217  HG2 PRO P 268      85.434  72.880  32.472  0.00  0.00      PROA  
ATOM   4218  C   PRO P 268      81.661  75.065  32.619  0.00  0.00      PROA  
ATOM   4219  O   PRO P 268      82.085  76.064  32.041  0.00  0.00      PROA  
ATOM   4220  N   ILE P 269      80.859  75.106  33.731  0.00  0.00      PROA  
ATOM   4221  HN  ILE P 269      80.432  74.292  34.118  0.00  0.00      PROA  
ATOM   4222  CA  ILE P 269      80.419  76.345  34.398  0.00  0.00      PROA  
ATOM   4223  HA  ILE P 269      79.758  76.885  33.737  0.00  0.00      PROA  
ATOM   4224  CB  ILE P 269      79.596  76.067  35.661  0.00  0.00      PROA  
ATOM   4225  HB  ILE P 269      80.178  75.262  36.160  0.00  0.00      PROA  
ATOM   4226  CG2 ILE P 269      79.350  77.377  36.539  0.00  0.00      PROA  
ATOM   4227 HG21 ILE P 269      78.579  77.200  37.318  0.00  0.00      PROA  
ATOM   4228 HG22 ILE P 269      78.887  78.119  35.854  0.00  0.00      PROA  
ATOM   4229 HG23 ILE P 269      80.239  77.908  36.943  0.00  0.00      PROA  
ATOM   4230  CG1 ILE P 269      78.208  75.433  35.363  0.00  0.00      PROA  
ATOM   4231 HG11 ILE P 269      78.197  74.883  34.398  0.00  0.00      PROA  
ATOM   4232 HG12 ILE P 269      77.486  76.254  35.164  0.00  0.00      PROA  
ATOM   4233  CD  ILE P 269      77.598  74.469  36.409  0.00  0.00      PROA  
ATOM   4234  HD1 ILE P 269      78.342  73.696  36.697  0.00  0.00      PROA  
ATOM   4235  HD2 ILE P 269      76.638  73.988  36.125  0.00  0.00      PROA  
ATOM   4236  HD3 ILE P 269      77.553  75.112  37.314  0.00  0.00      PROA  
ATOM   4237  C   ILE P 269      81.596  77.205  34.715  0.00  0.00      PROA  
ATOM   4238  O   ILE P 269      81.609  78.366  34.330  0.00  0.00      PROA  
ATOM   4239  N   ASN P 270      82.619  76.647  35.374  0.00  0.00      PROA  
ATOM   4240  HN  ASN P 270      82.612  75.668  35.563  0.00  0.00      PROA  
ATOM   4241  CA  ASN P 270      83.929  77.255  35.454  0.00  0.00      PROA  
ATOM   4242  HA  ASN P 270      83.613  78.210  35.847  0.00  0.00      PROA  
ATOM   4243  CB  ASN P 270      84.854  76.634  36.549  0.00  0.00      PROA  
ATOM   4244  HB1 ASN P 270      85.072  75.592  36.231  0.00  0.00      PROA  
ATOM   4245  HB2 ASN P 270      84.334  76.423  37.508  0.00  0.00      PROA  
ATOM   4246  CG  ASN P 270      86.184  77.339  36.879  0.00  0.00      PROA  
ATOM   4247  OD1 ASN P 270      86.566  78.412  36.372  0.00  0.00      PROA  
ATOM   4248  ND2 ASN P 270      86.959  76.694  37.727  0.00  0.00      PROA  
ATOM   4249 HD21 ASN P 270      87.868  77.053  37.941  0.00  0.00      PROA  
ATOM   4250 HD22 ASN P 270      86.610  75.856  38.147  0.00  0.00      PROA  
ATOM   4251  C   ASN P 270      84.572  77.536  34.102  0.00  0.00      PROA  
ATOM   4252  O   ASN P 270      84.748  76.653  33.262  0.00  0.00      PROA  
ATOM   4253  N   MET P 271      85.032  78.777  33.858  0.00  0.00      PROA  
ATOM   4254  HN  MET P 271      84.831  79.473  34.543  0.00  0.00      PROA  
ATOM   4255  CA  MET P 271      85.693  79.188  32.641  0.00  0.00      PROA  
ATOM   4256  HA  MET P 271      85.350  78.508  31.876  0.00  0.00      PROA  
ATOM   4257  CB  MET P 271      85.236  80.607  32.293  0.00  0.00      PROA  
ATOM   4258  HB1 MET P 271      85.578  80.953  31.294  0.00  0.00      PROA  
ATOM   4259  HB2 MET P 271      85.739  81.211  33.079  0.00  0.00      PROA  
ATOM   4260  CG  MET P 271      83.686  80.806  32.268  0.00  0.00      PROA  
ATOM   4261  HG1 MET P 271      83.476  81.891  32.159  0.00  0.00      PROA  
ATOM   4262  HG2 MET P 271      83.287  80.683  33.298  0.00  0.00      PROA  
ATOM   4263  SD  MET P 271      82.654  79.788  31.096  0.00  0.00      PROA  
ATOM   4264  CE  MET P 271      81.112  80.635  31.490  0.00  0.00      PROA  
ATOM   4265  HE1 MET P 271      80.261  80.232  30.901  0.00  0.00      PROA  
ATOM   4266  HE2 MET P 271      81.168  81.730  31.307  0.00  0.00      PROA  
ATOM   4267  HE3 MET P 271      80.775  80.459  32.534  0.00  0.00      PROA  
ATOM   4268  C   MET P 271      87.267  79.120  32.581  0.00  0.00      PROA  
ATOM   4269  O   MET P 271      87.866  79.228  31.477  0.00  0.00      PROA  
ATOM   4270  N   GLU P 272      87.888  78.892  33.718  0.00  0.00      PROA  
ATOM   4271  HN  GLU P 272      87.310  78.780  34.523  0.00  0.00      PROA  
ATOM   4272  CA  GLU P 272      89.351  78.599  33.799  0.00  0.00      PROA  
ATOM   4273  HA  GLU P 272      89.709  79.484  33.293  0.00  0.00      PROA  
ATOM   4274  CB  GLU P 272      89.894  78.643  35.184  0.00  0.00      PROA  
ATOM   4275  HB1 GLU P 272      90.937  78.263  35.219  0.00  0.00      PROA  
ATOM   4276  HB2 GLU P 272      89.327  77.998  35.888  0.00  0.00      PROA  
ATOM   4277  CG  GLU P 272      89.943  80.008  35.850  0.00  0.00      PROA  
ATOM   4278  HG1 GLU P 272      90.621  80.010  36.730  0.00  0.00      PROA  
ATOM   4279  HG2 GLU P 272      88.949  80.451  36.075  0.00  0.00      PROA  
ATOM   4280  CD  GLU P 272      90.762  81.065  35.141  0.00  0.00      PROA  
ATOM   4281  OE1 GLU P 272      91.456  80.656  34.149  0.00  0.00      PROA  
ATOM   4282  OE2 GLU P 272      90.586  82.284  35.469  0.00  0.00      PROA  
ATOM   4283  C   GLU P 272      89.966  77.336  33.094  0.00  0.00      PROA  
ATOM   4284  O   GLU P 272      89.664  76.166  33.349  0.00  0.00      PROA  
ATOM   4285  N   SER P 273      91.042  77.503  32.261  0.00  0.00      PROA  
ATOM   4286  HN  SER P 273      91.307  78.415  31.956  0.00  0.00      PROA  
ATOM   4287  CA  SER P 273      91.888  76.380  31.713  0.00  0.00      PROA  
ATOM   4288  HA  SER P 273      91.192  75.627  31.373  0.00  0.00      PROA  
ATOM   4289  CB  SER P 273      92.853  76.790  30.571  0.00  0.00      PROA  
ATOM   4290  HB1 SER P 273      93.565  75.988  30.284  0.00  0.00      PROA  
ATOM   4291  HB2 SER P 273      93.456  77.615  31.007  0.00  0.00      PROA  
ATOM   4292  OG  SER P 273      92.061  77.261  29.527  0.00  0.00      PROA  
ATOM   4293  HG1 SER P 273      91.214  77.647  29.760  0.00  0.00      PROA  
ATOM   4294  C   SER P 273      92.635  75.416  32.746  0.00  0.00      PROA  
ATOM   4295  O   SER P 273      92.698  74.215  32.581  0.00  0.00      PROA  
ATOM   4296  N   VAL P 274      93.218  76.014  33.804  0.00  0.00      PROA  
ATOM   4297  HN  VAL P 274      93.185  77.001  33.945  0.00  0.00      PROA  
ATOM   4298  CA  VAL P 274      93.895  75.243  34.775  0.00  0.00      PROA  
ATOM   4299  HA  VAL P 274      93.964  74.182  34.584  0.00  0.00      PROA  
ATOM   4300  CB  VAL P 274      95.302  75.750  34.945  0.00  0.00      PROA  
ATOM   4301  HB  VAL P 274      95.281  76.860  34.954  0.00  0.00      PROA  
ATOM   4302  CG1 VAL P 274      95.910  75.253  36.304  0.00  0.00      PROA  
ATOM   4303 HG11 VAL P 274      96.918  75.714  36.384  0.00  0.00      PROA  
ATOM   4304 HG12 VAL P 274      95.981  74.149  36.196  0.00  0.00      PROA  
ATOM   4305 HG13 VAL P 274      95.343  75.682  37.157  0.00  0.00      PROA  
ATOM   4306  CG2 VAL P 274      96.165  75.372  33.672  0.00  0.00      PROA  
ATOM   4307 HG21 VAL P 274      96.311  74.277  33.553  0.00  0.00      PROA  
ATOM   4308 HG22 VAL P 274      97.097  75.949  33.853  0.00  0.00      PROA  
ATOM   4309 HG23 VAL P 274      95.644  75.753  32.767  0.00  0.00      PROA  
ATOM   4310  C   VAL P 274      93.177  75.440  36.042  0.00  0.00      PROA  
ATOM   4311  O   VAL P 274      92.848  76.512  36.472  0.00  0.00      PROA  
ATOM   4312  N   HSD P 275      93.006  74.309  36.770  0.00  0.00      PROA  
ATOM   4313  HN  HSD P 275      93.238  73.427  36.368  0.00  0.00      PROA  
ATOM   4314  CA  HSD P 275      92.348  74.296  38.071  0.00  0.00      PROA  
ATOM   4315  HA  HSD P 275      92.593  75.172  38.653  0.00  0.00      PROA  
ATOM   4316  CB  HSD P 275      90.784  74.148  37.873  0.00  0.00      PROA  
ATOM   4317  HB1 HSD P 275      90.626  73.304  37.168  0.00  0.00      PROA  
ATOM   4318  HB2 HSD P 275      90.354  74.971  37.263  0.00  0.00      PROA  
ATOM   4319  ND1 HSD P 275      89.190  74.711  39.739  0.00  0.00      PROA  
ATOM   4320  HD1 HSD P 275      89.351  75.697  39.699  0.00  0.00      PROA  
ATOM   4321  CG  HSD P 275      89.885  73.792  38.980  0.00  0.00      PROA  
ATOM   4322  CE1 HSD P 275      88.373  73.877  40.508  0.00  0.00      PROA  
ATOM   4323  HE1 HSD P 275      87.684  74.336  41.217  0.00  0.00      PROA  
ATOM   4324  NE2 HSD P 275      88.530  72.580  40.320  0.00  0.00      PROA  
ATOM   4325  CD2 HSD P 275      89.469  72.521  39.323  0.00  0.00      PROA  
ATOM   4326  HD2 HSD P 275      89.864  71.568  38.995  0.00  0.00      PROA  
ATOM   4327  C   HSD P 275      92.838  73.186  39.035  0.00  0.00      PROA  
ATOM   4328  O   HSD P 275      93.482  72.213  38.572  0.00  0.00      PROA  
ATOM   4329  N   MET P 276      92.769  73.367  40.329  0.00  0.00      PROA  
ATOM   4330  HN  MET P 276      92.319  74.216  40.593  0.00  0.00      PROA  
ATOM   4331  CA  MET P 276      93.115  72.522  41.460  0.00  0.00      PROA  
ATOM   4332  HA  MET P 276      93.401  71.548  41.091  0.00  0.00      PROA  
ATOM   4333  CB  MET P 276      94.363  73.103  42.170  0.00  0.00      PROA  
ATOM   4334  HB1 MET P 276      94.571  72.733  43.197  0.00  0.00      PROA  
ATOM   4335  HB2 MET P 276      94.258  74.209  42.189  0.00  0.00      PROA  
ATOM   4336  CG  MET P 276      95.506  72.687  41.287  0.00  0.00      PROA  
ATOM   4337  HG1 MET P 276      95.433  73.139  40.275  0.00  0.00      PROA  
ATOM   4338  HG2 MET P 276      95.454  71.586  41.145  0.00  0.00      PROA  
ATOM   4339  SD  MET P 276      97.174  73.075  41.866  0.00  0.00      PROA  
ATOM   4340  CE  MET P 276      97.205  74.881  41.587  0.00  0.00      PROA  
ATOM   4341  HE1 MET P 276      98.266  75.170  41.740  0.00  0.00      PROA  
ATOM   4342  HE2 MET P 276      96.559  75.569  42.174  0.00  0.00      PROA  
ATOM   4343  HE3 MET P 276      97.130  75.149  40.512  0.00  0.00      PROA  
ATOM   4344  C   MET P 276      92.095  72.262  42.488  0.00  0.00      PROA  
ATOM   4345  O   MET P 276      91.566  73.213  43.166  0.00  0.00      PROA  
ATOM   4346  N   LYS P 277      91.739  70.960  42.676  0.00  0.00      PROA  
ATOM   4347  HN  LYS P 277      92.150  70.232  42.132  0.00  0.00      PROA  
ATOM   4348  CA  LYS P 277      90.852  70.507  43.680  0.00  0.00      PROA  
ATOM   4349  HA  LYS P 277      90.131  71.255  43.978  0.00  0.00      PROA  
ATOM   4350  CB  LYS P 277      89.989  69.347  43.051  0.00  0.00      PROA  
ATOM   4351  HB1 LYS P 277      89.368  68.794  43.787  0.00  0.00      PROA  
ATOM   4352  HB2 LYS P 277      90.657  68.679  42.466  0.00  0.00      PROA  
ATOM   4353  CG  LYS P 277      88.945  69.900  42.045  0.00  0.00      PROA  
ATOM   4354  HG1 LYS P 277      89.511  69.910  41.089  0.00  0.00      PROA  
ATOM   4355  HG2 LYS P 277      88.515  70.881  42.341  0.00  0.00      PROA  
ATOM   4356  CD  LYS P 277      87.710  68.935  41.940  0.00  0.00      PROA  
ATOM   4357  HD1 LYS P 277      87.138  69.118  42.874  0.00  0.00      PROA  
ATOM   4358  HD2 LYS P 277      87.866  67.839  41.845  0.00  0.00      PROA  
ATOM   4359  CE  LYS P 277      86.913  69.222  40.618  0.00  0.00      PROA  
ATOM   4360  HE1 LYS P 277      86.003  68.590  40.534  0.00  0.00      PROA  
ATOM   4361  HE2 LYS P 277      87.463  68.858  39.724  0.00  0.00      PROA  
ATOM   4362  NZ  LYS P 277      86.524  70.664  40.433  0.00  0.00      PROA  
ATOM   4363  HZ1 LYS P 277      85.787  70.701  39.700  0.00  0.00      PROA  
ATOM   4364  HZ2 LYS P 277      87.318  71.250  40.104  0.00  0.00      PROA  
ATOM   4365  HZ3 LYS P 277      86.173  71.083  41.317  0.00  0.00      PROA  
ATOM   4366  C   LYS P 277      91.651  70.005  44.771  0.00  0.00      PROA  
ATOM   4367  O   LYS P 277      92.447  69.065  44.762  0.00  0.00      PROA  
ATOM   4368  N   ILE P 278      91.634  70.796  45.922  0.00  0.00      PROA  
ATOM   4369  HN  ILE P 278      90.992  71.534  46.117  0.00  0.00      PROA  
ATOM   4370  CA  ILE P 278      92.373  70.330  47.112  0.00  0.00      PROA  
ATOM   4371  HA  ILE P 278      93.177  69.677  46.806  0.00  0.00      PROA  
ATOM   4372  CB  ILE P 278      92.996  71.545  47.767  0.00  0.00      PROA  
ATOM   4373  HB  ILE P 278      92.076  72.103  48.044  0.00  0.00      PROA  
ATOM   4374  CG2 ILE P 278      93.780  71.093  49.032  0.00  0.00      PROA  
ATOM   4375 HG21 ILE P 278      94.803  70.693  48.868  0.00  0.00      PROA  
ATOM   4376 HG22 ILE P 278      93.220  70.361  49.653  0.00  0.00      PROA  
ATOM   4377 HG23 ILE P 278      93.805  71.970  49.713  0.00  0.00      PROA  
ATOM   4378  CG1 ILE P 278      93.855  72.304  46.751  0.00  0.00      PROA  
ATOM   4379 HG11 ILE P 278      93.181  72.660  45.943  0.00  0.00      PROA  
ATOM   4380 HG12 ILE P 278      94.587  71.586  46.324  0.00  0.00      PROA  
ATOM   4381  CD  ILE P 278      94.622  73.521  47.263  0.00  0.00      PROA  
ATOM   4382  HD1 ILE P 278      94.070  74.465  47.456  0.00  0.00      PROA  
ATOM   4383  HD2 ILE P 278      95.323  73.879  46.479  0.00  0.00      PROA  
ATOM   4384  HD3 ILE P 278      95.107  73.233  48.220  0.00  0.00      PROA  
ATOM   4385  C   ILE P 278      91.332  69.534  47.945  0.00  0.00      PROA  
ATOM   4386  O   ILE P 278      90.469  70.227  48.574  0.00  0.00      PROA  
ATOM   4387  N   GLU P 279      91.378  68.183  47.979  0.00  0.00      PROA  
ATOM   4388  HN  GLU P 279      92.160  67.684  47.614  0.00  0.00      PROA  
ATOM   4389  CA  GLU P 279      90.363  67.317  48.581  0.00  0.00      PROA  
ATOM   4390  HA  GLU P 279      89.617  67.991  48.974  0.00  0.00      PROA  
ATOM   4391  CB  GLU P 279      89.721  66.476  47.441  0.00  0.00      PROA  
ATOM   4392  HB1 GLU P 279      89.098  65.648  47.842  0.00  0.00      PROA  
ATOM   4393  HB2 GLU P 279      90.544  65.997  46.868  0.00  0.00      PROA  
ATOM   4394  CG  GLU P 279      88.898  67.392  46.397  0.00  0.00      PROA  
ATOM   4395  HG1 GLU P 279      89.613  67.913  45.725  0.00  0.00      PROA  
ATOM   4396  HG2 GLU P 279      88.362  68.096  47.069  0.00  0.00      PROA  
ATOM   4397  CD  GLU P 279      87.887  66.697  45.477  0.00  0.00      PROA  
ATOM   4398  OE1 GLU P 279      88.221  65.734  44.769  0.00  0.00      PROA  
ATOM   4399  OE2 GLU P 279      86.767  67.276  45.420  0.00  0.00      PROA  
ATOM   4400  C   GLU P 279      90.779  66.361  49.709  0.00  0.00      PROA  
ATOM   4401  O   GLU P 279      91.712  65.631  49.573  0.00  0.00      PROA  
ATOM   4402  N   GLU P 280      90.098  66.515  50.869  0.00  0.00      PROA  
ATOM   4403  HN  GLU P 280      89.256  67.049  50.873  0.00  0.00      PROA  
ATOM   4404  CA  GLU P 280      90.425  65.777  52.062  0.00  0.00      PROA  
ATOM   4405  HA  GLU P 280      91.167  65.001  51.942  0.00  0.00      PROA  
ATOM   4406  CB  GLU P 280      90.835  66.674  53.268  0.00  0.00      PROA  
ATOM   4407  HB1 GLU P 280      90.901  66.048  54.183  0.00  0.00      PROA  
ATOM   4408  HB2 GLU P 280      90.076  67.452  53.498  0.00  0.00      PROA  
ATOM   4409  CG  GLU P 280      92.233  67.391  53.015  0.00  0.00      PROA  
ATOM   4410  HG1 GLU P 280      92.154  67.811  51.990  0.00  0.00      PROA  
ATOM   4411  HG2 GLU P 280      93.041  66.635  53.113  0.00  0.00      PROA  
ATOM   4412  CD  GLU P 280      92.432  68.417  54.038  0.00  0.00      PROA  
ATOM   4413  OE1 GLU P 280      93.565  68.301  54.574  0.00  0.00      PROA  
ATOM   4414  OE2 GLU P 280      91.591  69.307  54.346  0.00  0.00      PROA  
ATOM   4415  C   GLU P 280      89.257  64.962  52.535  0.00  0.00      PROA  
ATOM   4416  O   GLU P 280      88.073  65.349  52.468  0.00  0.00      PROA  
ATOM   4417  N   LYS P 281      89.494  63.720  53.053  0.00  0.00      PROA  
ATOM   4418  HN  LYS P 281      90.427  63.369  53.085  0.00  0.00      PROA  
ATOM   4419  CA  LYS P 281      88.431  62.798  53.474  0.00  0.00      PROA  
ATOM   4420  HA  LYS P 281      87.485  63.316  53.411  0.00  0.00      PROA  
ATOM   4421  CB  LYS P 281      88.322  61.537  52.508  0.00  0.00      PROA  
ATOM   4422  HB1 LYS P 281      87.752  60.736  53.026  0.00  0.00      PROA  
ATOM   4423  HB2 LYS P 281      89.285  61.085  52.188  0.00  0.00      PROA  
ATOM   4424  CG  LYS P 281      87.577  61.902  51.222  0.00  0.00      PROA  
ATOM   4425  HG1 LYS P 281      88.081  62.730  50.679  0.00  0.00      PROA  
ATOM   4426  HG2 LYS P 281      86.561  62.336  51.338  0.00  0.00      PROA  
ATOM   4427  CD  LYS P 281      87.436  60.625  50.340  0.00  0.00      PROA  
ATOM   4428  HD1 LYS P 281      86.484  60.171  50.689  0.00  0.00      PROA  
ATOM   4429  HD2 LYS P 281      88.252  59.903  50.557  0.00  0.00      PROA  
ATOM   4430  CE  LYS P 281      87.282  61.016  48.846  0.00  0.00      PROA  
ATOM   4431  HE1 LYS P 281      86.464  61.762  48.750  0.00  0.00      PROA  
ATOM   4432  HE2 LYS P 281      86.962  60.135  48.250  0.00  0.00      PROA  
ATOM   4433  NZ  LYS P 281      88.563  61.555  48.373  0.00  0.00      PROA  
ATOM   4434  HZ1 LYS P 281      88.481  62.296  47.649  0.00  0.00      PROA  
ATOM   4435  HZ2 LYS P 281      89.193  60.855  47.931  0.00  0.00      PROA  
ATOM   4436  HZ3 LYS P 281      89.086  61.956  49.177  0.00  0.00      PROA  
ATOM   4437  C   LYS P 281      88.704  62.307  54.899  0.00  0.00      PROA  
ATOM   4438  O   LYS P 281      89.753  61.713  55.060  0.00  0.00      PROA  
ATOM   4439  N   ILE P 282      87.853  62.569  55.909  0.00  0.00      PROA  
ATOM   4440  HN  ILE P 282      87.081  63.174  55.730  0.00  0.00      PROA  
ATOM   4441  CA  ILE P 282      87.928  62.049  57.208  0.00  0.00      PROA  
ATOM   4442  HA  ILE P 282      88.944  61.705  57.333  0.00  0.00      PROA  
ATOM   4443  CB  ILE P 282      87.815  63.025  58.405  0.00  0.00      PROA  
ATOM   4444  HB  ILE P 282      88.534  63.855  58.234  0.00  0.00      PROA  
ATOM   4445  CG2 ILE P 282      86.398  63.752  58.442  0.00  0.00      PROA  
ATOM   4446 HG21 ILE P 282      85.463  63.155  58.392  0.00  0.00      PROA  
ATOM   4447 HG22 ILE P 282      86.401  64.421  57.555  0.00  0.00      PROA  
ATOM   4448 HG23 ILE P 282      86.388  64.451  59.306  0.00  0.00      PROA  
ATOM   4449  CG1 ILE P 282      88.085  62.401  59.820  0.00  0.00      PROA  
ATOM   4450 HG11 ILE P 282      89.029  61.819  59.763  0.00  0.00      PROA  
ATOM   4451 HG12 ILE P 282      87.281  61.725  60.182  0.00  0.00      PROA  
ATOM   4452  CD  ILE P 282      88.300  63.488  60.934  0.00  0.00      PROA  
ATOM   4453  HD1 ILE P 282      87.324  64.010  61.026  0.00  0.00      PROA  
ATOM   4454  HD2 ILE P 282      89.061  64.251  60.660  0.00  0.00      PROA  
ATOM   4455  HD3 ILE P 282      88.597  62.988  61.880  0.00  0.00      PROA  
ATOM   4456  C   ILE P 282      87.008  60.910  57.359  0.00  0.00      PROA  
ATOM   4457  O   ILE P 282      85.877  60.868  56.890  0.00  0.00      PROA  
ATOM   4458  N   THR P 283      87.450  59.866  58.018  0.00  0.00      PROA  
ATOM   4459  HN  THR P 283      88.429  59.798  58.194  0.00  0.00      PROA  
ATOM   4460  CA  THR P 283      86.683  58.685  58.462  0.00  0.00      PROA  
ATOM   4461  HA  THR P 283      85.629  58.916  58.414  0.00  0.00      PROA  
ATOM   4462  CB  THR P 283      86.963  57.379  57.688  0.00  0.00      PROA  
ATOM   4463  HB  THR P 283      86.941  57.612  56.602  0.00  0.00      PROA  
ATOM   4464  OG1 THR P 283      85.936  56.422  57.895  0.00  0.00      PROA  
ATOM   4465  HG1 THR P 283      85.203  56.902  57.503  0.00  0.00      PROA  
ATOM   4466  CG2 THR P 283      88.294  56.645  58.060  0.00  0.00      PROA  
ATOM   4467 HG21 THR P 283      89.236  57.232  58.037  0.00  0.00      PROA  
ATOM   4468 HG22 THR P 283      88.501  55.799  57.371  0.00  0.00      PROA  
ATOM   4469 HG23 THR P 283      88.257  56.194  59.074  0.00  0.00      PROA  
ATOM   4470  C   THR P 283      86.856  58.509  59.951  0.00  0.00      PROA  
ATOM   4471  O   THR P 283      87.988  58.626  60.457  0.00  0.00      PROA  
ATOM   4472  N   LEU P 284      85.782  58.476  60.729  0.00  0.00      PROA  
ATOM   4473  HN  LEU P 284      84.871  58.276  60.375  0.00  0.00      PROA  
ATOM   4474  CA  LEU P 284      85.821  58.734  62.132  0.00  0.00      PROA  
ATOM   4475  HA  LEU P 284      86.788  58.493  62.549  0.00  0.00      PROA  
ATOM   4476  CB  LEU P 284      85.530  60.243  62.319  0.00  0.00      PROA  
ATOM   4477  HB1 LEU P 284      84.472  60.298  61.987  0.00  0.00      PROA  
ATOM   4478  HB2 LEU P 284      86.100  60.849  61.583  0.00  0.00      PROA  
ATOM   4479  CG  LEU P 284      85.735  60.861  63.660  0.00  0.00      PROA  
ATOM   4480  HG  LEU P 284      85.141  60.271  64.390  0.00  0.00      PROA  
ATOM   4481  CD1 LEU P 284      87.248  60.836  64.011  0.00  0.00      PROA  
ATOM   4482 HD11 LEU P 284      87.485  61.311  64.987  0.00  0.00      PROA  
ATOM   4483 HD12 LEU P 284      87.824  61.411  63.254  0.00  0.00      PROA  
ATOM   4484 HD13 LEU P 284      87.561  59.777  64.128  0.00  0.00      PROA  
ATOM   4485  CD2 LEU P 284      85.305  62.358  63.691  0.00  0.00      PROA  
ATOM   4486 HD21 LEU P 284      84.370  62.550  63.124  0.00  0.00      PROA  
ATOM   4487 HD22 LEU P 284      86.086  62.990  63.218  0.00  0.00      PROA  
ATOM   4488 HD23 LEU P 284      85.046  62.615  64.740  0.00  0.00      PROA  
ATOM   4489  C   LEU P 284      84.899  57.882  62.953  0.00  0.00      PROA  
ATOM   4490  O   LEU P 284      83.749  57.784  62.702  0.00  0.00      PROA  
ATOM   4491  N   THR P 285      85.378  57.152  64.034  0.00  0.00      PROA  
ATOM   4492  HN  THR P 285      86.329  57.130  64.332  0.00  0.00      PROA  
ATOM   4493  CA  THR P 285      84.442  56.490  64.935  0.00  0.00      PROA  
ATOM   4494  HA  THR P 285      83.442  56.708  64.590  0.00  0.00      PROA  
ATOM   4495  CB  THR P 285      84.713  54.984  64.960  0.00  0.00      PROA  
ATOM   4496  HB  THR P 285      84.004  54.488  65.656  0.00  0.00      PROA  
ATOM   4497  OG1 THR P 285      86.079  54.712  65.286  0.00  0.00      PROA  
ATOM   4498  HG1 THR P 285      86.165  53.756  65.305  0.00  0.00      PROA  
ATOM   4499  CG2 THR P 285      84.590  54.482  63.529  0.00  0.00      PROA  
ATOM   4500 HG21 THR P 285      84.436  53.390  63.667  0.00  0.00      PROA  
ATOM   4501 HG22 THR P 285      85.347  54.774  62.771  0.00  0.00      PROA  
ATOM   4502 HG23 THR P 285      83.631  54.848  63.104  0.00  0.00      PROA  
ATOM   4503  C   THR P 285      84.590  57.045  66.370  0.00  0.00      PROA  
ATOM   4504  O   THR P 285      85.706  57.133  66.959  0.00  0.00      PROA  
ATOM   4505  N   CYS P 286      83.422  57.429  66.955  0.00  0.00      PROA  
ATOM   4506  HN  CYS P 286      82.557  57.337  66.468  0.00  0.00      PROA  
ATOM   4507  CA  CYS P 286      83.340  58.050  68.265  0.00  0.00      PROA  
ATOM   4508  HA  CYS P 286      84.236  57.794  68.811  0.00  0.00      PROA  
ATOM   4509  CB  CYS P 286      83.108  59.578  68.216  0.00  0.00      PROA  
ATOM   4510  HB1 CYS P 286      83.000  59.981  69.246  0.00  0.00      PROA  
ATOM   4511  HB2 CYS P 286      82.102  59.786  67.793  0.00  0.00      PROA  
ATOM   4512  SG  CYS P 286      84.455  60.439  67.252  0.00  0.00      PROA  
ATOM   4513  HG1 CYS P 286      84.631  59.422  66.422  0.00  0.00      PROA  
ATOM   4514  C   CYS P 286      82.212  57.488  69.030  0.00  0.00      PROA  
ATOM   4515  O   CYS P 286      81.184  56.963  68.537  0.00  0.00      PROA  
ATOM   4516  N   GLY P 287      82.392  57.451  70.394  0.00  0.00      PROA  
ATOM   4517  HN  GLY P 287      83.161  57.929  70.813  0.00  0.00      PROA  
ATOM   4518  CA  GLY P 287      81.293  56.821  71.227  0.00  0.00      PROA  
ATOM   4519  HA1 GLY P 287      81.733  56.902  72.210  0.00  0.00      PROA  
ATOM   4520  HA2 GLY P 287      81.079  55.825  70.868  0.00  0.00      PROA  
ATOM   4521  C   GLY P 287      80.005  57.532  71.353  0.00  0.00      PROA  
ATOM   4522  O   GLY P 287      79.875  58.735  71.158  0.00  0.00      PROA  
ATOM   4523  N   ARG P 288      78.911  56.825  71.704  0.00  0.00      PROA  
ATOM   4524  HN  ARG P 288      78.867  55.830  71.757  0.00  0.00      PROA  
ATOM   4525  CA  ARG P 288      77.604  57.461  72.041  0.00  0.00      PROA  
ATOM   4526  HA  ARG P 288      77.360  58.180  71.273  0.00  0.00      PROA  
ATOM   4527  CB  ARG P 288      76.592  56.256  72.272  0.00  0.00      PROA  
ATOM   4528  HB1 ARG P 288      76.655  55.826  71.250  0.00  0.00      PROA  
ATOM   4529  HB2 ARG P 288      75.555  56.648  72.350  0.00  0.00      PROA  
ATOM   4530  CG  ARG P 288      76.915  55.262  73.314  0.00  0.00      PROA  
ATOM   4531  HG1 ARG P 288      77.087  55.801  74.270  0.00  0.00      PROA  
ATOM   4532  HG2 ARG P 288      77.822  54.648  73.127  0.00  0.00      PROA  
ATOM   4533  CD  ARG P 288      75.835  54.189  73.548  0.00  0.00      PROA  
ATOM   4534  HD1 ARG P 288      74.835  54.668  73.475  0.00  0.00      PROA  
ATOM   4535  HD2 ARG P 288      75.994  53.568  74.455  0.00  0.00      PROA  
ATOM   4536  NE  ARG P 288      76.004  53.349  72.380  0.00  0.00      PROA  
ATOM   4537  HE  ARG P 288      76.664  53.659  71.696  0.00  0.00      PROA  
ATOM   4538  CZ  ARG P 288      75.305  52.260  72.211  0.00  0.00      PROA  
ATOM   4539  NH1 ARG P 288      74.502  51.764  73.150  0.00  0.00      PROA  
ATOM   4540 HH11 ARG P 288      74.384  52.149  74.065  0.00  0.00      PROA  
ATOM   4541 HH12 ARG P 288      74.157  50.848  72.944  0.00  0.00      PROA  
ATOM   4542  NH2 ARG P 288      75.253  51.700  71.035  0.00  0.00      PROA  
ATOM   4543 HH21 ARG P 288      75.911  52.162  70.440  0.00  0.00      PROA  
ATOM   4544 HH22 ARG P 288      74.560  51.050  70.722  0.00  0.00      PROA  
ATOM   4545  C   ARG P 288      77.534  58.410  73.280  0.00  0.00      PROA  
ATOM   4546  O   ARG P 288      76.645  59.229  73.312  0.00  0.00      PROA  
ATOM   4547  N   ASP P 289      78.490  58.360  74.197  0.00  0.00      PROA  
ATOM   4548  HN  ASP P 289      79.253  57.753  73.988  0.00  0.00      PROA  
ATOM   4549  CA  ASP P 289      78.634  59.345  75.254  0.00  0.00      PROA  
ATOM   4550  HA  ASP P 289      77.894  60.131  75.215  0.00  0.00      PROA  
ATOM   4551  CB  ASP P 289      78.440  58.733  76.587  0.00  0.00      PROA  
ATOM   4552  HB1 ASP P 289      77.393  58.410  76.773  0.00  0.00      PROA  
ATOM   4553  HB2 ASP P 289      78.610  59.514  77.359  0.00  0.00      PROA  
ATOM   4554  CG  ASP P 289      79.309  57.553  76.932  0.00  0.00      PROA  
ATOM   4555  OD1 ASP P 289      78.804  56.490  77.391  0.00  0.00      PROA  
ATOM   4556  OD2 ASP P 289      80.549  57.715  76.904  0.00  0.00      PROA  
ATOM   4557  C   ASP P 289      79.995  60.078  75.058  0.00  0.00      PROA  
ATOM   4558  O   ASP P 289      80.475  60.749  75.929  0.00  0.00      PROA  
ATOM   4559  N   GLY P 290      80.600  60.019  73.789  0.00  0.00      PROA  
ATOM   4560  HN  GLY P 290      80.203  59.491  73.042  0.00  0.00      PROA  
ATOM   4561  CA  GLY P 290      81.735  60.766  73.367  0.00  0.00      PROA  
ATOM   4562  HA1 GLY P 290      81.819  61.652  73.979  0.00  0.00      PROA  
ATOM   4563  HA2 GLY P 290      81.544  60.973  72.324  0.00  0.00      PROA  
ATOM   4564  C   GLY P 290      83.099  60.000  73.328  0.00  0.00      PROA  
ATOM   4565  O   GLY P 290      83.145  58.794  73.627  0.00  0.00      PROA  
ATOM   4566  N   GLY P 291      84.151  60.603  73.056  0.00  0.00      PROA  
ATOM   4567  HN  GLY P 291      84.103  61.560  72.781  0.00  0.00      PROA  
ATOM   4568  CA  GLY P 291      85.431  59.969  73.068  0.00  0.00      PROA  
ATOM   4569  HA1 GLY P 291      85.606  59.143  73.742  0.00  0.00      PROA  
ATOM   4570  HA2 GLY P 291      86.238  60.673  73.208  0.00  0.00      PROA  
ATOM   4571  C   GLY P 291      85.706  59.420  71.749  0.00  0.00      PROA  
ATOM   4572  O   GLY P 291      84.877  58.782  71.106  0.00  0.00      PROA  
ATOM   4573  N   LEU P 292      86.971  59.590  71.277  0.00  0.00      PROA  
ATOM   4574  HN  LEU P 292      87.622  60.087  71.845  0.00  0.00      PROA  
ATOM   4575  CA  LEU P 292      87.417  59.136  69.953  0.00  0.00      PROA  
ATOM   4576  HA  LEU P 292      86.599  59.173  69.249  0.00  0.00      PROA  
ATOM   4577  CB  LEU P 292      88.448  60.160  69.564  0.00  0.00      PROA  
ATOM   4578  HB1 LEU P 292      89.240  60.218  70.340  0.00  0.00      PROA  
ATOM   4579  HB2 LEU P 292      87.944  61.149  69.611  0.00  0.00      PROA  
ATOM   4580  CG  LEU P 292      89.145  60.032  68.200  0.00  0.00      PROA  
ATOM   4581  HG  LEU P 292      89.873  59.193  68.232  0.00  0.00      PROA  
ATOM   4582  CD1 LEU P 292      88.154  59.654  67.117  0.00  0.00      PROA  
ATOM   4583 HD11 LEU P 292      87.505  60.520  66.864  0.00  0.00      PROA  
ATOM   4584 HD12 LEU P 292      87.482  58.791  67.308  0.00  0.00      PROA  
ATOM   4585 HD13 LEU P 292      88.728  59.468  66.183  0.00  0.00      PROA  
ATOM   4586  CD2 LEU P 292      89.952  61.273  67.900  0.00  0.00      PROA  
ATOM   4587 HD21 LEU P 292      90.605  61.540  68.759  0.00  0.00      PROA  
ATOM   4588 HD22 LEU P 292      89.368  62.191  67.673  0.00  0.00      PROA  
ATOM   4589 HD23 LEU P 292      90.721  61.216  67.101  0.00  0.00      PROA  
ATOM   4590  C   LEU P 292      88.136  57.791  69.864  0.00  0.00      PROA  
ATOM   4591  O   LEU P 292      89.214  57.543  70.426  0.00  0.00      PROA  
ATOM   4592  N   GLN P 293      87.542  56.815  69.111  0.00  0.00      PROA  
ATOM   4593  HN  GLN P 293      86.794  56.970  68.472  0.00  0.00      PROA  
ATOM   4594  CA  GLN P 293      88.109  55.392  68.922  0.00  0.00      PROA  
ATOM   4595  HA  GLN P 293      88.661  55.118  69.809  0.00  0.00      PROA  
ATOM   4596  CB  GLN P 293      87.004  54.361  68.603  0.00  0.00      PROA  
ATOM   4597  HB1 GLN P 293      87.450  53.406  68.250  0.00  0.00      PROA  
ATOM   4598  HB2 GLN P 293      86.311  54.590  67.766  0.00  0.00      PROA  
ATOM   4599  CG  GLN P 293      86.042  54.146  69.883  0.00  0.00      PROA  
ATOM   4600  HG1 GLN P 293      85.351  53.329  69.583  0.00  0.00      PROA  
ATOM   4601  HG2 GLN P 293      85.477  55.069  70.134  0.00  0.00      PROA  
ATOM   4602  CD  GLN P 293      86.791  53.586  71.036  0.00  0.00      PROA  
ATOM   4603  OE1 GLN P 293      87.005  52.429  71.134  0.00  0.00      PROA  
ATOM   4604  NE2 GLN P 293      87.099  54.483  71.957  0.00  0.00      PROA  
ATOM   4605 HE21 GLN P 293      87.833  54.161  72.555  0.00  0.00      PROA  
ATOM   4606 HE22 GLN P 293      86.836  55.441  71.843  0.00  0.00      PROA  
ATOM   4607  C   GLN P 293      89.012  55.257  67.764  0.00  0.00      PROA  
ATOM   4608  O   GLN P 293      90.008  54.511  67.876  0.00  0.00      PROA  
ATOM   4609  N   ASN P 294      88.684  55.947  66.652  0.00  0.00      PROA  
ATOM   4610  HN  ASN P 294      87.951  56.623  66.648  0.00  0.00      PROA  
ATOM   4611  CA  ASN P 294      89.552  55.892  65.472  0.00  0.00      PROA  
ATOM   4612  HA  ASN P 294      90.506  55.934  65.977  0.00  0.00      PROA  
ATOM   4613  CB  ASN P 294      89.484  54.591  64.599  0.00  0.00      PROA  
ATOM   4614  HB1 ASN P 294      88.448  54.263  64.367  0.00  0.00      PROA  
ATOM   4615  HB2 ASN P 294      89.794  53.703  65.190  0.00  0.00      PROA  
ATOM   4616  CG  ASN P 294      90.439  54.571  63.384  0.00  0.00      PROA  
ATOM   4617  OD1 ASN P 294      91.461  53.905  63.300  0.00  0.00      PROA  
ATOM   4618  ND2 ASN P 294      90.016  55.300  62.320  0.00  0.00      PROA  
ATOM   4619 HD21 ASN P 294      90.560  55.067  61.514  0.00  0.00      PROA  
ATOM   4620 HD22 ASN P 294      89.119  55.740  62.272  0.00  0.00      PROA  
ATOM   4621  C   ASN P 294      89.391  57.218  64.720  0.00  0.00      PROA  
ATOM   4622  O   ASN P 294      88.281  57.625  64.469  0.00  0.00      PROA  
ATOM   4623  N   MET P 295      90.488  57.939  64.382  0.00  0.00      PROA  
ATOM   4624  HN  MET P 295      91.321  57.618  64.827  0.00  0.00      PROA  
ATOM   4625  CA  MET P 295      90.501  59.082  63.489  0.00  0.00      PROA  
ATOM   4626  HA  MET P 295      89.490  59.210  63.133  0.00  0.00      PROA  
ATOM   4627  CB  MET P 295      90.913  60.362  64.173  0.00  0.00      PROA  
ATOM   4628  HB1 MET P 295      91.946  60.222  64.559  0.00  0.00      PROA  
ATOM   4629  HB2 MET P 295      90.159  60.541  64.969  0.00  0.00      PROA  
ATOM   4630  CG  MET P 295      90.868  61.583  63.305  0.00  0.00      PROA  
ATOM   4631  HG1 MET P 295      91.027  62.469  63.957  0.00  0.00      PROA  
ATOM   4632  HG2 MET P 295      89.874  61.486  62.817  0.00  0.00      PROA  
ATOM   4633  SD  MET P 295      92.274  61.695  62.221  0.00  0.00      PROA  
ATOM   4634  CE  MET P 295      92.006  63.384  61.644  0.00  0.00      PROA  
ATOM   4635  HE1 MET P 295      92.039  64.057  62.528  0.00  0.00      PROA  
ATOM   4636  HE2 MET P 295      91.051  63.572  61.108  0.00  0.00      PROA  
ATOM   4637  HE3 MET P 295      92.891  63.663  61.035  0.00  0.00      PROA  
ATOM   4638  C   MET P 295      91.330  58.596  62.279  0.00  0.00      PROA  
ATOM   4639  O   MET P 295      92.465  58.126  62.597  0.00  0.00      PROA  
ATOM   4640  N   GLU P 296      90.890  58.616  60.951  0.00  0.00      PROA  
ATOM   4641  HN  GLU P 296      89.962  58.855  60.678  0.00  0.00      PROA  
ATOM   4642  CA  GLU P 296      91.786  58.540  59.827  0.00  0.00      PROA  
ATOM   4643  HA  GLU P 296      92.796  58.804  60.103  0.00  0.00      PROA  
ATOM   4644  CB  GLU P 296      92.026  57.018  59.456  0.00  0.00      PROA  
ATOM   4645  HB1 GLU P 296      90.964  56.705  59.369  0.00  0.00      PROA  
ATOM   4646  HB2 GLU P 296      92.458  56.470  60.321  0.00  0.00      PROA  
ATOM   4647  CG  GLU P 296      92.713  56.716  58.162  0.00  0.00      PROA  
ATOM   4648  HG1 GLU P 296      93.770  57.059  58.164  0.00  0.00      PROA  
ATOM   4649  HG2 GLU P 296      92.181  57.267  57.357  0.00  0.00      PROA  
ATOM   4650  CD  GLU P 296      92.628  55.181  57.730  0.00  0.00      PROA  
ATOM   4651  OE1 GLU P 296      93.667  54.477  57.530  0.00  0.00      PROA  
ATOM   4652  OE2 GLU P 296      91.470  54.615  57.525  0.00  0.00      PROA  
ATOM   4653  C   GLU P 296      91.547  59.519  58.737  0.00  0.00      PROA  
ATOM   4654  O   GLU P 296      90.400  59.683  58.314  0.00  0.00      PROA  
ATOM   4655  N   LEU P 297      92.602  60.184  58.322  0.00  0.00      PROA  
ATOM   4656  HN  LEU P 297      93.484  59.908  58.694  0.00  0.00      PROA  
ATOM   4657  CA  LEU P 297      92.493  61.372  57.490  0.00  0.00      PROA  
ATOM   4658  HA  LEU P 297      91.509  61.465  57.056  0.00  0.00      PROA  
ATOM   4659  CB  LEU P 297      92.929  62.551  58.322  0.00  0.00      PROA  
ATOM   4660  HB1 LEU P 297      93.945  62.428  58.755  0.00  0.00      PROA  
ATOM   4661  HB2 LEU P 297      92.191  62.563  59.151  0.00  0.00      PROA  
ATOM   4662  CG  LEU P 297      92.903  63.977  57.626  0.00  0.00      PROA  
ATOM   4663  HG  LEU P 297      92.897  64.627  58.528  0.00  0.00      PROA  
ATOM   4664  CD1 LEU P 297      94.176  64.337  56.769  0.00  0.00      PROA  
ATOM   4665 HD11 LEU P 297      95.116  64.098  57.310  0.00  0.00      PROA  
ATOM   4666 HD12 LEU P 297      94.143  65.409  56.482  0.00  0.00      PROA  
ATOM   4667 HD13 LEU P 297      94.064  63.766  55.822  0.00  0.00      PROA  
ATOM   4668  CD2 LEU P 297      91.615  64.124  56.794  0.00  0.00      PROA  
ATOM   4669 HD21 LEU P 297      91.458  65.178  56.481  0.00  0.00      PROA  
ATOM   4670 HD22 LEU P 297      90.771  63.707  57.384  0.00  0.00      PROA  
ATOM   4671 HD23 LEU P 297      91.668  63.477  55.893  0.00  0.00      PROA  
ATOM   4672  C   LEU P 297      93.413  61.069  56.321  0.00  0.00      PROA  
ATOM   4673  O   LEU P 297      94.605  60.737  56.459  0.00  0.00      PROA  
ATOM   4674  N   HSD P 298      92.871  61.134  55.090  0.00  0.00      PROA  
ATOM   4675  HN  HSD P 298      91.894  61.315  55.018  0.00  0.00      PROA  
ATOM   4676  CA  HSD P 298      93.613  61.149  53.799  0.00  0.00      PROA  
ATOM   4677  HA  HSD P 298      94.661  61.186  54.060  0.00  0.00      PROA  
ATOM   4678  CB  HSD P 298      93.366  59.857  52.884  0.00  0.00      PROA  
ATOM   4679  HB1 HSD P 298      94.031  59.972  52.002  0.00  0.00      PROA  
ATOM   4680  HB2 HSD P 298      92.305  59.828  52.556  0.00  0.00      PROA  
ATOM   4681  ND1 HSD P 298      92.820  57.958  54.431  0.00  0.00      PROA  
ATOM   4682  HD1 HSD P 298      91.957  58.334  54.769  0.00  0.00      PROA  
ATOM   4683  CG  HSD P 298      93.716  58.656  53.692  0.00  0.00      PROA  
ATOM   4684  CE1 HSD P 298      93.417  56.812  54.901  0.00  0.00      PROA  
ATOM   4685  HE1 HSD P 298      93.045  56.091  55.629  0.00  0.00      PROA  
ATOM   4686  NE2 HSD P 298      94.674  56.827  54.552  0.00  0.00      PROA  
ATOM   4687  CD2 HSD P 298      94.858  57.927  53.746  0.00  0.00      PROA  
ATOM   4688  HD2 HSD P 298      95.824  58.195  53.336  0.00  0.00      PROA  
ATOM   4689  C   HSD P 298      93.353  62.422  53.055  0.00  0.00      PROA  
ATOM   4690  O   HSD P 298      92.224  62.837  52.988  0.00  0.00      PROA  
ATOM   4691  N   GLY P 299      94.353  63.097  52.517  0.00  0.00      PROA  
ATOM   4692  HN  GLY P 299      95.270  62.707  52.522  0.00  0.00      PROA  
ATOM   4693  CA  GLY P 299      94.202  64.381  51.858  0.00  0.00      PROA  
ATOM   4694  HA1 GLY P 299      94.579  65.039  52.626  0.00  0.00      PROA  
ATOM   4695  HA2 GLY P 299      93.268  64.560  51.344  0.00  0.00      PROA  
ATOM   4696  C   GLY P 299      95.177  64.534  50.688  0.00  0.00      PROA  
ATOM   4697  O   GLY P 299      96.269  63.948  50.723  0.00  0.00      PROA  
ATOM   4698  N   MET P 300      94.755  65.262  49.626  0.00  0.00      PROA  
ATOM   4699  HN  MET P 300      93.874  65.723  49.691  0.00  0.00      PROA  
ATOM   4700  CA  MET P 300      95.480  65.366  48.383  0.00  0.00      PROA  
ATOM   4701  HA  MET P 300      96.513  65.452  48.686  0.00  0.00      PROA  
ATOM   4702  CB  MET P 300      95.091  64.145  47.514  0.00  0.00      PROA  
ATOM   4703  HB1 MET P 300      95.333  63.234  48.102  0.00  0.00      PROA  
ATOM   4704  HB2 MET P 300      95.743  64.137  46.614  0.00  0.00      PROA  
ATOM   4705  CG  MET P 300      93.601  64.150  47.064  0.00  0.00      PROA  
ATOM   4706  HG1 MET P 300      93.343  64.983  46.376  0.00  0.00      PROA  
ATOM   4707  HG2 MET P 300      92.913  64.201  47.935  0.00  0.00      PROA  
ATOM   4708  SD  MET P 300      93.251  62.569  46.107  0.00  0.00      PROA  
ATOM   4709  CE  MET P 300      91.434  62.834  45.830  0.00  0.00      PROA  
ATOM   4710  HE1 MET P 300      90.985  62.179  45.053  0.00  0.00      PROA  
ATOM   4711  HE2 MET P 300      91.194  63.900  45.627  0.00  0.00      PROA  
ATOM   4712  HE3 MET P 300      90.816  62.603  46.724  0.00  0.00      PROA  
ATOM   4713  C   MET P 300      95.215  66.681  47.539  0.00  0.00      PROA  
ATOM   4714  O   MET P 300      94.339  67.481  47.845  0.00  0.00      PROA  
ATOM   4715  N   ILE P 301      96.027  66.907  46.504  0.00  0.00      PROA  
ATOM   4716  HN  ILE P 301      96.746  66.264  46.250  0.00  0.00      PROA  
ATOM   4717  CA  ILE P 301      95.745  67.860  45.512  0.00  0.00      PROA  
ATOM   4718  HA  ILE P 301      94.768  68.316  45.579  0.00  0.00      PROA  
ATOM   4719  CB  ILE P 301      96.852  69.047  45.448  0.00  0.00      PROA  
ATOM   4720  HB  ILE P 301      97.824  68.530  45.300  0.00  0.00      PROA  
ATOM   4721  CG2 ILE P 301      96.695  70.044  44.277  0.00  0.00      PROA  
ATOM   4722 HG21 ILE P 301      97.565  70.730  44.185  0.00  0.00      PROA  
ATOM   4723 HG22 ILE P 301      95.756  70.579  44.535  0.00  0.00      PROA  
ATOM   4724 HG23 ILE P 301      96.696  69.526  43.295  0.00  0.00      PROA  
ATOM   4725  CG1 ILE P 301      96.865  69.759  46.834  0.00  0.00      PROA  
ATOM   4726 HG11 ILE P 301      97.178  69.036  47.617  0.00  0.00      PROA  
ATOM   4727 HG12 ILE P 301      95.831  70.068  47.097  0.00  0.00      PROA  
ATOM   4728  CD  ILE P 301      97.695  70.992  46.966  0.00  0.00      PROA  
ATOM   4729  HD1 ILE P 301      98.761  70.693  47.065  0.00  0.00      PROA  
ATOM   4730  HD2 ILE P 301      97.483  71.510  47.925  0.00  0.00      PROA  
ATOM   4731  HD3 ILE P 301      97.568  71.743  46.157  0.00  0.00      PROA  
ATOM   4732  C   ILE P 301      95.792  67.254  44.142  0.00  0.00      PROA  
ATOM   4733  O   ILE P 301      96.665  66.465  43.803  0.00  0.00      PROA  
ATOM   4734  N   MET P 302      94.751  67.584  43.374  0.00  0.00      PROA  
ATOM   4735  HN  MET P 302      94.006  68.108  43.779  0.00  0.00      PROA  
ATOM   4736  CA  MET P 302      94.527  67.050  42.008  0.00  0.00      PROA  
ATOM   4737  HA  MET P 302      95.369  66.505  41.607  0.00  0.00      PROA  
ATOM   4738  CB  MET P 302      93.242  66.223  42.073  0.00  0.00      PROA  
ATOM   4739  HB1 MET P 302      92.894  65.963  41.050  0.00  0.00      PROA  
ATOM   4740  HB2 MET P 302      92.538  66.884  42.622  0.00  0.00      PROA  
ATOM   4741  CG  MET P 302      93.471  64.944  42.937  0.00  0.00      PROA  
ATOM   4742  HG1 MET P 302      92.520  64.388  42.791  0.00  0.00      PROA  
ATOM   4743  HG2 MET P 302      93.611  65.282  43.986  0.00  0.00      PROA  
ATOM   4744  SD  MET P 302      94.825  63.809  42.462  0.00  0.00      PROA  
ATOM   4745  CE  MET P 302      93.988  63.067  40.957  0.00  0.00      PROA  
ATOM   4746  HE1 MET P 302      93.895  63.895  40.223  0.00  0.00      PROA  
ATOM   4747  HE2 MET P 302      92.964  62.691  41.168  0.00  0.00      PROA  
ATOM   4748  HE3 MET P 302      94.594  62.233  40.541  0.00  0.00      PROA  
ATOM   4749  C   MET P 302      94.450  68.169  41.051  0.00  0.00      PROA  
ATOM   4750  O   MET P 302      93.530  68.996  41.196  0.00  0.00      PROA  
ATOM   4751  N   LEU P 303      95.361  68.205  40.053  0.00  0.00      PROA  
ATOM   4752  HN  LEU P 303      95.995  67.437  40.003  0.00  0.00      PROA  
ATOM   4753  CA  LEU P 303      95.437  69.236  39.013  0.00  0.00      PROA  
ATOM   4754  HA  LEU P 303      94.989  70.146  39.384  0.00  0.00      PROA  
ATOM   4755  CB  LEU P 303      96.932  69.521  38.795  0.00  0.00      PROA  
ATOM   4756  HB1 LEU P 303      97.347  68.563  38.415  0.00  0.00      PROA  
ATOM   4757  HB2 LEU P 303      97.498  69.939  39.654  0.00  0.00      PROA  
ATOM   4758  CG  LEU P 303      97.321  70.543  37.615  0.00  0.00      PROA  
ATOM   4759  HG  LEU P 303      96.757  70.180  36.730  0.00  0.00      PROA  
ATOM   4760  CD1 LEU P 303      96.970  72.075  37.776  0.00  0.00      PROA  
ATOM   4761 HD11 LEU P 303      97.467  72.704  37.007  0.00  0.00      PROA  
ATOM   4762 HD12 LEU P 303      97.502  72.461  38.671  0.00  0.00      PROA  
ATOM   4763 HD13 LEU P 303      95.904  72.361  37.904  0.00  0.00      PROA  
ATOM   4764  CD2 LEU P 303      98.800  70.373  37.250  0.00  0.00      PROA  
ATOM   4765 HD21 LEU P 303      99.423  70.666  38.123  0.00  0.00      PROA  
ATOM   4766 HD22 LEU P 303      99.138  71.089  36.471  0.00  0.00      PROA  
ATOM   4767 HD23 LEU P 303      99.082  69.366  36.876  0.00  0.00      PROA  
ATOM   4768  C   LEU P 303      94.656  68.947  37.755  0.00  0.00      PROA  
ATOM   4769  O   LEU P 303      94.661  67.817  37.238  0.00  0.00      PROA  
ATOM   4770  N   ARG P 304      94.083  69.943  37.118  0.00  0.00      PROA  
ATOM   4771  HN  ARG P 304      93.982  70.754  37.689  0.00  0.00      PROA  
ATOM   4772  CA  ARG P 304      93.456  69.807  35.878  0.00  0.00      PROA  
ATOM   4773  HA  ARG P 304      93.748  68.906  35.359  0.00  0.00      PROA  
ATOM   4774  CB  ARG P 304      91.880  69.963  35.999  0.00  0.00      PROA  
ATOM   4775  HB1 ARG P 304      91.668  71.014  36.292  0.00  0.00      PROA  
ATOM   4776  HB2 ARG P 304      91.748  69.288  36.872  0.00  0.00      PROA  
ATOM   4777  CG  ARG P 304      91.203  69.510  34.716  0.00  0.00      PROA  
ATOM   4778  HG1 ARG P 304      91.782  69.792  33.810  0.00  0.00      PROA  
ATOM   4779  HG2 ARG P 304      90.317  70.180  34.743  0.00  0.00      PROA  
ATOM   4780  CD  ARG P 304      90.826  67.994  34.669  0.00  0.00      PROA  
ATOM   4781  HD1 ARG P 304      90.195  67.725  35.543  0.00  0.00      PROA  
ATOM   4782  HD2 ARG P 304      91.732  67.353  34.716  0.00  0.00      PROA  
ATOM   4783  NE  ARG P 304      89.891  67.646  33.498  0.00  0.00      PROA  
ATOM   4784  HE  ARG P 304      89.417  68.421  33.080  0.00  0.00      PROA  
ATOM   4785  CZ  ARG P 304      89.512  66.423  33.237  0.00  0.00      PROA  
ATOM   4786  NH1 ARG P 304      89.858  65.378  33.946  0.00  0.00      PROA  
ATOM   4787 HH11 ARG P 304      90.328  65.622  34.794  0.00  0.00      PROA  
ATOM   4788 HH12 ARG P 304      89.578  64.440  33.743  0.00  0.00      PROA  
ATOM   4789  NH2 ARG P 304      88.779  66.240  32.184  0.00  0.00      PROA  
ATOM   4790 HH21 ARG P 304      89.053  66.819  31.417  0.00  0.00      PROA  
ATOM   4791 HH22 ARG P 304      88.831  65.285  31.890  0.00  0.00      PROA  
ATOM   4792  C   ARG P 304      93.929  70.940  34.900  0.00  0.00      PROA  
ATOM   4793  O   ARG P 304      93.858  72.114  35.180  0.00  0.00      PROA  
ATOM   4794  N   ILE P 305      94.386  70.538  33.745  0.00  0.00      PROA  
ATOM   4795  HN  ILE P 305      94.470  69.550  33.639  0.00  0.00      PROA  
ATOM   4796  CA  ILE P 305      94.654  71.341  32.553  0.00  0.00      PROA  
ATOM   4797  HA  ILE P 305      94.383  72.356  32.802  0.00  0.00      PROA  
ATOM   4798  CB  ILE P 305      96.084  71.115  32.065  0.00  0.00      PROA  
ATOM   4799  HB  ILE P 305      96.272  70.021  32.010  0.00  0.00      PROA  
ATOM   4800  CG2 ILE P 305      96.437  71.827  30.783  0.00  0.00      PROA  
ATOM   4801 HG21 ILE P 305      95.830  71.450  29.932  0.00  0.00      PROA  
ATOM   4802 HG22 ILE P 305      97.445  71.581  30.386  0.00  0.00      PROA  
ATOM   4803 HG23 ILE P 305      96.295  72.928  30.812  0.00  0.00      PROA  
ATOM   4804  CG1 ILE P 305      97.176  71.531  33.059  0.00  0.00      PROA  
ATOM   4805 HG11 ILE P 305      96.723  71.501  34.073  0.00  0.00      PROA  
ATOM   4806 HG12 ILE P 305      97.518  72.562  32.825  0.00  0.00      PROA  
ATOM   4807  CD  ILE P 305      98.393  70.683  33.222  0.00  0.00      PROA  
ATOM   4808  HD1 ILE P 305      98.138  69.625  33.444  0.00  0.00      PROA  
ATOM   4809  HD2 ILE P 305      98.891  71.090  34.128  0.00  0.00      PROA  
ATOM   4810  HD3 ILE P 305      99.136  70.645  32.397  0.00  0.00      PROA  
ATOM   4811  C   ILE P 305      93.765  70.870  31.463  0.00  0.00      PROA  
ATOM   4812  O   ILE P 305      93.560  69.694  31.101  0.00  0.00      PROA  
ATOM   4813  N   SER P 306      93.000  71.817  30.856  0.00  0.00      PROA  
ATOM   4814  HN  SER P 306      93.107  72.748  31.196  0.00  0.00      PROA  
ATOM   4815  CA  SER P 306      91.918  71.420  29.938  0.00  0.00      PROA  
ATOM   4816  HA  SER P 306      91.645  70.378  29.855  0.00  0.00      PROA  
ATOM   4817  CB  SER P 306      90.546  71.982  30.361  0.00  0.00      PROA  
ATOM   4818  HB1 SER P 306      90.603  73.066  30.597  0.00  0.00      PROA  
ATOM   4819  HB2 SER P 306      90.184  71.518  31.303  0.00  0.00      PROA  
ATOM   4820  OG  SER P 306      89.379  71.770  29.503  0.00  0.00      PROA  
ATOM   4821  HG1 SER P 306      89.717  71.936  28.620  0.00  0.00      PROA  
ATOM   4822  C   SER P 306      92.221  71.837  28.541  0.00  0.00      PROA  
ATOM   4823  O   SER P 306      91.435  71.550  27.649  0.00  0.00      PROA  
ATOM   4824  N   ASP P 307      93.357  72.549  28.320  0.00  0.00      PROA  
ATOM   4825  HN  ASP P 307      93.983  72.675  29.085  0.00  0.00      PROA  
ATOM   4826  CA  ASP P 307      93.846  72.978  27.034  0.00  0.00      PROA  
ATOM   4827  HA  ASP P 307      93.529  72.191  26.366  0.00  0.00      PROA  
ATOM   4828  CB  ASP P 307      93.304  74.331  26.558  0.00  0.00      PROA  
ATOM   4829  HB1 ASP P 307      93.727  75.278  26.957  0.00  0.00      PROA  
ATOM   4830  HB2 ASP P 307      92.259  74.299  26.934  0.00  0.00      PROA  
ATOM   4831  CG  ASP P 307      93.344  74.462  25.016  0.00  0.00      PROA  
ATOM   4832  OD1 ASP P 307      93.311  75.641  24.602  0.00  0.00      PROA  
ATOM   4833  OD2 ASP P 307      93.531  73.466  24.253  0.00  0.00      PROA  
ATOM   4834  C   ASP P 307      95.345  72.794  26.951  0.00  0.00      PROA  
ATOM   4835  O   ASP P 307      96.057  72.937  27.988  0.00  0.00      PROA  
ATOM   4836  N   ASP P 308      95.878  72.388  25.786  0.00  0.00      PROA  
ATOM   4837  HN  ASP P 308      95.422  72.181  24.924  0.00  0.00      PROA  
ATOM   4838  CA  ASP P 308      97.293  72.001  25.742  0.00  0.00      PROA  
ATOM   4839  HA  ASP P 308      97.662  71.563  26.658  0.00  0.00      PROA  
ATOM   4840  CB  ASP P 308      97.458  70.973  24.518  0.00  0.00      PROA  
ATOM   4841  HB1 ASP P 308      96.635  70.233  24.619  0.00  0.00      PROA  
ATOM   4842  HB2 ASP P 308      98.494  70.581  24.435  0.00  0.00      PROA  
ATOM   4843  CG  ASP P 308      97.315  71.631  23.132  0.00  0.00      PROA  
ATOM   4844  OD1 ASP P 308      96.552  72.591  22.907  0.00  0.00      PROA  
ATOM   4845  OD2 ASP P 308      97.819  71.017  22.204  0.00  0.00      PROA  
ATOM   4846  C   ASP P 308      98.132  73.229  25.394  0.00  0.00      PROA  
ATOM   4847  O   ASP P 308      99.263  73.110  24.899  0.00  0.00      PROA  
ATOM   4848  N   LYS P 309      97.653  74.445  25.799  0.00  0.00      PROA  
ATOM   4849  HN  LYS P 309      96.682  74.640  25.909  0.00  0.00      PROA  
ATOM   4850  CA  LYS P 309      98.484  75.555  25.828  0.00  0.00      PROA  
ATOM   4851  HA  LYS P 309      99.219  75.547  25.037  0.00  0.00      PROA  
ATOM   4852  CB  LYS P 309      97.589  76.828  25.612  0.00  0.00      PROA  
ATOM   4853  HB1 LYS P 309      98.122  77.788  25.445  0.00  0.00      PROA  
ATOM   4854  HB2 LYS P 309      97.029  76.998  26.557  0.00  0.00      PROA  
ATOM   4855  CG  LYS P 309      96.512  76.715  24.508  0.00  0.00      PROA  
ATOM   4856  HG1 LYS P 309      96.020  77.706  24.407  0.00  0.00      PROA  
ATOM   4857  HG2 LYS P 309      95.727  75.965  24.741  0.00  0.00      PROA  
ATOM   4858  CD  LYS P 309      97.018  76.298  23.124  0.00  0.00      PROA  
ATOM   4859  HD1 LYS P 309      97.622  75.381  23.294  0.00  0.00      PROA  
ATOM   4860  HD2 LYS P 309      97.737  77.063  22.762  0.00  0.00      PROA  
ATOM   4861  CE  LYS P 309      95.918  76.016  22.146  0.00  0.00      PROA  
ATOM   4862  HE1 LYS P 309      96.320  75.996  21.110  0.00  0.00      PROA  
ATOM   4863  HE2 LYS P 309      95.132  76.801  22.184  0.00  0.00      PROA  
ATOM   4864  NZ  LYS P 309      95.099  74.817  22.442  0.00  0.00      PROA  
ATOM   4865  HZ1 LYS P 309      94.373  74.634  21.720  0.00  0.00      PROA  
ATOM   4866  HZ2 LYS P 309      94.588  74.882  23.346  0.00  0.00      PROA  
ATOM   4867  HZ3 LYS P 309      95.746  74.004  22.476  0.00  0.00      PROA  
ATOM   4868  C   LYS P 309      99.208  75.719  27.200  0.00  0.00      PROA  
ATOM   4869  O   LYS P 309      99.743  76.803  27.531  0.00  0.00      PROA  
ATOM   4870  N   TYR P 310      99.204  74.703  28.032  0.00  0.00      PROA  
ATOM   4871  HN  TYR P 310      98.896  73.823  27.681  0.00  0.00      PROA  
ATOM   4872  CA  TYR P 310     100.087  74.648  29.214  0.00  0.00      PROA  
ATOM   4873  HA  TYR P 310     100.943  75.294  29.087  0.00  0.00      PROA  
ATOM   4874  CB  TYR P 310      99.310  75.088  30.501  0.00  0.00      PROA  
ATOM   4875  HB1 TYR P 310      99.988  75.043  31.379  0.00  0.00      PROA  
ATOM   4876  HB2 TYR P 310      98.420  74.438  30.644  0.00  0.00      PROA  
ATOM   4877  CG  TYR P 310      98.807  76.548  30.443  0.00  0.00      PROA  
ATOM   4878  CD1 TYR P 310      97.453  76.884  30.376  0.00  0.00      PROA  
ATOM   4879  HD1 TYR P 310      96.615  76.236  30.167  0.00  0.00      PROA  
ATOM   4880  CE1 TYR P 310      97.129  78.195  30.402  0.00  0.00      PROA  
ATOM   4881  HE1 TYR P 310      96.094  78.451  30.226  0.00  0.00      PROA  
ATOM   4882  CZ  TYR P 310      98.081  79.161  30.501  0.00  0.00      PROA  
ATOM   4883  OH  TYR P 310      97.549  80.469  30.472  0.00  0.00      PROA  
ATOM   4884  HH  TYR P 310      96.754  80.514  31.008  0.00  0.00      PROA  
ATOM   4885  CD2 TYR P 310      99.798  77.543  30.592  0.00  0.00      PROA  
ATOM   4886  HD2 TYR P 310     100.849  77.292  30.562  0.00  0.00      PROA  
ATOM   4887  CE2 TYR P 310      99.427  78.921  30.621  0.00  0.00      PROA  
ATOM   4888  HE2 TYR P 310     100.132  79.739  30.650  0.00  0.00      PROA  
ATOM   4889  C   TYR P 310     100.542  73.184  29.461  0.00  0.00      PROA  
ATOM   4890  O   TYR P 310      99.864  72.229  29.048  0.00  0.00      PROA  
ATOM   4891  N   GLY P 311     101.678  73.056  30.078  0.00  0.00      PROA  
ATOM   4892  HN  GLY P 311     102.187  73.913  30.052  0.00  0.00      PROA  
ATOM   4893  CA  GLY P 311     102.170  71.805  30.651  0.00  0.00      PROA  
ATOM   4894  HA1 GLY P 311     102.405  71.108  29.861  0.00  0.00      PROA  
ATOM   4895  HA2 GLY P 311     101.361  71.608  31.340  0.00  0.00      PROA  
ATOM   4896  C   GLY P 311     103.392  71.928  31.431  0.00  0.00      PROA  
ATOM   4897  O   GLY P 311     103.554  71.260  32.426  0.00  0.00      PROA  
ATOM   4898  N   ARG P 312     104.349  72.841  30.984  0.00  0.00      PROA  
ATOM   4899  HN  ARG P 312     104.119  73.429  30.213  0.00  0.00      PROA  
ATOM   4900  CA  ARG P 312     105.566  73.170  31.688  0.00  0.00      PROA  
ATOM   4901  HA  ARG P 312     105.851  72.398  32.387  0.00  0.00      PROA  
ATOM   4902  CB  ARG P 312     106.665  73.596  30.702  0.00  0.00      PROA  
ATOM   4903  HB1 ARG P 312     107.553  73.934  31.278  0.00  0.00      PROA  
ATOM   4904  HB2 ARG P 312     106.359  74.396  29.994  0.00  0.00      PROA  
ATOM   4905  CG  ARG P 312     107.235  72.310  30.038  0.00  0.00      PROA  
ATOM   4906  HG1 ARG P 312     106.434  71.591  29.763  0.00  0.00      PROA  
ATOM   4907  HG2 ARG P 312     107.901  71.912  30.834  0.00  0.00      PROA  
ATOM   4908  CD  ARG P 312     107.958  72.481  28.718  0.00  0.00      PROA  
ATOM   4909  HD1 ARG P 312     107.302  73.091  28.061  0.00  0.00      PROA  
ATOM   4910  HD2 ARG P 312     108.214  71.522  28.219  0.00  0.00      PROA  
ATOM   4911  NE  ARG P 312     109.321  73.016  29.051  0.00  0.00      PROA  
ATOM   4912  HE  ARG P 312     109.954  72.431  29.558  0.00  0.00      PROA  
ATOM   4913  CZ  ARG P 312     109.639  74.253  29.018  0.00  0.00      PROA  
ATOM   4914  NH1 ARG P 312     108.967  75.216  28.406  0.00  0.00      PROA  
ATOM   4915 HH11 ARG P 312     108.304  74.907  27.724  0.00  0.00      PROA  
ATOM   4916 HH12 ARG P 312     109.549  76.022  28.300  0.00  0.00      PROA  
ATOM   4917  NH2 ARG P 312     110.734  74.655  29.643  0.00  0.00      PROA  
ATOM   4918 HH21 ARG P 312     111.427  74.004  29.954  0.00  0.00      PROA  
ATOM   4919 HH22 ARG P 312     110.976  75.622  29.728  0.00  0.00      PROA  
ATOM   4920  C   ARG P 312     105.244  74.308  32.695  0.00  0.00      PROA  
ATOM   4921  O   ARG P 312     105.308  75.493  32.397  0.00  0.00      PROA  
ATOM   4922  N   ILE P 313     104.868  73.963  33.912  0.00  0.00      PROA  
ATOM   4923  HN  ILE P 313     104.697  72.996  34.084  0.00  0.00      PROA  
ATOM   4924  CA  ILE P 313     104.549  74.883  34.977  0.00  0.00      PROA  
ATOM   4925  HA  ILE P 313     105.052  75.817  34.775  0.00  0.00      PROA  
ATOM   4926  CB  ILE P 313     103.091  75.166  35.412  0.00  0.00      PROA  
ATOM   4927  HB  ILE P 313     103.069  75.522  36.464  0.00  0.00      PROA  
ATOM   4928  CG2 ILE P 313     102.643  76.328  34.488  0.00  0.00      PROA  
ATOM   4929 HG21 ILE P 313     103.378  77.145  34.648  0.00  0.00      PROA  
ATOM   4930 HG22 ILE P 313     101.644  76.723  34.768  0.00  0.00      PROA  
ATOM   4931 HG23 ILE P 313     102.851  76.058  33.430  0.00  0.00      PROA  
ATOM   4932  CG1 ILE P 313     102.230  73.835  35.287  0.00  0.00      PROA  
ATOM   4933 HG11 ILE P 313     102.583  73.076  36.017  0.00  0.00      PROA  
ATOM   4934 HG12 ILE P 313     102.346  73.540  34.222  0.00  0.00      PROA  
ATOM   4935  CD  ILE P 313     100.834  74.070  35.687  0.00  0.00      PROA  
ATOM   4936  HD1 ILE P 313     100.180  73.196  35.480  0.00  0.00      PROA  
ATOM   4937  HD2 ILE P 313     100.429  74.973  35.182  0.00  0.00      PROA  
ATOM   4938  HD3 ILE P 313     100.811  74.311  36.771  0.00  0.00      PROA  
ATOM   4939  C   ILE P 313     105.300  74.309  36.189  0.00  0.00      PROA  
ATOM   4940  O   ILE P 313     105.419  73.085  36.391  0.00  0.00      PROA  
ATOM   4941  N   ARG P 314     105.707  75.271  37.076  0.00  0.00      PROA  
ATOM   4942  HN  ARG P 314     105.608  76.216  36.772  0.00  0.00      PROA  
ATOM   4943  CA  ARG P 314     106.152  75.133  38.462  0.00  0.00      PROA  
ATOM   4944  HA  ARG P 314     106.223  74.086  38.716  0.00  0.00      PROA  
ATOM   4945  CB  ARG P 314     107.570  75.873  38.655  0.00  0.00      PROA  
ATOM   4946  HB1 ARG P 314     107.758  75.828  39.749  0.00  0.00      PROA  
ATOM   4947  HB2 ARG P 314     107.515  76.932  38.323  0.00  0.00      PROA  
ATOM   4948  CG  ARG P 314     108.706  74.991  38.071  0.00  0.00      PROA  
ATOM   4949  HG1 ARG P 314     108.589  74.704  37.004  0.00  0.00      PROA  
ATOM   4950  HG2 ARG P 314     108.506  73.976  38.476  0.00  0.00      PROA  
ATOM   4951  CD  ARG P 314     110.145  75.370  38.293  0.00  0.00      PROA  
ATOM   4952  HD1 ARG P 314     110.450  75.513  39.352  0.00  0.00      PROA  
ATOM   4953  HD2 ARG P 314     110.299  76.302  37.708  0.00  0.00      PROA  
ATOM   4954  NE  ARG P 314     111.015  74.271  37.810  0.00  0.00      PROA  
ATOM   4955  HE  ARG P 314     110.594  73.396  37.570  0.00  0.00      PROA  
ATOM   4956  CZ  ARG P 314     112.357  74.206  37.910  0.00  0.00      PROA  
ATOM   4957  NH1 ARG P 314     113.015  75.287  38.251  0.00  0.00      PROA  
ATOM   4958 HH11 ARG P 314     113.967  75.135  38.517  0.00  0.00      PROA  
ATOM   4959 HH12 ARG P 314     112.468  76.092  38.480  0.00  0.00      PROA  
ATOM   4960  NH2 ARG P 314     112.949  73.122  37.593  0.00  0.00      PROA  
ATOM   4961 HH21 ARG P 314     112.426  72.290  37.412  0.00  0.00      PROA  
ATOM   4962 HH22 ARG P 314     113.927  73.046  37.791  0.00  0.00      PROA  
ATOM   4963  C   ARG P 314     105.085  75.578  39.387  0.00  0.00      PROA  
ATOM   4964  O   ARG P 314     104.600  76.733  39.268  0.00  0.00      PROA  
ATOM   4965  N   LEU P 315     104.651  74.765  40.373  0.00  0.00      PROA  
ATOM   4966  HN  LEU P 315     105.189  73.935  40.497  0.00  0.00      PROA  
ATOM   4967  CA  LEU P 315     103.519  75.172  41.189  0.00  0.00      PROA  
ATOM   4968  HA  LEU P 315     103.102  76.136  40.939  0.00  0.00      PROA  
ATOM   4969  CB  LEU P 315     102.348  74.180  41.116  0.00  0.00      PROA  
ATOM   4970  HB1 LEU P 315     101.521  74.585  41.738  0.00  0.00      PROA  
ATOM   4971  HB2 LEU P 315     102.515  73.230  41.668  0.00  0.00      PROA  
ATOM   4972  CG  LEU P 315     101.801  73.743  39.657  0.00  0.00      PROA  
ATOM   4973  HG  LEU P 315     102.059  74.564  38.955  0.00  0.00      PROA  
ATOM   4974  CD1 LEU P 315     102.588  72.541  39.162  0.00  0.00      PROA  
ATOM   4975 HD11 LEU P 315     103.691  72.632  39.265  0.00  0.00      PROA  
ATOM   4976 HD12 LEU P 315     102.378  72.321  38.093  0.00  0.00      PROA  
ATOM   4977 HD13 LEU P 315     102.269  71.654  39.751  0.00  0.00      PROA  
ATOM   4978  CD2 LEU P 315     100.318  73.573  39.738  0.00  0.00      PROA  
ATOM   4979 HD21 LEU P 315      99.939  73.264  38.741  0.00  0.00      PROA  
ATOM   4980 HD22 LEU P 315      99.840  74.537  40.015  0.00  0.00      PROA  
ATOM   4981 HD23 LEU P 315     100.080  72.853  40.550  0.00  0.00      PROA  
ATOM   4982  C   LEU P 315     103.900  75.258  42.707  0.00  0.00      PROA  
ATOM   4983  O   LEU P 315     104.602  74.334  43.200  0.00  0.00      PROA  
ATOM   4984  N   HSD P 316     103.463  76.254  43.403  0.00  0.00      PROA  
ATOM   4985  HN  HSD P 316     102.780  76.822  42.950  0.00  0.00      PROA  
ATOM   4986  CA  HSD P 316     104.028  76.750  44.612  0.00  0.00      PROA  
ATOM   4987  HA  HSD P 316     105.017  76.338  44.745  0.00  0.00      PROA  
ATOM   4988  CB  HSD P 316     104.128  78.243  44.404  0.00  0.00      PROA  
ATOM   4989  HB1 HSD P 316     103.089  78.586  44.211  0.00  0.00      PROA  
ATOM   4990  HB2 HSD P 316     104.750  78.436  43.503  0.00  0.00      PROA  
ATOM   4991  ND1 HSD P 316     104.060  79.532  46.561  0.00  0.00      PROA  
ATOM   4992  HD1 HSD P 316     103.103  79.284  46.712  0.00  0.00      PROA  
ATOM   4993  CG  HSD P 316     104.796  79.041  45.526  0.00  0.00      PROA  
ATOM   4994  CE1 HSD P 316     104.829  80.393  47.249  0.00  0.00      PROA  
ATOM   4995  HE1 HSD P 316     104.559  80.852  48.200  0.00  0.00      PROA  
ATOM   4996  NE2 HSD P 316     106.050  80.456  46.706  0.00  0.00      PROA  
ATOM   4997  CD2 HSD P 316     105.999  79.629  45.571  0.00  0.00      PROA  
ATOM   4998  HD2 HSD P 316     106.834  79.521  44.890  0.00  0.00      PROA  
ATOM   4999  C   HSD P 316     103.153  76.558  45.822  0.00  0.00      PROA  
ATOM   5000  O   HSD P 316     102.083  77.173  45.945  0.00  0.00      PROA  
ATOM   5001  N   VAL P 317     103.723  75.750  46.750  0.00  0.00      PROA  
ATOM   5002  HN  VAL P 317     104.656  75.460  46.555  0.00  0.00      PROA  
ATOM   5003  CA  VAL P 317     102.951  75.128  47.825  0.00  0.00      PROA  
ATOM   5004  HA  VAL P 317     101.909  75.282  47.590  0.00  0.00      PROA  
ATOM   5005  CB  VAL P 317     103.388  73.681  48.061  0.00  0.00      PROA  
ATOM   5006  HB  VAL P 317     104.400  73.598  48.512  0.00  0.00      PROA  
ATOM   5007  CG1 VAL P 317     102.294  72.869  48.919  0.00  0.00      PROA  
ATOM   5008 HG11 VAL P 317     101.987  73.438  49.822  0.00  0.00      PROA  
ATOM   5009 HG12 VAL P 317     102.642  71.873  49.265  0.00  0.00      PROA  
ATOM   5010 HG13 VAL P 317     101.323  72.861  48.380  0.00  0.00      PROA  
ATOM   5011  CG2 VAL P 317     103.438  72.986  46.723  0.00  0.00      PROA  
ATOM   5012 HG21 VAL P 317     103.604  71.888  46.758  0.00  0.00      PROA  
ATOM   5013 HG22 VAL P 317     104.037  73.422  45.894  0.00  0.00      PROA  
ATOM   5014 HG23 VAL P 317     102.417  73.037  46.289  0.00  0.00      PROA  
ATOM   5015  C   VAL P 317     103.178  75.855  49.168  0.00  0.00      PROA  
ATOM   5016  O   VAL P 317     104.289  76.245  49.490  0.00  0.00      PROA  
ATOM   5017  N   GLU P 318     102.097  76.109  49.915  0.00  0.00      PROA  
ATOM   5018  HN  GLU P 318     101.243  75.780  49.519  0.00  0.00      PROA  
ATOM   5019  CA  GLU P 318     102.148  76.791  51.191  0.00  0.00      PROA  
ATOM   5020  HA  GLU P 318     103.151  76.777  51.591  0.00  0.00      PROA  
ATOM   5021  CB  GLU P 318     101.760  78.306  51.071  0.00  0.00      PROA  
ATOM   5022  HB1 GLU P 318     101.878  78.755  52.080  0.00  0.00      PROA  
ATOM   5023  HB2 GLU P 318     100.696  78.314  50.752  0.00  0.00      PROA  
ATOM   5024  CG  GLU P 318     102.846  79.057  50.235  0.00  0.00      PROA  
ATOM   5025  HG1 GLU P 318     102.650  78.938  49.148  0.00  0.00      PROA  
ATOM   5026  HG2 GLU P 318     103.834  78.633  50.515  0.00  0.00      PROA  
ATOM   5027  CD  GLU P 318     102.990  80.533  50.603  0.00  0.00      PROA  
ATOM   5028  OE1 GLU P 318     103.584  80.808  51.676  0.00  0.00      PROA  
ATOM   5029  OE2 GLU P 318     102.417  81.390  49.885  0.00  0.00      PROA  
ATOM   5030  C   GLU P 318     101.485  75.978  52.298  0.00  0.00      PROA  
ATOM   5031  O   GLU P 318     100.448  75.323  52.136  0.00  0.00      PROA  
ATOM   5032  N   ASN P 319     102.097  75.977  53.533  0.00  0.00      PROA  
ATOM   5033  HN  ASN P 319     102.941  76.459  53.753  0.00  0.00      PROA  
ATOM   5034  CA  ASN P 319     101.608  75.169  54.601  0.00  0.00      PROA  
ATOM   5035  HA  ASN P 319     100.529  75.127  54.620  0.00  0.00      PROA  
ATOM   5036  CB  ASN P 319     102.230  73.763  54.722  0.00  0.00      PROA  
ATOM   5037  HB1 ASN P 319     103.331  73.872  54.629  0.00  0.00      PROA  
ATOM   5038  HB2 ASN P 319     101.881  73.201  53.829  0.00  0.00      PROA  
ATOM   5039  CG  ASN P 319     101.858  72.947  55.937  0.00  0.00      PROA  
ATOM   5040  OD1 ASN P 319     101.003  73.162  56.822  0.00  0.00      PROA  
ATOM   5041  ND2 ASN P 319     102.717  71.899  56.089  0.00  0.00      PROA  
ATOM   5042 HD21 ASN P 319     102.571  71.256  56.840  0.00  0.00      PROA  
ATOM   5043 HD22 ASN P 319     103.564  71.812  55.565  0.00  0.00      PROA  
ATOM   5044  C   ASN P 319     101.910  75.997  55.885  0.00  0.00      PROA  
ATOM   5045  O   ASN P 319     103.028  76.514  56.095  0.00  0.00      PROA  
ATOM   5046  N   GLU P 320     100.932  76.219  56.868  0.00  0.00      PROA  
ATOM   5047  HN  GLU P 320     100.025  75.813  56.788  0.00  0.00      PROA  
ATOM   5048  CA  GLU P 320     101.143  77.028  57.979  0.00  0.00      PROA  
ATOM   5049  HA  GLU P 320     102.050  77.614  57.937  0.00  0.00      PROA  
ATOM   5050  CB  GLU P 320      99.997  78.103  57.934  0.00  0.00      PROA  
ATOM   5051  HB1 GLU P 320     100.193  78.746  58.818  0.00  0.00      PROA  
ATOM   5052  HB2 GLU P 320      98.998  77.617  57.946  0.00  0.00      PROA  
ATOM   5053  CG  GLU P 320      99.954  78.954  56.603  0.00  0.00      PROA  
ATOM   5054  HG1 GLU P 320      99.613  78.308  55.766  0.00  0.00      PROA  
ATOM   5055  HG2 GLU P 320     101.040  79.171  56.511  0.00  0.00      PROA  
ATOM   5056  CD  GLU P 320      99.268  80.339  56.657  0.00  0.00      PROA  
ATOM   5057  OE1 GLU P 320      98.037  80.343  56.879  0.00  0.00      PROA  
ATOM   5058  OE2 GLU P 320      99.970  81.350  56.590  0.00  0.00      PROA  
ATOM   5059  C   GLU P 320     101.111  76.200  59.241  0.00  0.00      PROA  
ATOM   5060  O   GLU P 320     101.101  76.776  60.356  0.00  0.00      PROA  
ATOM   5061  N   ASP P 321     101.164  74.853  59.132  0.00  0.00      PROA  
ATOM   5062  HN  ASP P 321     101.329  74.463  58.229  0.00  0.00      PROA
[truncated: 471,714 more chars]
